# Supplementary material for: Replication stress induces POLQ-mediated structural variant formation throughout common fragile sites after entry into mitosis
Source: Nat Commun. 2024 Nov 6;15:9582. doi: 10.1038/s41467-024-53917-8 (PMC11541566; doi:10.1038/s41467-024-53917-8)
Supplement: Supplementary file 3 — Supplementary Data 1 [file 41467_2024_53917_MOESM3_ESM.xlsx]

## Sheet: Table Format
svCapture Sample List
The second spreadsheet in this document lists all svCapture sample replicates, including all sample names and identifiers and their conditions and other attributes.
Column	Description
sample_name	A systematically structured name used as the identifier for samples in public repositories.
core_sample_id	The sample identifier assigned by the sequencing core facility.
project	The laboratory name for the project, i.e., sample batch.
sample	The laboratory name for the individual sample.
cell_line	The cell line from which the sample was derived.
low_APH	Whether low-dose aphidicolin (APH) treatment was used to induce SV formation (see Methods for doses).
RO3306	Whether RO3306 was used to synchronize cells in G2 phase.
release	Whether cells were released from the RO3306 G2 arrest prior to flow cytometry and harvesting.
cell_cycle	The cell cycle phase in which cells were harvested by flow cytometry; "-" indicates bulk, asynchronous cells.
CRISPR	The gene knocked out using CRISPR gene editing, if any.
2uM_APH	Whether high-dose APH was added to cells on entry into M-phase to suppresss MiDAS.
150uM_NVB	Whether novobiocin (NVB) was added to cells to inhibit POLQ and TMEJ.
ART558	Whether 5uM or 10uM ART558 was added to cells to inhibit POLQ and TMEJ.
2uM_NU7441	Whether NU7441 was added to cells to inhibit DNA-PKcs and c-NHEJ.

## Sheet: Sample List
sample_name	core_sample_id	project	sample	cell_line	low_APH	RO3306	release	cell_cycle	CRISPR	2uM_APH	150uM_NVB	ART558	2uM_NU7441
HCT116-NA-1	3333-SA-1	HCT116_p53_050321	Control_0_APH	HCT116	-	-	-	-	-	-	-	-	-
HCT116-low_APH-1	3333-SA-2	HCT116_p53_050321	Control_0pt2_APH	HCT116	0.2	-	-	-	-	-	-	-	-
HCT116-RO3306-G2-1	3845-SA-1	cell_cycle_081721	Ro3306_G2	HCT116	-	+	-	G2	-	-	-	-	-
HCT116-RO3306-release-M-1	3845-SA-2	cell_cycle_081721	Ro3306_Colchicine_M	HCT116	-	+	+	M	-	-	-	-	-
HCT116-low_APH-RO3306-S-1	3845-SA-3	cell_cycle_081721	Ro3306_0.2APH_S	HCT116	0.2	+	-	S	-	-	-	-	-
HCT116-low_APH-RO3306-G2 -1	3845-SA-4	cell_cycle_081721	Ro3306_0.2APH_G2	HCT116	0.2	+	-	G2	-	-	-	-	-
HCT116-low_APH-RO3306-release-M-1	3845-SA-5	cell_cycle_081721	Ro3306_0.2APH_Colchicine_M	HCT116	0.2	+	+	M	-	-	-	-	-
HF1-NA-1	4237-SA-1-REPREP	rad52_110121_HF1	Control_0APH	HF1	-	-	-	-	-	-	-	-	-
HF1-low_APH-1	4237-SA-2-REPREP	rad52_110121_HF1	Control_0.6APH	HF1	0.6	-	-	-	-	-	-	-	-
HCT116-RO3306-G2-2	4370-PB-1	cell_cycle_110521	RO3306_G2	HCT116	-	+	-	G2	-	-	-	-	-
HCT116-low_APH-RO3306-G2-1	4370-PB-2	cell_cycle_110521	RO3306_0.2APH_G2	HCT116	0.2	+	-	G2	-	-	-	-	-
HCT116-RO3306-release-M-2	4370-PB-3	cell_cycle_110521	RO3306_Colch_M	HCT116	-	+	+	M	-	-	-	-	-
HCT116-RO3306-release-M-high_APH_M-1	4370-PB-4	cell_cycle_110521	RO3306_Colch_2APH_M	HCT116	-	+	+	M	-	2	-	-	-
HCT116-low_APH-RO3306-release-M-2	4370-PB-5	cell_cycle_110521	RO3306_0.2APH_Colch_M	HCT116	0.2	+	+	M	-	-	-	-	-
HCT116-low_APH-RO3306-release-M-high_APH_M-1	4370-PB-6	cell_cycle_110521	RO3306_0.2APH_Colch_2APH_M	HCT116	0.2	+	+	M	-	2	-	-	-
GM12878-RO3306-G2-1	5006-SA-1	lblast_011422	RO3306_G2	GM12878	-	+	-	G2	-	-	-	-	-
GM12878-low_APH-RO3306-G2-1	5006-SA-2	lblast_011422	RO3306_0.4APH_G2	GM12878	0.4	+	-	G2	-	-	-	-	-
GM12878-RO3306-release-M-1	5006-SA-3	lblast_011422	RO3306_Colch_M	GM12878	-	+	+	M	-	-	-	-	-
GM12878-low_APH-RO3306-release-M-1	5006-SA-4	lblast_011422	RO3306_Colch_0.4APH_M	GM12878	0.4	+	+	M	-	-	-	-	-
GM12878-RO3306-release-M-high_APH_M-1	5006-SA-5	lblast_011422	RO3306_Colch_2APH_M	GM12878	-	+	+	M	-	2	-	-	-
GM12878-low_APH-RO3306-release-M-high_APH_M-1	5006-SA-6	lblast_011422	RO3306_0.4APH_Colch_2APH_M	GM12878	0.4	+	+	M	-	2	-	-	-
HCT116-RO3306-G2-3	5181-SA-1	novobiocin_031522	R_G2	HCT116	-	+	-	G2	-	-	-	-	-
HCT116-low_APH-RO3306-G2-2	5181-SA-2	novobiocin_031522	R_0.2APH_G2	HCT116	0.2	+	-	G2	-	-	-	-	-
HCT116-RO3306-G2-NVB-1	5181-SA-3	novobiocin_031522	R_NVB_G2	HCT116	-	+	-	G2	-	-	150	-	-
HCT116-low_APH-RO3306-G2-NVB-1	5181-SA-4	novobiocin_031522	R_0.2APH_NVB_G2	HCT116	0.2	+	-	G2	-	-	150	-	-
HCT116-RO3306-release-M-3	5181-SA-5	novobiocin_031522	R_Colch_M	HCT116	-	+	+	M	-	-	-	-	-
HCT116-low_APH-RO3306-release-M-3	5181-SA-6	novobiocin_031522	R_0.2APH_Colch_M	HCT116	0.2	+	+	M	-	-	-	-	-
HCT116-RO3306-release-M-NVB-1	5181-SA-7	novobiocin_031522	R_NVB_Colch_M	HCT116	-	+	+	M	-	-	150	-	-
HCT116-low_APH-RO3306-release-M-NVB-1	5181-SA-8	novobiocin_031522	R_0.2APH_NVB_Colch_M	HCT116	0.2	+	+	M	-	-	150	-	-
HCT116-RO3306-G2-4	5618-SA-1	high_APH_040422	HCT_G2	HCT116	-	+	-	G2	-	-	-	-	-
HCT116-low_APH-RO3306-G2-3	5618-SA-2	high_APH_040422	HCT_0.2APH_G2	HCT116	0.2	+	-	G2	-	-	-	-	-
HCT116-RO3306-release-M-4	5618-SA-3	high_APH_040422	HCT_M	HCT116	-	+	+	M	-	-	-	-	-
HCT116-low_APH-RO3306-release-M-4	5618-SA-4	high_APH_040422	HCT_0.2APH__M	HCT116	0.2	+	+	M	-	-	-	-	-
HCT116-RO3306-release-M-high_APH_M-2	5618-SA-5	high_APH_040422	HCT_2APH_M	HCT116	-	+	+	M	-	2	-	-	-
HCT116-low_APH-RO3306-release-M-high_APH_M-2	5618-SA-6	high_APH_040422	HCT_0.2APH_2APH_M	HCT116	0.2	+	+	M	-	2	-	-	-
HCT116-RO3306-release-M-5	5986-SA-1	HCT_siPolQ_052422	HCT_M_sicontrl	HCT116	-	+	+	M	-	-	-	-	-
HCT116-low_APH-RO3306-release-M-5	5986-SA-3	HCT_siPolQ_052422	HCT_M_sicontrl_APH	HCT116	0.2	+	+	M	-	-	-	-	-
HCT116-RO3306-G2-5	5988-SA-1	HCT_ART558_052422	HCT_G2	HCT116	-	+	-	G2	-	-	-	-	-
HCT116-low_APH-RO3306-G2-4	5988-SA-2	HCT_ART558_052422	HCT_0.2APH_G2	HCT116	0.2	+	-	G2	-	-	-	-	-
HCT116-RO3306-G2-ART558-1	5988-SA-3	HCT_ART558_052422	HCT_ART_G2	HCT116	-	+	-	G2	-	-	-	5	-
HCT116-low_APH-RO3306-G2-ART558-1	5988-SA-4	HCT_ART558_052422	HCT_0.2APH_ART_G2	HCT116	0.2	+	-	G2	-	-	-	5	-
HCT116-RO3306-release-M-6	5988-SA-5	HCT_ART558_052422	HCT_Colch_M	HCT116	-	+	+	M	-	-	-	-	-
HCT116-low_APH-RO3306-release-M-6	5988-SA-6	HCT_ART558_052422	HCT_0.2APH_Colch_M	HCT116	0.2	+	+	M	-	-	-	-	-
HCT116-RO3306-release-M-ART558-1	5988-SA-7	HCT_ART558_052422	HCT_ART_Colch_M	HCT116	-	+	+	M	-	-	-	5	-
HCT116-low_APH-RO3306-release-M-ART558-1	5988-SA-8	HCT_ART558_052422	HCT_0.2APH_ART_Colch_M	HCT116	0.2	+	+	M	-	-	-	5	-
HCT116-RO3306-G2-6	6555-SA-1	HCT_ART558_091522	HCT_G2	HCT116	-	+	-	G2	-	-	-	-	-
HCT116-low_APH-RO3306-G2-5	6555-SA-2	HCT_ART558_091522	HCT_0.2APH_G2	HCT116	0.2	+	-	G2	-	-	-	-	-
HCT116-RO3306-G2-ART558-2	6555-SA-3	HCT_ART558_091522	HCT_ART10_G2	HCT116	-	+	-	G2	-	-	-	10	-
HCT116-low_APH-RO3306-G2-ART558-2	6555-SA-4	HCT_ART558_091522	HCT_0.2APH_ART10_G2	HCT116	0.2	+	-	G2	-	-	-	10	-
HCT116-RO3306-release-M-7	6555-SA-5	HCT_ART558_091522	HCT_Colch_M	HCT116	-	+	+	M	-	-	-	-	-
HCT116-low_APH-RO3306-release-M-7	6555-SA-6	HCT_ART558_091522	HCT_0.2APH_Colch_M	HCT116	0.2	+	+	M	-	-	-	-	-
HCT116-RO3306-release-M-ART558-2	6555-SA-7	HCT_ART558_091522	HCT_ART10_Colch_M	HCT116	-	+	+	M	-	-	-	10	-
HCT116-low_APH-RO3306-release-M-ART558-2	6555-SA-8	HCT_ART558_091522	HCT_0.2APH_ART10_Colch_M	HCT116	0.2	+	+	M	-	-	-	10	-
HCT116-S-1	6555-SA-9	HCT_async_091522	HCT_Asy_S_1	HCT116	-	-	-	S	-	-	-	-	-
HCT116-G2-1	6555-SA-10	HCT_async_091522	HCT_Asy_G2_1	HCT116	-	-	-	G2	-	-	-	-	-
HCT116-M-1	6555-SA-11	HCT_async_091522	HCT_Asy_M_1	HCT116	-	-	-	M	-	-	-	-	-
HCT116-low_APH-S-1	6555-SA-12	HCT_async_091522	HCT_Asy_0.2APH_S_1	HCT116	0.2	-	-	S	-	-	-	-	-
HCT116-low_APH-G2-1	6555-SA-13	HCT_async_091522	HCT_Asy_0.2APH_G2_1	HCT116	0.2	-	-	G2	-	-	-	-	-
HCT116-low_APH-M-1	6555-SA-14	HCT_async_091522	HCT_Asy_0.2APH_M_1	HCT116	0.2	-	-	M	-	-	-	-	-
HCT116-low_APH-S-2	6555-SA-19	HCT_async_091522	HCT_Asy_0.2APH_S_2	HCT116	0.2	-	-	S	-	-	-	-	-
HCT116-low_APH-G2-2	6555-SA-20	HCT_async_091522	HCT_Asy_0.2APH_G2_2	HCT116	0.2	-	-	G2	-	-	-	-	-
HCT116-low_APH-M-2	6555-SA-21	HCT_async_091522	HCT_Asy_0.2APH_M_2	HCT116	0.2	-	-	M	-	-	-	-	-
HF1-NA-2	6593-SA-1	hf1_polq_091422	HF1_Cntrl_0APH	HF1	-	-	-	-	-	-	-	-	-
HF1-low_APH-2	6593-SA-2	hf1_polq_091422	HF1_Cntrl_0.6APH	HF1	0.6	-	-	-	-	-	-	-	-
HF1-POLQ-1	6593-SA-3	hf1_polq_091422	HF1_P1E2.1_0APH	HF1	-	-	-	-	POLQ:P1E2.1	-	-	-	-
HF1-low_APH-POLQ-1	6593-SA-4	hf1_polq_091422	HF1_P1E2.1_0.6APH	HF1	0.6	-	-	-	POLQ:P1E2.1	-	-	-	-
HF1-POLQ-2	6593-SA-5	hf1_polq_091422	HF1_P1E6.6_0APH	HF1	-	-	-	-	POLQ:P1E6.6	-	-	-	-
HF1-low_APH-POLQ-2	6593-SA-6	hf1_polq_091422	HF1_P1E6.6_0.6APH	HF1	0.6	-	-	-	POLQ:P1E6.6	-	-	-	-
HF1-POLQ-3	6593-SA-7	hf1_polq_091422	HF1_P1F7.9_0APH	HF1	-	-	-	-	POLQ:P1F7.9	-	-	-	-
HF1-low_APH-POLQ-3	6593-SA-8	hf1_polq_091422	HF1_P1F7.9_0.6APH	HF1	0.6	-	-	-	POLQ:P1F7.9	-	-	-	-
HCT116-RO3306-release-G2-1	7004-SA-1	HCT_ROG2_111622	HCT_Ro3_Colch_G2_a	HCT116	-	+	+	G2	-	-	-	-	-
HCT116-RO3306-release-M-8	7004-SA-2	HCT_ROG2_111622	HCT_Ro3_Colch_M_a	HCT116	-	+	+	M	-	-	-	-	-
HCT116-low_APH-RO3306-release-G2-1	7004-SA-3	HCT_ROG2_111622	HCT_0.2APH_Ro3_Colch_G2_a	HCT116	0.2	+	+	G2	-	-	-	-	-
HCT116-low_APH-RO3306-release-M-8	7004-SA-4	HCT_ROG2_111622	HCT_0.2APH_Ro3_Colch_M_a	HCT116	0.2	+	+	M	-	-	-	-	-
HCT116-low_APH-RO3306-release-G2-2	7004-SA-5	HCT_ROG2_111622	HCT_0.2APH_Ro3_Colch_G2_b	HCT116	0.2	+	+	G2	-	-	-	-	-
HCT116-low_APH-RO3306-release-M-9	7004-SA-6	HCT_ROG2_111622	HCT_0.2APH_Ro3_Colch_M_b	HCT116	0.2	+	+	M	-	-	-	-	-
HCT116-S-2	7157-SA-1	HCT_async_112122	HCT_Asy_S_101322	HCT116	-	-	-	S	-	-	-	-	-
HCT116-G2-2	7157-SA-2	HCT_async_112122	HCT_Asy_G2_101322	HCT116	-	-	-	G2	-	-	-	-	-
HCT116-M-2	7157-SA-3	HCT_async_112122	HCT_Asy_M_101322	HCT116	-	-	-	M	-	-	-	-	-
HCT116-low_APH-S-3	7157-SA-7	HCT_async_112122	HCT_Asy_0.2APH_S_102022	HCT116	0.2	-	-	S	-	-	-	-	-
HCT116-low_APH-G2-3	7157-SA-8	HCT_async_112122	HCT_Asy_0.2APH_G2_102022	HCT116	0.2	-	-	G2	-	-	-	-	-
HCT116-low_APH-S-4	7157-SA-10	HCT_async_112122	HCT_Asy_0.2APH_S_101322	HCT116	0.2	-	-	S	-	-	-	-	-
HCT116-low_APH-G2-4	7157-SA-11	HCT_async_112122	HCT_Asy_0.2APH_G2_101322	HCT116	0.2	-	-	G2	-	-	-	-	-
HCT116-low_APH-M-3	7157-SA-12	HCT_async_112122	HCT_Asy_0.2APH_M_101322	HCT116	0.2	-	-	M	-	-	-	-	-
HCT116-low_APH-M-4	7157-SA-13	HCT_async_112122	HCT_Asy_0.2APH_M_102022	HCT116	0.2	-	-	M	-	-	-	-	-
HCT116-low_APH-2	8691-SA-1	HCT_Art_Nu7_080323	HCT_0.2APH	HCT116	0.2	-	-	-	-	-	-	-	-
HCT116-low_APH-ART558-1	8691-SA-2	HCT_Art_Nu7_080323	HCT_0.2APH_ART	HCT116	0.2	-	-	-	-	-	-	10	-
HCT116-low_APH-NU7441-1	8691-SA-3	HCT_Art_Nu7_080323	HCT_0.2APH_Nu7	HCT116	0.2	-	-	-	-	-	-	-	2
HCT116-low_APH-ART558-NU7441-1	8691-SA-4	HCT_Art_Nu7_080323	HCT_0.2APH_ART_Nu7	HCT116	0.2	-	-	-	-	-	-	10	2
HCT116-low_APH-3	9099-SA-1	HCT_Pol_Lig_092823	HCT_Cntrl_0.2APH	HCT116	0.2	-	-	-	-	-	-	-	-
HCT116-low_APH-ART558-2	9099-SA-2	HCT_Pol_Lig_092823	HCT_Cntrol_0.2APH_ART10	HCT116	0.2	-	-	-	-	-	-	10	-
HCT116-low_APH-NU7441-2	9099-SA-3	HCT_Pol_Lig_092823	HCT_Cntrol_0.2APH_Nu7	HCT116	0.2	-	-	-	-	-	-	-	2
HCT116-low_APH-ART558-NU7441-2	9099-SA-4	HCT_Pol_Lig_092823	HCT_Cntrol_0.2APH_ART10_Nu7	HCT116	0.2	-	-	-	-	-	-	10	2
HCT116-low_APH-LIG4-1	9099-SA-5	HCT_Pol_Lig_092823	HCT_L1A.6_0.2APH	HCT116	0.2	-	-	-	LIG4:L1A.6	-	-	-	-
HCT116-low_APH-LIG4-ART558-1	9099-SA-6	HCT_Pol_Lig_092823	HCT_L1A.6_0.2APH_ART10	HCT116	0.2	-	-	-	LIG4:L1A.6	-	-	10	-
HCT116-low_APH-LIG4-2	9099-SA-7	HCT_Pol_Lig_092823	HCT_L2A.8_0.2APH	HCT116	0.2	-	-	-	LIG4:L2A.8	-	-	-	-
HCT116-low_APH-LIG4-ART558-2	9099-SA-8	HCT_Pol_Lig_092823	HCT_L2A.8_0.2APH_ART10	HCT116	0.2	-	-	-	LIG4:L2A.8	-	-	10	-
HCT116-low_APH-POLQ-1	9099-SA-9	HCT_Pol_Lig_092823	HCT_P2A.5_0.2APH	HCT116	0.2	-	-	-	POLQ:P2A.5	-	-	-	-
HCT116-low_APH-POLQ-NU7441-1	9099-SA-10	HCT_Pol_Lig_092823	HCT_P2A.5_0.2APH_Nu7	HCT116	0.2	-	-	-	POLQ:P2A.5	-	-	-	2
HCT116-low_APH-POLQ-2	9099-SA-11	HCT_Pol_Lig_092823	HCT_P55B.8_0.2APH	HCT116	0.2	-	-	-	POLQ:P55B.8	-	-	-	-
HCT116-low_APH-POLQ-NU7441-2	9099-SA-12	HCT_Pol_Lig_092823	HCT_P55B.8_0.2APH_Nu7	HCT116	0.2	-	-	-	POLQ:P55B.8	-	-	-	2
HF1-low_APH-NU7441-1	9100-SA-2	hf1_polq_Nu_092823	HF1_Cntrl_0.6APH_Nu7_A	HF1	0.6	-	-	-	-	-	-	-	2
HF1-low_APH-3	9100-SA-3	hf1_polq_Nu_092823	HF1_Cntrl_0.6APH_B	HF1	0.6	-	-	-	-	-	-	-	-
HF1-low_APH-NU7441-2	9100-SA-4	hf1_polq_Nu_092823	HF1_Cntrl_0.6APH_Nu7_B	HF1	0.6	-	-	-	-	-	-	-	2
HF1-low_APH-POLQ-4	9100-SA-5	hf1_polq_Nu_092823	HF1_P1F7.9_0.6APH	HF1	0.6	-	-	-	POLQ:P1F7.9	-	-	-	-
HF1-low_APH-POLQ-NU7441-1	9100-SA-8	hf1_polq_Nu_092823	HF1_P1E6.6_0.6APH_Nu7441	HF1	0.6	-	-	-	POLQ:P1E6.6	-	-	-	2
HF1-low_APH-4	9100-SA-9	hf1_polq_Nu_092823	HF1_Cntrl_0.6APH_A	HF1	0.6	-	-	-	-	-	-	-	-
HF1-low_APH-POLQ-NU7441-2	9100-SA-10-CLN01	hf1_polq_Nu_092823	HF1_P1F7.9_0.6APH_Nu7441	HF1	0.6	-	-	-	POLQ:P1F7.9	-	-	-	2
HF1-low_APH-POLQ-5	9100-SA-11	hf1_polq_Nu_092823	HF1_P1E6.6_0.6APH	HF1	0.6	-	-	-	POLQ:P1E6.6	-	-	-	-
HCT116-RO3306-release-M-9	9296-SA-1	HCT_ART_NVB_102723	HCT_Ro3_Colch_M	HCT116	-	+	+	M	-	-	-	-	-
HCT116-low_APH-RO3306-release-M-10	9296-SA-2	HCT_ART_NVB_102723	HCT_0.2APH_Ro3_Colch_M	HCT116	0.2	+	+	M	-	-	-	-	-
HCT116-low_APH-RO3306-release-M-ART558-3	9296-SA-3	HCT_ART_NVB_102723	HCT_0.2APH_Ro3_ART_Colch_M	HCT116	0.2	+	+	M	-	-	-	10	-
HCT116-low_APH-RO3306-release-M-NVB-2	9296-SA-4	HCT_ART_NVB_102723	HCT_0.2APH_NVB_Ro3_Colch_M	HCT116	0.2	+	+	M	-	-	150	-	-
HCT116-low_APH-RO3306-release-M-11	9762-SA-1-LabPrep	HCT_sync_ART_Nu7_123023a	HCT_Cntrl_sync_M_0.2APH	HCT116	0.2	+	+	M	-	-	-	-	-
HCT116-low_APH-RO3306-release-M-NU7441-1	9762-SA-2-LabPrep	HCT_sync_ART_Nu7_123023a	HCT_Cntrl_sync_M_0.2APH_Nu7	HCT116	0.2	+	+	M	-	-	-	-	2
HCT116-low_APH-RO3306-release-M-ART558-NU7441-1	9762-SA-4-LabPrep	HCT_sync_ART_Nu7_123023a	HCT_Cntrl_sync_M_0.2APH_ART_Nu7	HCT116	0.2	+	+	M	-	-	-	10	2
HCT116-low_APH-RO3306-release-M-POLQ-1	9762-SA-5-LabPrep	HCT_sync_ART_Nu7_123023a	HCT_P2A.5_sync_M_0.2APH	HCT116	0.2	+	+	M	POLQ:P2A.5	-	-	-	-
HCT116-low_APH-RO3306-release-M-POLQ-NU7441-1	9762-SA-6-LabPrep	HCT_sync_ART_Nu7_123023a	HCT_P2A.5_sync_M_0.2APH_Nu7	HCT116	0.2	+	+	M	POLQ:P2A.5	-	-	-	2
GM12878-NA-1	9762-SA-7-LabPrep	GM_ART_Nu7_123023	GM_0APH	GM12878	-	-	-	-	-	-	-	-	-
GM12878-low_APH-1	9762-SA-8-LabPrep	GM_ART_Nu7_123023	GM_0.4APH	GM12878	0.4	-	-	-	-	-	-	-	-
GM12878-low_APH-ART558-1	9762-SA-9-LabPrep	GM_ART_Nu7_123023	GM_0.4APH_ART	GM12878	0.4	-	-	-	-	-	-	10	-
GM12878-low_APH-NU7441-1	9762-SA-10-LabPrep	GM_ART_Nu7_123023	GM_0.4APH_Nu7	GM12878	0.4	-	-	-	-	-	-	-	2
GM12878-low_APH-ART558-NU7441-1	9762-SA-11-LabPrep	GM_ART_Nu7_123023	GM_0.4APH_ART_Nu7	GM12878	0.4	-	-	-	-	-	-	10	2
HCT116-low_APH-RO3306-release-M-12	9856-SA-1-LabPrep	HCT_sync_ART_Nu7_123023b	HCT_Cntrl_sync_M_0.2APH	HCT116	0.2	+	+	M	-	-	-	-	-
HCT116-low_APH-RO3306-release-M-ART558-4	9856-SA-2-LabPrep	HCT_sync_ART_Nu7_123023b	HCT_Cntrl_sync_M_0.2APH_ART	HCT116	0.2	+	+	M	-	-	-	10	-
HCT116-low_APH-RO3306-release-M-NU7441-2	9856-SA-3-LabPrep	HCT_sync_ART_Nu7_123023b	HCT_Cntrl_sync_M_0.2APH_Nu7	HCT116	0.2	+	+	M	-	-	-	-	2
HCT116-low_APH-RO3306-release-M-ART558-NU7441-2	9856-SA-4-LabPrep	HCT_sync_ART_Nu7_123023b	HCT_Cntrl_sync_M_0.2APH_ART_Nu7	HCT116	0.2	+	+	M	-	-	-	10	2
HCT116-low_APH-RO3306-release-M-POLQ-2	9856-SA-5-LabPrep	HCT_sync_ART_Nu7_123023b	HCT_P55B.8_sync_M_0.2APH	HCT116	0.2	+	+	M	POLQ:P55B.8	-	-	-	-
HCT116-low_APH-RO3306-release-M-POLQ-NU7441-2	9856-SA-6-LabPrep	HCT_sync_ART_Nu7_123023b	HCT_P55B.8_sync_M_0.2APH_Nu7	HCT116	0.2	+	+	M	POLQ:P55B.8	-	-	-	2
HCT116-S-3	10182-SA-1-LabPrep	HCT_async_S_POL_LIG_022924	HCT_Cntrl_async_S	HCT116	-	-	-	S	-	-	-	-	-
HCT116-low_APH-S-5	10182-SA-2-LabPrep	HCT_async_S_POL_LIG_022924	HCT_Cntrl_async_S_0.2APH	HCT116	0.2	-	-	S	-	-	-	-	-
HCT116-low_APH-S-LIG4-1	10182-SA-3-LabPrep	HCT_async_S_POL_LIG_022924	HCT_L1A.6_async_S_0.2APH	HCT116	0.2	-	-	S	LIG4:L1A.6	-	-	-	-
HCT116-low_APH-S-LIG4-ART558-1	10182-SA-4-LabPrep	HCT_async_S_POL_LIG_022924	HCT_L1A.6_async_S_0.2APH_ART	HCT116	0.2	-	-	S	LIG4:L1A.6	-	-	10	-
HCT116-low_APH-S-LIG4-2	10182-SA-5-LabPrep	HCT_async_S_POL_LIG_022924	HCT_L2A.8_async_S_0.2APH	HCT116	0.2	-	-	S	LIG4:L2A.8	-	-	-	-
HCT116-low_APH-S-LIG4-ART558-2	10182-SA-6-LabPrep	HCT_async_S_POL_LIG_022924	HCT_L2A.8_async_S_0.2APH_ART	HCT116	0.2	-	-	S	LIG4:L2A.8	-	-	10	-
HCT116-low_APH-S-POLQ-1	10182-SA-7-LabPrep	HCT_async_S_POL_LIG_022924	HCT_P2A.5_async_S_0.2APH	HCT116	0.2	-	-	S	POLQ:P2A.5	-	-	-	-
HCT116-low_APH-S-POLQ-NU7441-1	10182-SA-8-LabPrep	HCT_async_S_POL_LIG_022924	HCT_P2A.5_async_S_0.2APH_Nu7	HCT116	0.2	-	-	S	POLQ:P2A.5	-	-	-	2
HCT116-low_APH-S-POLQ-2	10182-SA-9-LabPrep	HCT_async_S_POL_LIG_022924	HCT_P55B.8_async_S_0.2APH	HCT116	0.2	-	-	S	POLQ:P55B.8	-	-	-	-
HCT116-low_APH-S-POLQ-NU7441-2	10182-SA-10-LabPrep	HCT_async_S_POL_LIG_022924	HCT_P55B.8_async_S_0.2APH_Nu7	HCT116	0.2	-	-	S	POLQ:P55B.8	-	-	-	2
HCT116-S-4	10928-SA-1-LabPrep	HCT_async_S_POL_LIG_062024	HCT_Cntrl_async_S	HCT116	-	-	-	S	-	-	-	-	-
HCT116-low_APH-S-6	10928-SA-2-LabPrep	HCT_async_S_POL_LIG_062024	HCT_Cntrl_async_S_0.2APH	HCT116	0.2	-	-	S	-	-	-	-	-
HCT116-low_APH-S-LIG4-3	10928-SA-3-LabPrep	HCT_async_S_POL_LIG_062024	HCT_L1A.6_async_S_0.2APH	HCT116	0.2	-	-	S	LIG4:L1A.6	-	-	-	-
HCT116-low_APH-S-LIG4-ART558-3	10928-SA-4-LabPrep	HCT_async_S_POL_LIG_062024	HCT_L1A.6_async_S_0.2APH_ART	HCT116	0.2	-	-	S	LIG4:L1A.6	-	-	10	-
HCT116-low_APH-S-LIG4-4	10928-SA-5-LabPrep	HCT_async_S_POL_LIG_062024	HCT_L2A.8_async_S_0.2APH	HCT116	0.2	-	-	S	LIG4:L2A.8	-	-	-	-
HCT116-low_APH-S-LIG4-ART558-4	10928-SA-6-LabPrep	HCT_async_S_POL_LIG_062024	HCT_L2A.8_async_S_0.2APH_ART	HCT116	0.2	-	-	S	LIG4:L2A.8	-	-	10	-
HCT116-low_APH-S-POLQ-3	10928-SA-7-LabPrep	HCT_async_S_POL_LIG_062024	HCT_P2A.5_async_S_0.2APH	HCT116	0.2	-	-	S	POLQ:P2A.5	-	-	-	-
HCT116-low_APH-S-POLQ-NU7441-3	10928-SA-8-LabPrep	HCT_async_S_POL_LIG_062024	HCT_P2A.5_async_S_0.2APH_Nu7	HCT116	0.2	-	-	S	POLQ:P2A.5	-	-	-	2
HCT116-low_APH-S-POLQ-4	10928-SA-9-LabPrep	HCT_async_S_POL_LIG_062024	HCT_P55B.8_async_S_0.2APH	HCT116	0.2	-	-	S	POLQ:P55B.8	-	-	-	-
HCT116-low_APH-S-POLQ-NU7441-4	10928-SA-10-LabPrep	HCT_async_S_POL_LIG_062024	HCT_P55B.8_async_S_0.2APH_Nu7	HCT116	0.2	-	-	S	POLQ:P55B.8	-	-	-	2
