# Supplementary material for: Replication stress induces POLQ-mediated structural variant formation throughout common fragile sites after entry into mitosis
Source: Nat Commun. 2024 Nov 6;15:9582. doi: 10.1038/s41467-024-53917-8 (PMC11541566; doi:10.1038/s41467-024-53917-8)
Supplement: Supplementary file 4 — Supplementary Data 2 [file 41467_2024_53917_MOESM4_ESM.xlsx]

## Sheet: Table Format
svCapture SV Junction Properties
The second spreadsheet in this document lists all high quality SVs from 10kb to 1.2Mb of all types from all samples. Each row is one detected SV. All listed SVs were found in one source molecule in one sample based on at least 3 read pairs. All SVs were detected by paired-end analysis; the junction could be fully sequenced in most but not all such SV molecules.
Category	Column	Description
Group Definition	cell_line	The cell line from which data were obtained.
	low_APH	Whether low-dose aphidicolin (APH) treatment was used to induce SV formation (see Methods for doses).
	RO3306	Whether RO3306 was used to synchronize cells in G2 phase.
	release	Whether cells were released from the RO3306 G2 arrest prior to flow cytometry and harvesting.
	cell_cycle	The cell cycle phase in which cells were harvested by flow cytometry; "-" indicates bulk, asynchronous cells.
	CRISPR	The gene knocked out using CRISPR gene editing, if any.
	2uM_APH	Whether high-dose APH was added to cells on entry into M-phase to suppresss MiDAS.
	150uM_NVB	Whether novobiocin (NVB) was added to cells to inhibit POLQ and TMEJ.
	ART558	Whether 5uM or 10uM ART558 was added to cells to inhibit POLQ and TMEJ.
	2uM_NU7441	Whether NU7441 was added to cells to inhibit DNA-PKcs and c-NHEJ.
Sample and Batch	project	The experimental project, i.e., cell and library batch.
	sample	The source replicate sample in the project.
SV Location and Type	sv_id	Unique identifier for the SV within the project (not necessarily unique between projects).
	target_region	The name of the targeted gene where the SV was found.
	target_class	Position of the SV endpoints relative to the capture target: TT, both ends on target; TA, one end on target, one adjacent.
	edge_type	The type of junction: D, deletion; U, duplication; V, inversion; T, translocation.
	sv_size	The size of the SV event in bp.
Breakpoint Locations	chrom_1	Chromosome of the first breakpoint.
	side_1	Direction of the alignment from chrom_1/pos_1: L, left; R, right.
	pos_1	Breakpoint position on chrom_1.
	chrom_2	Chromosome of the second breakpoint.
	side_2	Direction of the alignment from chrom_2/pos_2: L, left; R, right.
	pos_2	Breakpoint position on chrom_2.
Junction Sequence	sequenced	Whether the junction was fully sequenced; FALSE means the junction was detected by paired ends only.
	microhom_len	The number of bases of microhomology; negative numbers identify insertions.
	jxn_bases	The base sequence of either the microhomology or the insertion at the junction.
Insertion Templates	n_templates	For insertions, how many times a candidate template was found.
	tmpl_side	The number of the breakpoint where the best template was found.
	tmpl_start	Start position of the template in the search sequence; breakpoint 1 junction is at position 500, breakpoint 2 at 501.
	tmpl_end	End position of the template, similar to templ_start.
	tmpl_rc	TRUE if the template was found on the bottom strand.
	tmpl_type	Either notFound, crossJxn, foldback, slippage or another less common TINS type.
	tmpl_distance	How far the nearest edge of the template was from the breakpoint position.

## Sheet: SV Junction Properties
cell_line	low_APH	RO3306	release	cell_cycle	CRISPR	2uM_APH	150uM_NVB	ART558	2uM_NU7441	project	sample	sv_id	target_region	target_class	edge_type	sv_size	chrom_1	side_1	pos_1	chrom_2	side_2	pos_2	sequenced	microhom_len	jxn_bases	n_templates	tmpl_side	tmpl_start	tmpl_end	tmpl_rc	tmpl_type	tmpl_distance
GM12878	+	+	+	M	-	+	-	-	-	lblast_011422	RO3306_0.4APH_Colch_2APH_M	41 days, 20:01:00	WWOX	TA	D	17751	chr16	L	78845881	chr16	R	78863632	TRUE	2	CT	NA	NA	NA	NA	NA	NA	NA
GM12878	+	+	+	M	-	+	-	-	-	lblast_011422	RO3306_0.4APH_Colch_2APH_M	42 days, 19:01:00	WWOX	TA	U	421346	chr16	L	78900419	chr16	R	78479073	TRUE	4	TTTA	NA	NA	NA	NA	NA	NA	NA
GM12878	+	+	+	M	-	+	-	-	-	lblast_011422	RO3306_0.4APH_Colch_2APH_M	42 days, 22:01:00	WWOX	TA	U	502075	chr16	L	79097942	chr16	R	78595867	TRUE	-5	TGCCC	NA	NA	NA	NA	NA	notFound	NA
GM12878	+	+	+	M	-	+	-	-	-	lblast_011422	RO3306_0.4APH_Colch_2APH_M	43 days, 14:01:00	WWOX	TA	V	180964	chr16	R	78370771	chr16	R	78551735	TRUE	4	AAAA	NA	NA	NA	NA	NA	NA	NA
GM12878	+	+	+	M	-	+	-	-	-	lblast_011422	RO3306_0.4APH_Colch_2APH_M	43 days, 15:01:00	WWOX	TA	V	163039	chr16	R	78373788	chr16	R	78536827	TRUE	0		NA	NA	NA	NA	NA	NA	NA
GM12878	+	+	+	M	-	+	-	-	-	lblast_011422	RO3306_0.4APH_Colch_2APH_M	43 days, 18:01:00	WWOX	TA	V	285102	chr16	R	78430795	chr16	R	78715897	TRUE	0		NA	NA	NA	NA	NA	NA	NA
GM12878	+	+	+	M	-	+	-	-	-	lblast_011422	RO3306_0.4APH_Colch_2APH_M	44 days, 22:01:00	WWOX	TT	V	120116	chr16	R	78581639	chr16	R	78701755	TRUE	-10	AATAAAAGCA	NA	NA	NA	NA	NA	notFound	NA
GM12878	+	+	+	M	-	+	-	-	-	lblast_011422	RO3306_0.4APH_Colch_2APH_M	46 days, 0:01:00	WWOX	TA	V	375956	chr16	R	78650478	chr16	R	79026434	TRUE	-1	C	NA	NA	NA	NA	NA	notFound	NA
GM12878	+	+	+	M	-	+	-	-	-	lblast_011422	RO3306_0.4APH_Colch_2APH_M	46 days, 1:01:00	WWOX	TA	V	691456	chr16	R	78640896	chr16	R	79332352	TRUE	10	GTGCAGTGGC	NA	NA	NA	NA	NA	NA	NA
GM12878	+	+	+	M	-	+	-	-	-	lblast_011422	RO3306_0.4APH_Colch_2APH_M	46 days, 16:01:00	FHIT,WWOX	tt	T	0	chr3	L	60377446	chr16	R	78639803	TRUE	9	TGATCCACC	NA	NA	NA	NA	NA	NA	NA
GM12878	+	+	+	M	-	+	-	-	-	lblast_011422	RO3306_0.4APH_Colch_2APH_M	49 days, 21:01:00	FHIT,WWOX	ta	T	0	chr3	R	60578456	chr16	R	78333314	FALSE	0	*	NA	NA	NA	NA	NA	NA	NA
GM12878	+	+	+	M	-	+	-	-	-	lblast_011422	RO3306_0.4APH_Colch_2APH_M	51 days, 9:01:00	FHIT	TT	V	75664	chr3	L	60378462	chr3	L	60454126	TRUE	0		NA	NA	NA	NA	NA	NA	NA
GM12878	+	+	+	M	-	+	-	-	-	lblast_011422	RO3306_0.4APH_Colch_2APH_M	51 days, 15:01:00	FHIT	TT	V	164197	chr3	L	60414329	chr3	L	60578526	FALSE	0	*	NA	NA	NA	NA	NA	NA	NA
GM12878	+	+	+	M	-	+	-	-	-	lblast_011422	RO3306_0.4APH_Colch_2APH_M	51 days, 18:01:00	FHIT	TT	V	277597	chr3	L	60393624	chr3	L	60671221	TRUE	0		NA	NA	NA	NA	NA	NA	NA
GM12878	+	+	+	M	-	+	-	-	-	lblast_011422	RO3306_0.4APH_Colch_2APH_M	52 days, 14:01:00	FHIT	TA	V	327542	chr3	L	60529718	chr3	L	60857260	TRUE	3	ACT	NA	NA	NA	NA	NA	NA	NA
GM12878	+	+	+	M	-	+	-	-	-	lblast_011422	RO3306_0.4APH_Colch_2APH_M	56 days, 15:01:00	FHIT	TA	D	206938	chr3	L	60197093	chr3	R	60404031	TRUE	2	TT	NA	NA	NA	NA	NA	NA	NA
GM12878	+	+	+	M	-	+	-	-	-	lblast_011422	RO3306_0.4APH_Colch_2APH_M	56 days, 22:01:00	FHIT	TA	D	29938	chr3	L	60283667	chr3	R	60313605	TRUE	4	GGTT	NA	NA	NA	NA	NA	NA	NA
GM12878	+	+	+	M	-	+	-	-	-	lblast_011422	RO3306_0.4APH_Colch_2APH_M	58 days, 2:01:00	FHIT	TA	U	714844	chr3	L	60333582	chr3	R	59618738	FALSE	0	*	NA	NA	NA	NA	NA	NA	NA
GM12878	+	+	+	M	-	+	-	-	-	lblast_011422	RO3306_0.4APH_Colch_2APH_M	13:01:00	WWOX	TA	V	180844	chr16	L	78370800	chr16	L	78551644	TRUE	-67	TTTTTATCGTGAACCCCTGCTGCGTTTGTTTTTTTTTCACCGGGGGGGGGGTGGGGGGGGGGGGGGC	NA	NA	NA	NA	NA	NA	NA
GM12878	+	+	+	M	-	+	-	-	-	lblast_011422	RO3306_0.4APH_Colch_2APH_M	58 days, 12:01:00	FHIT	TT	D	182915	chr3	L	60339492	chr3	R	60522407	TRUE	2	GC	NA	NA	NA	NA	NA	NA	NA
GM12878	+	+	+	M	-	+	-	-	-	lblast_011422	RO3306_0.4APH_Colch_2APH_M	58 days, 14:01:00	FHIT	TT	D	162467	chr3	L	60341985	chr3	R	60504452	TRUE	4	TTGG	NA	NA	NA	NA	NA	NA	NA
GM12878	+	+	+	M	-	+	-	-	-	lblast_011422	RO3306_0.4APH_Colch_2APH_M	59 days, 5:01:00	FHIT	TT	D	314032	chr3	L	60355538	chr3	R	60669570	TRUE	3	CAT	NA	NA	NA	NA	NA	NA	NA
GM12878	+	+	+	M	-	+	-	-	-	lblast_011422	RO3306_0.4APH_Colch_2APH_M	5 days, 22:01:00	WWOX	TA	D	399738	chr16	L	78151444	chr16	R	78551182	FALSE	0	*	NA	NA	NA	NA	NA	NA	NA
GM12878	+	+	+	M	-	+	-	-	-	lblast_011422	RO3306_0.4APH_Colch_2APH_M	59 days, 23:01:00	FHIT	TT	D	316047	chr3	L	60374522	chr3	R	60690569	TRUE	2	AA	NA	NA	NA	NA	NA	NA	NA
GM12878	+	+	+	M	-	+	-	-	-	lblast_011422	RO3306_0.4APH_Colch_2APH_M	60 days, 15:01:00	FHIT	TT	D	114172	chr3	L	60399714	chr3	R	60513886	TRUE	-2	TT	NA	NA	NA	NA	NA	notFound	NA
GM12878	+	+	+	M	-	+	-	-	-	lblast_011422	RO3306_0.4APH_Colch_2APH_M	6 days, 1:01:00	WWOX	TA	D	225254	chr16	L	78267748	chr16	R	78493002	TRUE	3	TCT	NA	NA	NA	NA	NA	NA	NA
GM12878	+	+	+	M	-	+	-	-	-	lblast_011422	RO3306_0.4APH_Colch_2APH_M	60 days, 23:01:00	FHIT	TT	D	20839	chr3	L	60405637	chr3	R	60426476	TRUE	4	CTAC	NA	NA	NA	NA	NA	NA	NA
GM12878	+	+	+	M	-	+	-	-	-	lblast_011422	RO3306_0.4APH_Colch_2APH_M	61 days, 0:01:00	FHIT	TA	U	818592	chr3	L	60409855	chr3	R	59591263	TRUE	0		NA	NA	NA	NA	NA	NA	NA
GM12878	+	+	+	M	-	+	-	-	-	lblast_011422	RO3306_0.4APH_Colch_2APH_M	6 days, 2:01:00	WWOX	TA	D	407045	chr16	L	78269028	chr16	R	78676073	TRUE	3	GAC	NA	NA	NA	NA	NA	NA	NA
GM12878	+	+	+	M	-	+	-	-	-	lblast_011422	RO3306_0.4APH_Colch_2APH_M	6 days, 3:01:00	WWOX	TA	D	193505	chr16	L	78274594	chr16	R	78468099	TRUE	-1	T	NA	NA	NA	NA	NA	notFound	NA
GM12878	+	+	+	M	-	+	-	-	-	lblast_011422	RO3306_0.4APH_Colch_2APH_M	61 days, 16:01:00	FHIT	TT	D	184657	chr3	L	60427347	chr3	R	60612004	TRUE	2	GT	NA	NA	NA	NA	NA	NA	NA
GM12878	+	+	+	M	-	+	-	-	-	lblast_011422	RO3306_0.4APH_Colch_2APH_M	62 days, 1:01:00	FHIT	TT	D	179480	chr3	L	60439678	chr3	R	60619158	TRUE	2	TC	NA	NA	NA	NA	NA	NA	NA
GM12878	+	+	+	M	-	+	-	-	-	lblast_011422	RO3306_0.4APH_Colch_2APH_M	62 days, 2:01:00	FHIT	TA	D	344695	chr3	L	60437155	chr3	R	60781850	FALSE	0	*	NA	NA	NA	NA	NA	NA	NA
GM12878	+	+	+	M	-	+	-	-	-	lblast_011422	RO3306_0.4APH_Colch_2APH_M	64 days, 2:01:00	FHIT	TA	D	315658	chr3	L	60491448	chr3	R	60807106	FALSE	0	*	NA	NA	NA	NA	NA	NA	NA
GM12878	+	+	+	M	-	+	-	-	-	lblast_011422	RO3306_0.4APH_Colch_2APH_M	6 days, 9:01:00	WWOX	TA	D	230762	chr16	L	78304312	chr16	R	78535074	TRUE	-17	TTTTTACAAAATTTTTT	NA	NA	NA	NA	NA	notFound	NA
GM12878	+	+	+	M	-	+	-	-	-	lblast_011422	RO3306_0.4APH_Colch_2APH_M	65 days, 13:01:00	FHIT	TA	D	182094	chr3	L	60540887	chr3	R	60722981	TRUE	1	A	NA	NA	NA	NA	NA	NA	NA
GM12878	+	+	+	M	-	+	-	-	-	lblast_011422	RO3306_0.4APH_Colch_2APH_M	65 days, 15:01:00	FHIT	TT	D	62928	chr3	L	60548394	chr3	R	60611322	TRUE	4	TAAA	NA	NA	NA	NA	NA	NA	NA
GM12878	+	+	+	M	-	+	-	-	-	lblast_011422	RO3306_0.4APH_Colch_2APH_M	65 days, 18:01:00	FHIT	TT	D	71192	chr3	L	60551054	chr3	R	60622246	TRUE	2	AT	NA	NA	NA	NA	NA	NA	NA
GM12878	+	+	+	M	-	+	-	-	-	lblast_011422	RO3306_0.4APH_Colch_2APH_M	6 days, 13:01:00	WWOX	TA	D	160353	chr16	L	78317645	chr16	R	78477998	FALSE	0	*	NA	NA	NA	NA	NA	NA	NA
GM12878	+	+	+	M	-	+	-	-	-	lblast_011422	RO3306_0.4APH_Colch_2APH_M	66 days, 1:01:00	FHIT	TT	D	76560	chr3	L	60556358	chr3	R	60632918	FALSE	0	*	NA	NA	NA	NA	NA	NA	NA
GM12878	+	+	+	M	-	+	-	-	-	lblast_011422	RO3306_0.4APH_Colch_2APH_M	66 days, 14:01:00	FHIT	TT	U	95570	chr3	L	60583826	chr3	R	60488256	TRUE	-10	TATCCCCAGA	1	1	481	494	FALSE	crossJxn	6
GM12878	+	+	+	M	-	+	-	-	-	lblast_011422	RO3306_0.4APH_Colch_2APH_M	66 days, 20:01:00	FHIT	TT	D	55786	chr3	L	60581254	chr3	R	60637040	TRUE	2	GG	NA	NA	NA	NA	NA	NA	NA
GM12878	+	+	+	M	-	+	-	-	-	lblast_011422	RO3306_0.4APH_Colch_2APH_M	6 days, 16:01:00	WWOX	TA	D	422630	chr16	L	78320099	chr16	R	78742729	TRUE	-4	CTAC	1	1	483	490	TRUE	foldback	10
GM12878	+	+	+	M	-	+	-	-	-	lblast_011422	RO3306_0.4APH_Colch_2APH_M	67 days, 9:01:00	FHIT	TT	D	87291	chr3	L	60598945	chr3	R	60686236	TRUE	0		NA	NA	NA	NA	NA	NA	NA
GM12878	+	+	+	M	-	+	-	-	-	lblast_011422	RO3306_0.4APH_Colch_2APH_M	68 days, 7:01:00	FHIT	TA	D	291739	chr3	L	60633066	chr3	R	60924805	FALSE	0	*	NA	NA	NA	NA	NA	NA	NA
GM12878	+	+	+	M	-	+	-	-	-	lblast_011422	RO3306_0.4APH_Colch_2APH_M	6 days, 19:01:00	WWOX	TA	D	266953	chr16	L	78327965	chr16	R	78594918	TRUE	-1	C	2	2	503	510	FALSE	crossJxn	2
GM12878	+	+	+	M	-	+	-	-	-	lblast_011422	RO3306_0.4APH_Colch_2APH_M	6 days, 20:01:00	WWOX	TA	D	233613	chr16	L	78333349	chr16	R	78566962	TRUE	1	A	NA	NA	NA	NA	NA	NA	NA
GM12878	+	+	+	M	-	+	-	-	-	lblast_011422	RO3306_0.4APH_Colch_2APH_M	69 days, 23:01:00	FHIT	TA	D	160109	chr3	L	60687197	chr3	R	60847306	TRUE	3	GTT	NA	NA	NA	NA	NA	NA	NA
GM12878	+	+	+	M	-	+	-	-	-	lblast_011422	RO3306_0.4APH_Colch_2APH_M	6 days, 23:01:00	WWOX	TA	D	358783	chr16	L	78332886	chr16	R	78691669	TRUE	1	C	NA	NA	NA	NA	NA	NA	NA
GM12878	+	+	+	M	-	+	-	-	-	lblast_011422	RO3306_0.4APH_Colch_2APH_M	7 days, 3:01:00	WWOX	TA	D	150015	chr16	L	78346492	chr16	R	78496507	TRUE	2	TG	NA	NA	NA	NA	NA	NA	NA
GM12878	+	+	+	M	-	+	-	-	-	lblast_011422	RO3306_0.4APH_Colch_2APH_M	7 days, 5:01:00	WWOX	TA	D	261153	chr16	L	78351857	chr16	R	78613010	TRUE	5	CACCA	NA	NA	NA	NA	NA	NA	NA
GM12878	+	+	+	M	-	+	-	-	-	lblast_011422	RO3306_0.4APH_Colch_2APH_M	7 days, 6:01:00	WWOX	TA	D	304247	chr16	L	78354195	chr16	R	78658442	FALSE	0	*	NA	NA	NA	NA	NA	NA	NA
GM12878	+	+	+	M	-	+	-	-	-	lblast_011422	RO3306_0.4APH_Colch_2APH_M	7 days, 7:01:00	WWOX	TA	D	112709	chr16	L	78357530	chr16	R	78470239	TRUE	-2	AT	NA	NA	NA	NA	NA	notFound	NA
GM12878	+	+	+	M	-	+	-	-	-	lblast_011422	RO3306_0.4APH_Colch_2APH_M	7 days, 10:01:00	WWOX	TA	D	341892	chr16	L	78365148	chr16	R	78707040	FALSE	0	*	NA	NA	NA	NA	NA	NA	NA
GM12878	+	+	+	M	-	+	-	-	-	lblast_011422	RO3306_0.4APH_Colch_2APH_M	7 days, 12:01:00	WWOX	TA	D	387201	chr16	L	78369596	chr16	R	78756797	TRUE	-2	GA	NA	NA	NA	NA	NA	notFound	NA
GM12878	+	+	+	M	-	+	-	-	-	lblast_011422	RO3306_0.4APH_Colch_2APH_M	7 days, 19:01:00	WWOX	TA	D	380525	chr16	L	78377527	chr16	R	78758052	FALSE	0	*	NA	NA	NA	NA	NA	NA	NA
GM12878	+	+	+	M	-	+	-	-	-	lblast_011422	RO3306_0.4APH_Colch_2APH_M	8 days, 2:01:00	WWOX	TA	D	143982	chr16	L	78387974	chr16	R	78531956	TRUE	2	TG	NA	NA	NA	NA	NA	NA	NA
GM12878	+	+	+	M	-	+	-	-	-	lblast_011422	RO3306_0.4APH_Colch_2APH_M	8 days, 8:01:00	WWOX	TA	D	260343	chr16	L	78394164	chr16	R	78654507	TRUE	2	AA	NA	NA	NA	NA	NA	NA	NA
GM12878	+	+	+	M	-	+	-	-	-	lblast_011422	RO3306_0.4APH_Colch_2APH_M	8 days, 20:01:00	WWOX	TA	D	142538	chr16	L	78413716	chr16	R	78556254	TRUE	1	C	NA	NA	NA	NA	NA	NA	NA
GM12878	+	+	+	M	-	+	-	-	-	lblast_011422	RO3306_0.4APH_Colch_2APH_M	9 days, 17:01:00	WWOX	TA	D	230061	chr16	L	78435617	chr16	R	78665678	FALSE	0	*	NA	NA	NA	NA	NA	NA	NA
GM12878	+	+	+	M	-	+	-	-	-	lblast_011422	RO3306_0.4APH_Colch_2APH_M	9 days, 20:01:00	WWOX	TA	D	302236	chr16	L	78441439	chr16	R	78743675	TRUE	-3	CTA	NA	NA	NA	NA	NA	notFound	NA
GM12878	+	+	+	M	-	+	-	-	-	lblast_011422	RO3306_0.4APH_Colch_2APH_M	9 days, 22:01:00	WWOX	TA	D	29482	chr16	L	78445018	chr16	R	78474500	TRUE	1	A	NA	NA	NA	NA	NA	NA	NA
GM12878	+	+	+	M	-	+	-	-	-	lblast_011422	RO3306_0.4APH_Colch_2APH_M	10 days, 3:01:00	WWOX	TA	D	62868	chr16	L	78454990	chr16	R	78517858	FALSE	0	*	NA	NA	NA	NA	NA	NA	NA
GM12878	+	+	+	M	-	+	-	-	-	lblast_011422	RO3306_0.4APH_Colch_2APH_M	10 days, 9:01:00	WWOX	TT	D	203271	chr16	L	78456263	chr16	R	78659534	TRUE	-6	AAGACA	NA	NA	NA	NA	NA	notFound	NA
GM12878	+	+	+	M	-	+	-	-	-	lblast_011422	RO3306_0.4APH_Colch_2APH_M	10 days, 11:01:00	WWOX	TA	D	382123	chr16	L	78455818	chr16	R	78837941	TRUE	2	GA	NA	NA	NA	NA	NA	NA	NA
GM12878	+	+	+	M	-	+	-	-	-	lblast_011422	RO3306_0.4APH_Colch_2APH_M	10 days, 23:01:00	WWOX	TT	D	10713	chr16	L	78469093	chr16	R	78479806	TRUE	-10	GAGTTTCATT	NA	NA	NA	NA	NA	notFound	NA
GM12878	+	+	+	M	-	+	-	-	-	lblast_011422	RO3306_0.4APH_Colch_2APH_M	11 days, 0:01:00	WWOX	TT	D	22871	chr16	L	78468111	chr16	R	78490982	TRUE	-7	CCCTCTG	1	1	486	495	FALSE	crossJxn	5
GM12878	+	+	+	M	-	+	-	-	-	lblast_011422	RO3306_0.4APH_Colch_2APH_M	11 days, 2:01:00	WWOX	TT	D	63691	chr16	L	78461426	chr16	R	78525117	TRUE	4	TGGT	NA	NA	NA	NA	NA	NA	NA
GM12878	+	+	+	M	-	+	-	-	-	lblast_011422	RO3306_0.4APH_Colch_2APH_M	11 days, 6:01:00	WWOX	TT	D	151061	chr16	L	78466761	chr16	R	78617822	TRUE	4	GAAT	NA	NA	NA	NA	NA	NA	NA
GM12878	+	+	+	M	-	+	-	-	-	lblast_011422	RO3306_0.4APH_Colch_2APH_M	11 days, 7:01:00	WWOX	TT	D	168284	chr16	L	78464197	chr16	R	78632481	FALSE	0	*	NA	NA	NA	NA	NA	NA	NA
GM12878	+	+	+	M	-	+	-	-	-	lblast_011422	RO3306_0.4APH_Colch_2APH_M	11 days, 11:01:00	WWOX	TT	D	231051	chr16	L	78464209	chr16	R	78695260	FALSE	0	*	NA	NA	NA	NA	NA	NA	NA
GM12878	+	+	+	M	-	+	-	-	-	lblast_011422	RO3306_0.4APH_Colch_2APH_M	11 days, 16:01:00	WWOX	TT	D	284108	chr16	L	78468987	chr16	R	78753095	TRUE	3	GAC	NA	NA	NA	NA	NA	NA	NA
GM12878	+	+	+	M	-	+	-	-	-	lblast_011422	RO3306_0.4APH_Colch_2APH_M	11 days, 23:01:00	WWOX	TA	D	433211	chr16	L	78466174	chr16	R	78899385	TRUE	-15	TAGCTGGGACTATAG	1	1	483	501	FALSE	slippage	0
GM12878	+	+	+	M	-	+	-	-	-	lblast_011422	RO3306_0.4APH_Colch_2APH_M	12 days, 2:01:00	WWOX	TA	D	502200	chr16	L	78462100	chr16	R	78964300	TRUE	-1	A	NA	NA	NA	NA	NA	notFound	NA
GM12878	+	+	+	M	-	+	-	-	-	lblast_011422	RO3306_0.4APH_Colch_2APH_M	12 days, 3:01:00	WWOX	TA	D	522654	chr16	L	78467481	chr16	R	78990135	TRUE	5	GACCT	NA	NA	NA	NA	NA	NA	NA
GM12878	+	+	+	M	-	+	-	-	-	lblast_011422	RO3306_0.4APH_Colch_2APH_M	02:01:00	WWOX	TA	V	848982	chr16	L	77859445	chr16	L	78708427	FALSE	0	*	NA	NA	NA	NA	NA	NA	NA
GM12878	+	+	+	M	-	+	-	-	-	lblast_011422	RO3306_0.4APH_Colch_2APH_M	12 days, 18:01:00	WWOX	TT	D	12124	chr16	L	78477651	chr16	R	78489775	TRUE	-54	TTTATTTTTTTTCAATTTGATAATTAATAGTGAAATCATATCATATATATAAAT	NA	NA	NA	NA	NA	NA	NA
GM12878	+	+	+	M	-	+	-	-	-	lblast_011422	RO3306_0.4APH_Colch_2APH_M	12 days, 18:07:00	WWOX	TT	U	10804	chr16	L	78502487	chr16	R	78491683	FALSE	0	*	NA	NA	NA	NA	NA	NA	NA
GM12878	+	+	+	M	-	+	-	-	-	lblast_011422	RO3306_0.4APH_Colch_2APH_M	13 days, 1:01:00	WWOX	TT	D	57153	chr16	L	78475963	chr16	R	78533116	TRUE	3	AGT	NA	NA	NA	NA	NA	NA	NA
GM12878	+	+	+	M	-	+	-	-	-	lblast_011422	RO3306_0.4APH_Colch_2APH_M	13 days, 3:01:00	WWOX	TT	D	54754	chr16	L	78499236	chr16	R	78553990	TRUE	3	GTG	NA	NA	NA	NA	NA	NA	NA
GM12878	+	+	+	M	-	+	-	-	-	lblast_011422	RO3306_0.4APH_Colch_2APH_M	13 days, 10:01:00	WWOX	TT	D	103449	chr16	L	78504663	chr16	R	78608112	TRUE	-1	C	NA	NA	NA	NA	NA	notFound	NA
GM12878	+	+	+	M	-	+	-	-	-	lblast_011422	RO3306_0.4APH_Colch_2APH_M	13 days, 14:01:00	WWOX	TT	D	131036	chr16	L	78491127	chr16	R	78622163	TRUE	4	TTCT	NA	NA	NA	NA	NA	NA	NA
GM12878	+	+	+	M	-	+	-	-	-	lblast_011422	RO3306_0.4APH_Colch_2APH_M	13 days, 16:02:00	WWOX	TT	D	144150	chr16	L	78481678	chr16	R	78625828	FALSE	0	*	NA	NA	NA	NA	NA	NA	NA
GM12878	+	+	+	M	-	+	-	-	-	lblast_011422	RO3306_0.4APH_Colch_2APH_M	13 days, 19:01:00	WWOX	TT	D	157335	chr16	L	78479556	chr16	R	78636891	TRUE	-2	AT	NA	NA	NA	NA	NA	notFound	NA
GM12878	+	+	+	M	-	+	-	-	-	lblast_011422	RO3306_0.4APH_Colch_2APH_M	14 days, 4:01:00	WWOX	TT	D	220006	chr16	L	78498335	chr16	R	78718341	TRUE	-9	TAAAAATTT	NA	NA	NA	NA	NA	notFound	NA
GM12878	+	+	+	M	-	+	-	-	-	lblast_011422	RO3306_0.4APH_Colch_2APH_M	14 days, 10:01:00	WWOX	TT	D	270451	chr16	L	78479658	chr16	R	78750109	TRUE	3	ACA	NA	NA	NA	NA	NA	NA	NA
GM12878	+	+	+	M	-	+	-	-	-	lblast_011422	RO3306_0.4APH_Colch_2APH_M	14 days, 13:01:00	WWOX	TT	D	274557	chr16	L	78506660	chr16	R	78781217	TRUE	2	GT	NA	NA	NA	NA	NA	NA	NA
GM12878	+	+	+	M	-	+	-	-	-	lblast_011422	RO3306_0.4APH_Colch_2APH_M	14 days, 15:01:00	WWOX	TT	D	277250	chr16	L	78509817	chr16	R	78787067	TRUE	3	GAA	NA	NA	NA	NA	NA	NA	NA
GM12878	+	+	+	M	-	+	-	-	-	lblast_011422	RO3306_0.4APH_Colch_2APH_M	14 days, 17:01:00	WWOX	TT	D	309639	chr16	L	78492585	chr16	R	78802224	TRUE	-5	GTTAC	NA	NA	NA	NA	NA	notFound	NA
GM12878	+	+	+	M	-	+	-	-	-	lblast_011422	RO3306_0.4APH_Colch_2APH_M	14 days, 21:01:00	WWOX	TT	D	331196	chr16	L	78494352	chr16	R	78825548	TRUE	5	GGTGG	NA	NA	NA	NA	NA	NA	NA
GM12878	+	+	+	M	-	+	-	-	-	lblast_011422	RO3306_0.4APH_Colch_2APH_M	15 days, 4:01:00	WWOX	TT	D	344531	chr16	L	78503124	chr16	R	78847655	TRUE	3	AGC	NA	NA	NA	NA	NA	NA	NA
GM12878	+	+	+	M	-	+	-	-	-	lblast_011422	RO3306_0.4APH_Colch_2APH_M	15 days, 5:01:00	WWOX	TT	D	363578	chr16	L	78485733	chr16	R	78849311	TRUE	-3	GTG	1	2	394	400	TRUE	strandSwitch	100
GM12878	+	+	+	M	-	+	-	-	-	lblast_011422	RO3306_0.4APH_Colch_2APH_M	15 days, 6:01:00	WWOX	TT	D	352884	chr16	L	78501048	chr16	R	78853932	TRUE	2	AT	NA	NA	NA	NA	NA	NA	NA
GM12878	+	+	+	M	-	+	-	-	-	lblast_011422	RO3306_0.4APH_Colch_2APH_M	15 days, 7:01:00	WWOX	TA	D	378084	chr16	L	78481351	chr16	R	78859435	TRUE	3	CTA	NA	NA	NA	NA	NA	NA	NA
GM12878	+	+	+	M	-	+	-	-	-	lblast_011422	RO3306_0.4APH_Colch_2APH_M	15 days, 7:02:00	WWOX	TA	D	356692	chr16	L	78502140	chr16	R	78858832	FALSE	0	*	NA	NA	NA	NA	NA	NA	NA
GM12878	+	+	+	M	-	+	-	-	-	lblast_011422	RO3306_0.4APH_Colch_2APH_M	15 days, 9:01:00	WWOX	TA	D	375459	chr16	L	78498604	chr16	R	78874063	TRUE	2	CA	NA	NA	NA	NA	NA	NA	NA
GM12878	+	+	+	M	-	+	-	-	-	lblast_011422	RO3306_0.4APH_Colch_2APH_M	15 days, 10:01:00	WWOX	TA	D	380383	chr16	L	78497737	chr16	R	78878120	FALSE	0	*	NA	NA	NA	NA	NA	NA	NA
GM12878	+	+	+	M	-	+	-	-	-	lblast_011422	RO3306_0.4APH_Colch_2APH_M	15 days, 12:01:00	WWOX	TA	D	416064	chr16	L	78475217	chr16	R	78891281	TRUE	-5	CATTA	1	1	485	493	TRUE	foldback	7
GM12878	+	+	+	M	-	+	-	-	-	lblast_011422	RO3306_0.4APH_Colch_2APH_M	15 days, 12:02:00	WWOX	TA	D	391825	chr16	L	78498703	chr16	R	78890528	FALSE	0	*	NA	NA	NA	NA	NA	NA	NA
GM12878	+	+	+	M	-	+	-	-	-	lblast_011422	RO3306_0.4APH_Colch_2APH_M	15 days, 14:01:00	WWOX	TA	D	405253	chr16	L	78489159	chr16	R	78894412	TRUE	-4	GCTA	NA	NA	NA	NA	NA	notFound	NA
GM12878	+	+	+	M	-	+	-	-	-	lblast_011422	RO3306_0.4APH_Colch_2APH_M	15 days, 16:01:00	WWOX	TA	D	420208	chr16	L	78479654	chr16	R	78899862	TRUE	3	ATT	NA	NA	NA	NA	NA	NA	NA
GM12878	+	+	+	M	-	+	-	-	-	lblast_011422	RO3306_0.4APH_Colch_2APH_M	16 days, 0:01:00	WWOX	TA	D	411822	chr16	L	78510303	chr16	R	78922125	TRUE	3	GTT	NA	NA	NA	NA	NA	NA	NA
GM12878	+	+	+	M	-	+	-	-	-	lblast_011422	RO3306_0.4APH_Colch_2APH_M	16 days, 3:01:00	WWOX	TA	D	427508	chr16	L	78509108	chr16	R	78936616	TRUE	0		NA	NA	NA	NA	NA	NA	NA
GM12878	+	+	+	M	-	+	-	-	-	lblast_011422	RO3306_0.4APH_Colch_2APH_M	16 days, 6:01:00	WWOX	TA	D	462815	chr16	L	78484171	chr16	R	78946986	TRUE	2	TG	NA	NA	NA	NA	NA	NA	NA
GM12878	+	+	+	M	-	+	-	-	-	lblast_011422	RO3306_0.4APH_Colch_2APH_M	16 days, 8:01:00	WWOX	TA	D	466629	chr16	L	78496566	chr16	R	78963195	FALSE	0	*	NA	NA	NA	NA	NA	NA	NA
GM12878	+	+	+	M	-	+	-	-	-	lblast_011422	RO3306_0.4APH_Colch_2APH_M	16 days, 10:01:00	WWOX	TA	D	493020	chr16	L	78499179	chr16	R	78992199	TRUE	0		NA	NA	NA	NA	NA	NA	NA
GM12878	+	+	+	M	-	+	-	-	-	lblast_011422	RO3306_0.4APH_Colch_2APH_M	16 days, 12:01:00	WWOX	TA	D	524557	chr16	L	78509020	chr16	R	79033577	TRUE	3	TGT	NA	NA	NA	NA	NA	NA	NA
GM12878	+	+	+	M	-	+	-	-	-	lblast_011422	RO3306_0.4APH_Colch_2APH_M	17 days, 0:01:00	WWOX	TT	D	40531	chr16	L	78525698	chr16	R	78566229	TRUE	3	AGC	NA	NA	NA	NA	NA	NA	NA
GM12878	+	+	+	M	-	+	-	-	-	lblast_011422	RO3306_0.4APH_Colch_2APH_M	17 days, 6:01:00	WWOX	TT	D	107843	chr16	L	78521577	chr16	R	78629420	TRUE	0		NA	NA	NA	NA	NA	NA	NA
GM12878	+	+	+	M	-	+	-	-	-	lblast_011422	RO3306_0.4APH_Colch_2APH_M	17 days, 7:01:00	WWOX	TT	D	119576	chr16	L	78518842	chr16	R	78638418	TRUE	-20	ATTGCCTGTGATTTCCCCCA	NA	NA	NA	NA	NA	notFound	NA
GM12878	+	+	+	M	-	+	-	-	-	lblast_011422	RO3306_0.4APH_Colch_2APH_M	17 days, 12:02:00	WWOX	TT	D	157762	chr16	L	78523827	chr16	R	78681589	TRUE	1	C	NA	NA	NA	NA	NA	NA	NA
GM12878	+	+	+	M	-	+	-	-	-	lblast_011422	RO3306_0.4APH_Colch_2APH_M	17 days, 15:01:00	WWOX	TT	D	177777	chr16	L	78529052	chr16	R	78706829	TRUE	1	C	NA	NA	NA	NA	NA	NA	NA
GM12878	+	+	+	M	-	+	-	-	-	lblast_011422	RO3306_0.4APH_Colch_2APH_M	17 days, 23:01:00	WWOX	TT	D	276956	chr16	L	78521479	chr16	R	78798435	TRUE	-6	AATTAA	NA	NA	NA	NA	NA	notFound	NA
GM12878	+	+	+	M	-	+	-	-	-	lblast_011422	RO3306_0.4APH_Colch_2APH_M	18 days, 0:01:00	WWOX	TT	D	292200	chr16	L	78516238	chr16	R	78808438	TRUE	1	A	NA	NA	NA	NA	NA	NA	NA
GM12878	+	+	+	M	-	+	-	-	-	lblast_011422	RO3306_0.4APH_Colch_2APH_M	18 days, 2:01:00	WWOX	TT	D	304606	chr16	L	78531440	chr16	R	78836046	TRUE	0		NA	NA	NA	NA	NA	NA	NA
GM12878	+	+	+	M	-	+	-	-	-	lblast_011422	RO3306_0.4APH_Colch_2APH_M	18 days, 4:01:00	WWOX	TA	D	375197	chr16	L	78524285	chr16	R	78899482	TRUE	4	ATAC	NA	NA	NA	NA	NA	NA	NA
GM12878	+	+	+	M	-	+	-	-	-	lblast_011422	RO3306_0.4APH_Colch_2APH_M	18 days, 5:01:00	WWOX	TA	D	390794	chr16	L	78516707	chr16	R	78907501	TRUE	-57	GGCCATTATCATTTAAATTAAGTACTATATATATACTTTTGCACAGGCAAAAGTCCA	NA	NA	NA	NA	NA	NA	NA
GM12878	+	+	+	M	-	+	-	-	-	lblast_011422	RO3306_0.4APH_Colch_2APH_M	18 days, 6:01:00	WWOX	TA	D	385549	chr16	L	78523618	chr16	R	78909167	TRUE	2	CC	NA	NA	NA	NA	NA	NA	NA
GM12878	+	+	+	M	-	+	-	-	-	lblast_011422	RO3306_0.4APH_Colch_2APH_M	18 days, 8:01:00	WWOX	TA	D	395172	chr16	L	78523839	chr16	R	78919011	TRUE	5	TCAGG	NA	NA	NA	NA	NA	NA	NA
GM12878	+	+	+	M	-	+	-	-	-	lblast_011422	RO3306_0.4APH_Colch_2APH_M	18 days, 14:01:00	WWOX	TA	D	488517	chr16	L	78517175	chr16	R	79005692	TRUE	2	TG	NA	NA	NA	NA	NA	NA	NA
GM12878	+	+	+	M	-	+	-	-	-	lblast_011422	RO3306_0.4APH_Colch_2APH_M	18 days, 15:01:00	WWOX	TT	U	15779	chr16	L	78537384	chr16	R	78521605	TRUE	2	AT	NA	NA	NA	NA	NA	NA	NA
GM12878	+	+	+	M	-	+	-	-	-	lblast_011422	RO3306_0.4APH_Colch_2APH_M	18 days, 20:01:00	WWOX	TT	D	183495	chr16	L	78534450	chr16	R	78717945	TRUE	3	TCC	NA	NA	NA	NA	NA	NA	NA
GM12878	+	+	+	M	-	+	-	-	-	lblast_011422	RO3306_0.4APH_Colch_2APH_M	18 days, 22:01:00	WWOX	TT	D	233354	chr16	L	78534337	chr16	R	78767691	TRUE	4	GCAT	NA	NA	NA	NA	NA	NA	NA
GM12878	+	+	+	M	-	+	-	-	-	lblast_011422	RO3306_0.4APH_Colch_2APH_M	19 days, 1:01:00	WWOX	TA	D	317519	chr16	L	78538963	chr16	R	78856482	TRUE	3	AAA	NA	NA	NA	NA	NA	NA	NA
GM12878	+	+	+	M	-	+	-	-	-	lblast_011422	RO3306_0.4APH_Colch_2APH_M	19 days, 13:01:00	WWOX	TT	D	92150	chr16	L	78543999	chr16	R	78636149	TRUE	-6	AAATAG	NA	NA	NA	NA	NA	notFound	NA
GM12878	+	+	+	M	-	+	-	-	-	lblast_011422	RO3306_0.4APH_Colch_2APH_M	19 days, 18:01:00	WWOX	TT	D	276232	chr16	L	78546206	chr16	R	78822438	TRUE	3	CAG	NA	NA	NA	NA	NA	NA	NA
GM12878	+	+	+	M	-	+	-	-	-	lblast_011422	RO3306_0.4APH_Colch_2APH_M	19 days, 19:01:00	WWOX	TA	D	326229	chr16	L	78547870	chr16	R	78874099	FALSE	0	*	NA	NA	NA	NA	NA	NA	NA
GM12878	+	+	+	M	-	+	-	-	-	lblast_011422	RO3306_0.4APH_Colch_2APH_M	20 days, 3:01:00	WWOX	TT	D	109538	chr16	L	78550932	chr16	R	78660470	FALSE	0	*	NA	NA	NA	NA	NA	NA	NA
GM12878	+	+	+	M	-	+	-	-	-	lblast_011422	RO3306_0.4APH_Colch_2APH_M	20 days, 10:01:00	WWOX	TT	D	72962	chr16	L	78555806	chr16	R	78628768	TRUE	2	GA	NA	NA	NA	NA	NA	NA	NA
GM12878	+	+	+	M	-	+	-	-	-	lblast_011422	RO3306_0.4APH_Colch_2APH_M	20 days, 11:01:00	WWOX	TT	D	130824	chr16	L	78553583	chr16	R	78684407	FALSE	0	*	NA	NA	NA	NA	NA	NA	NA
GM12878	+	+	+	M	-	+	-	-	-	lblast_011422	RO3306_0.4APH_Colch_2APH_M	20 days, 13:01:00	WWOX	TT	D	148141	chr16	L	78553693	chr16	R	78701834	TRUE	-4	GTTA	NA	NA	NA	NA	NA	notFound	NA
GM12878	+	+	+	M	-	+	-	-	-	lblast_011422	RO3306_0.4APH_Colch_2APH_M	21 days, 2:01:00	WWOX	TT	D	179288	chr16	L	78560158	chr16	R	78739446	FALSE	0	*	NA	NA	NA	NA	NA	NA	NA
GM12878	+	+	+	M	-	+	-	-	-	lblast_011422	RO3306_0.4APH_Colch_2APH_M	2 days, 3:01:00	WWOX	TA	V	174694	chr16	L	78805103	chr16	L	78979797	TRUE	1	G	NA	NA	NA	NA	NA	NA	NA
GM12878	+	+	+	M	-	+	-	-	-	lblast_011422	RO3306_0.4APH_Colch_2APH_M	22 days, 6:01:00	WWOX	TT	D	183480	chr16	L	78574168	chr16	R	78757648	FALSE	0	*	NA	NA	NA	NA	NA	NA	NA
GM12878	+	+	+	M	-	+	-	-	-	lblast_011422	RO3306_0.4APH_Colch_2APH_M	22 days, 12:01:00	WWOX	TT	D	245704	chr16	L	78563717	chr16	R	78809421	TRUE	9	GTATGTATT	NA	NA	NA	NA	NA	NA	NA
GM12878	+	+	+	M	-	+	-	-	-	lblast_011422	RO3306_0.4APH_Colch_2APH_M	22 days, 13:01:00	WWOX	TT	D	243371	chr16	L	78569590	chr16	R	78812961	FALSE	0	*	NA	NA	NA	NA	NA	NA	NA
GM12878	+	+	+	M	-	+	-	-	-	lblast_011422	RO3306_0.4APH_Colch_2APH_M	22 days, 17:01:00	WWOX	TA	D	294519	chr16	L	78570510	chr16	R	78865029	FALSE	0	*	NA	NA	NA	NA	NA	NA	NA
GM12878	+	+	+	M	-	+	-	-	-	lblast_011422	RO3306_0.4APH_Colch_2APH_M	22 days, 21:01:00	WWOX	TA	D	418392	chr16	L	78564397	chr16	R	78982789	FALSE	0	*	NA	NA	NA	NA	NA	NA	NA
GM12878	+	+	+	M	-	+	-	-	-	lblast_011422	RO3306_0.4APH_Colch_2APH_M	2 days, 6:01:00	WWOX	TA	V	348372	chr16	L	78757589	chr16	L	79105961	TRUE	2	GT	NA	NA	NA	NA	NA	NA	NA
GM12878	+	+	+	M	-	+	-	-	-	lblast_011422	RO3306_0.4APH_Colch_2APH_M	22 days, 22:01:00	WWOX	TT	U	24158	chr16	L	78582981	chr16	R	78558823	FALSE	0	*	NA	NA	NA	NA	NA	NA	NA
GM12878	+	+	+	M	-	+	-	-	-	lblast_011422	RO3306_0.4APH_Colch_2APH_M	23 days, 5:02:00	WWOX	TT	D	49374	chr16	L	78581705	chr16	R	78631079	TRUE	3	GTG	NA	NA	NA	NA	NA	NA	NA
GM12878	+	+	+	M	-	+	-	-	-	lblast_011422	RO3306_0.4APH_Colch_2APH_M	23 days, 9:01:00	WWOX	TT	D	85780	chr16	L	78579133	chr16	R	78664913	TRUE	4	ATTG	NA	NA	NA	NA	NA	NA	NA
GM12878	+	+	+	M	-	+	-	-	-	lblast_011422	RO3306_0.4APH_Colch_2APH_M	23 days, 9:02:00	WWOX	TT	D	87956	chr16	L	78576751	chr16	R	78664707	TRUE	0		NA	NA	NA	NA	NA	NA	NA
GM12878	+	+	+	M	-	+	-	-	-	lblast_011422	RO3306_0.4APH_Colch_2APH_M	23 days, 19:01:00	WWOX	TA	D	397797	chr16	L	78586437	chr16	R	78984234	TRUE	1	T	NA	NA	NA	NA	NA	NA	NA
GM12878	+	+	+	M	-	+	-	-	-	lblast_011422	RO3306_0.4APH_Colch_2APH_M	24 days, 5:01:00	WWOX	TT	D	76168	chr16	L	78592450	chr16	R	78668618	TRUE	0		NA	NA	NA	NA	NA	NA	NA
GM12878	+	+	+	M	-	+	-	-	-	lblast_011422	RO3306_0.4APH_Colch_2APH_M	24 days, 10:01:00	WWOX	TT	D	154961	chr16	L	78591566	chr16	R	78746527	FALSE	0	*	NA	NA	NA	NA	NA	NA	NA
GM12878	+	+	+	M	-	+	-	-	-	lblast_011422	RO3306_0.4APH_Colch_2APH_M	24 days, 16:01:00	WWOX	TT	D	233161	chr16	L	78592580	chr16	R	78825741	TRUE	2	TG	NA	NA	NA	NA	NA	NA	NA
GM12878	+	+	+	M	-	+	-	-	-	lblast_011422	RO3306_0.4APH_Colch_2APH_M	24 days, 17:01:00	WWOX	TT	D	230078	chr16	L	78596492	chr16	R	78826570	FALSE	0	*	NA	NA	NA	NA	NA	NA	NA
GM12878	+	+	+	M	-	+	-	-	-	lblast_011422	RO3306_0.4APH_Colch_2APH_M	25 days, 4:02:00	WWOX	TT	D	27716	chr16	L	78604571	chr16	R	78632287	FALSE	0	*	NA	NA	NA	NA	NA	NA	NA
GM12878	+	+	+	M	-	+	-	-	-	lblast_011422	RO3306_0.4APH_Colch_2APH_M	25 days, 16:01:00	WWOX	TT	D	60810	chr16	L	78627673	chr16	R	78688483	TRUE	2	GA	NA	NA	NA	NA	NA	NA	NA
GM12878	+	+	+	M	-	+	-	-	-	lblast_011422	RO3306_0.4APH_Colch_2APH_M	25 days, 18:01:00	WWOX	TT	D	86378	chr16	L	78618508	chr16	R	78704886	FALSE	0	*	NA	NA	NA	NA	NA	NA	NA
GM12878	+	+	+	M	-	+	-	-	-	lblast_011422	RO3306_0.4APH_Colch_2APH_M	25 days, 21:01:00	WWOX	TT	D	101829	chr16	L	78614305	chr16	R	78716134	TRUE	2	AT	NA	NA	NA	NA	NA	NA	NA
GM12878	+	+	+	M	-	+	-	-	-	lblast_011422	RO3306_0.4APH_Colch_2APH_M	26 days, 0:01:00	WWOX	TT	D	128668	chr16	L	78602619	chr16	R	78731287	TRUE	-2	GA	NA	NA	NA	NA	NA	notFound	NA
GM12878	+	+	+	M	-	+	-	-	-	lblast_011422	RO3306_0.4APH_Colch_2APH_M	26 days, 2:01:00	WWOX	TT	D	139180	chr16	L	78605997	chr16	R	78745177	TRUE	4	CAGC	NA	NA	NA	NA	NA	NA	NA
GM12878	+	+	+	M	-	+	-	-	-	lblast_011422	RO3306_0.4APH_Colch_2APH_M	26 days, 4:01:00	WWOX	TT	D	158409	chr16	L	78616416	chr16	R	78774825	TRUE	3	TCC	NA	NA	NA	NA	NA	NA	NA
GM12878	+	+	+	M	-	+	-	-	-	lblast_011422	RO3306_0.4APH_Colch_2APH_M	26 days, 6:02:00	WWOX	TT	D	178858	chr16	L	78608789	chr16	R	78787647	FALSE	0	*	NA	NA	NA	NA	NA	NA	NA
GM12878	+	+	+	M	-	+	-	-	-	lblast_011422	RO3306_0.4APH_Colch_2APH_M	26 days, 7:01:00	WWOX	TT	D	181080	chr16	L	78607706	chr16	R	78788786	TRUE	3	CTG	NA	NA	NA	NA	NA	NA	NA
GM12878	+	+	+	M	-	+	-	-	-	lblast_011422	RO3306_0.4APH_Colch_2APH_M	26 days, 12:01:00	WWOX	TT	D	210363	chr16	L	78622261	chr16	R	78832624	TRUE	-2	AA	1	2	536	544	FALSE	crossJxn	35
GM12878	+	+	+	M	-	+	-	-	-	lblast_011422	RO3306_0.4APH_Colch_2APH_M	26 days, 13:01:00	WWOX	TA	D	275291	chr16	L	78605309	chr16	R	78880600	FALSE	0	*	NA	NA	NA	NA	NA	NA	NA
GM12878	+	+	+	M	-	+	-	-	-	lblast_011422	RO3306_0.4APH_Colch_2APH_M	26 days, 15:01:00	WWOX	TA	D	343777	chr16	L	78611448	chr16	R	78955225	TRUE	3	GTG	NA	NA	NA	NA	NA	NA	NA
GM12878	+	+	+	M	-	+	-	-	-	lblast_011422	RO3306_0.4APH_Colch_2APH_M	26 days, 17:01:00	WWOX	TA	D	390799	chr16	L	78623618	chr16	R	79014417	TRUE	0		NA	NA	NA	NA	NA	NA	NA
GM12878	+	+	+	M	-	+	-	-	-	lblast_011422	RO3306_0.4APH_Colch_2APH_M	27 days, 10:01:00	WWOX	TT	D	165877	chr16	L	78636348	chr16	R	78802225	TRUE	-4	ATTG	NA	NA	NA	NA	NA	notFound	NA
GM12878	+	+	+	M	-	+	-	-	-	lblast_011422	RO3306_0.4APH_Colch_2APH_M	27 days, 14:01:00	WWOX	TA	D	338033	chr16	L	78634074	chr16	R	78972107	TRUE	-1	T	NA	NA	NA	NA	NA	notFound	NA
GM12878	+	+	+	M	-	+	-	-	-	lblast_011422	RO3306_0.4APH_Colch_2APH_M	28 days, 6:02:00	WWOX	TT	D	90924	chr16	L	78648435	chr16	R	78739359	FALSE	0	*	NA	NA	NA	NA	NA	NA	NA
GM12878	+	+	+	M	-	+	-	-	-	lblast_011422	RO3306_0.4APH_Colch_2APH_M	28 days, 9:01:00	WWOX	TT	D	128862	chr16	L	78651946	chr16	R	78780808	FALSE	0	*	NA	NA	NA	NA	NA	NA	NA
GM12878	+	+	+	M	-	+	-	-	-	lblast_011422	RO3306_0.4APH_Colch_2APH_M	28 days, 12:01:00	WWOX	TT	D	154730	chr16	L	78646227	chr16	R	78800957	FALSE	0	*	NA	NA	NA	NA	NA	NA	NA
GM12878	+	+	+	M	-	+	-	-	-	lblast_011422	RO3306_0.4APH_Colch_2APH_M	28 days, 14:01:00	WWOX	TT	D	180984	chr16	L	78643125	chr16	R	78824109	FALSE	0	*	NA	NA	NA	NA	NA	NA	NA
GM12878	+	+	+	M	-	+	-	-	-	lblast_011422	RO3306_0.4APH_Colch_2APH_M	29 days, 0:01:00	WWOX	TT	D	84524	chr16	L	78655759	chr16	R	78740283	TRUE	2	TG	NA	NA	NA	NA	NA	NA	NA
GM12878	+	+	+	M	-	+	-	-	-	lblast_011422	RO3306_0.4APH_Colch_2APH_M	29 days, 3:01:00	WWOX	TT	D	126669	chr16	L	78656669	chr16	R	78783338	FALSE	0	*	NA	NA	NA	NA	NA	NA	NA
GM12878	+	+	+	M	-	+	-	-	-	lblast_011422	RO3306_0.4APH_Colch_2APH_M	29 days, 21:01:00	WWOX	TT	D	108661	chr16	L	78667901	chr16	R	78776562	TRUE	0		NA	NA	NA	NA	NA	NA	NA
GM12878	+	+	+	M	-	+	-	-	-	lblast_011422	RO3306_0.4APH_Colch_2APH_M	29 days, 21:02:00	WWOX	TT	D	110111	chr16	L	78667121	chr16	R	78777232	TRUE	1	T	NA	NA	NA	NA	NA	NA	NA
GM12878	+	+	+	M	-	+	-	-	-	lblast_011422	RO3306_0.4APH_Colch_2APH_M	30 days, 8:01:00	WWOX	TT	D	175979	chr16	L	78670332	chr16	R	78846311	TRUE	4	AACA	NA	NA	NA	NA	NA	NA	NA
GM12878	+	+	+	M	-	+	-	-	-	lblast_011422	RO3306_0.4APH_Colch_2APH_M	30 days, 17:01:00	WWOX	TT	D	26225	chr16	L	78678649	chr16	R	78704874	TRUE	4	TCTT	NA	NA	NA	NA	NA	NA	NA
GM12878	+	+	+	M	-	+	-	-	-	lblast_011422	RO3306_0.4APH_Colch_2APH_M	30 days, 18:01:00	WWOX	TT	D	31136	chr16	L	78682636	chr16	R	78713772	FALSE	0	*	NA	NA	NA	NA	NA	NA	NA
GM12878	+	+	+	M	-	+	-	-	-	lblast_011422	RO3306_0.4APH_Colch_2APH_M	30 days, 22:01:00	WWOX	TT	D	91246	chr16	L	78679199	chr16	R	78770445	TRUE	1	G	NA	NA	NA	NA	NA	NA	NA
GM12878	+	+	+	M	-	+	-	-	-	lblast_011422	RO3306_0.4APH_Colch_2APH_M	30 days, 23:01:00	WWOX	TT	D	97038	chr16	L	78682849	chr16	R	78779887	TRUE	2	TA	NA	NA	NA	NA	NA	NA	NA
GM12878	+	+	+	M	-	+	-	-	-	lblast_011422	RO3306_0.4APH_Colch_2APH_M	31 days, 6:01:00	WWOX	TA	D	191953	chr16	L	78685554	chr16	R	78877507	TRUE	1	A	NA	NA	NA	NA	NA	NA	NA
GM12878	+	+	+	M	-	+	-	-	-	lblast_011422	RO3306_0.4APH_Colch_2APH_M	31 days, 17:01:00	WWOX	TT	D	37076	chr16	L	78693184	chr16	R	78730260	FALSE	0	*	NA	NA	NA	NA	NA	NA	NA
GM12878	+	+	+	M	-	+	-	-	-	lblast_011422	RO3306_0.4APH_Colch_2APH_M	31 days, 20:01:00	WWOX	TT	D	65021	chr16	L	78689036	chr16	R	78754057	TRUE	2	TC	NA	NA	NA	NA	NA	NA	NA
GM12878	+	+	+	M	-	+	-	-	-	lblast_011422	RO3306_0.4APH_Colch_2APH_M	31 days, 21:02:00	WWOX	TT	D	66533	chr16	L	78690289	chr16	R	78756822	FALSE	0	*	NA	NA	NA	NA	NA	NA	NA
GM12878	+	+	+	M	-	+	-	-	-	lblast_011422	RO3306_0.4APH_Colch_2APH_M	32 days, 3:01:00	WWOX	TT	D	94601	chr16	L	78694996	chr16	R	78789597	FALSE	0	*	NA	NA	NA	NA	NA	NA	NA
GM12878	+	+	+	M	-	+	-	-	-	lblast_011422	RO3306_0.4APH_Colch_2APH_M	32 days, 6:01:00	WWOX	TA	D	181582	chr16	L	78691149	chr16	R	78872731	TRUE	4	AAGC	NA	NA	NA	NA	NA	NA	NA
GM12878	+	+	+	M	-	+	-	-	-	lblast_011422	RO3306_0.4APH_Colch_2APH_M	32 days, 16:01:00	WWOX	TT	D	20428	chr16	L	78699500	chr16	R	78719928	TRUE	3	CAC	NA	NA	NA	NA	NA	NA	NA
GM12878	+	+	+	M	-	+	-	-	-	lblast_011422	RO3306_0.4APH_Colch_2APH_M	33 days, 0:01:00	WWOX	TT	D	126988	chr16	L	78698848	chr16	R	78825836	TRUE	3	GTC	NA	NA	NA	NA	NA	NA	NA
GM12878	+	+	+	M	-	+	-	-	-	lblast_011422	RO3306_0.4APH_Colch_2APH_M	07:01:00	WWOX	TA	V	641105	chr16	L	78033322	chr16	L	78674427	TRUE	34	CTGTAGTCCCAGCTACTTGGGAGGCTGAGGCAGG	NA	NA	NA	NA	NA	NA	NA
GM12878	+	+	+	M	-	+	-	-	-	lblast_011422	RO3306_0.4APH_Colch_2APH_M	33 days, 9:01:00	WWOX	TT	D	79400	chr16	L	78708417	chr16	R	78787817	TRUE	3	TTG	NA	NA	NA	NA	NA	NA	NA
GM12878	+	+	+	M	-	+	-	-	-	lblast_011422	RO3306_0.4APH_Colch_2APH_M	33 days, 13:01:00	WWOX	TA	U	835648	chr16	L	78714919	chr16	R	77879271	FALSE	0	*	NA	NA	NA	NA	NA	NA	NA
GM12878	+	+	+	M	-	+	-	-	-	lblast_011422	RO3306_0.4APH_Colch_2APH_M	33 days, 20:01:00	WWOX	TT	D	99155	chr16	L	78716745	chr16	R	78815900	FALSE	0	*	NA	NA	NA	NA	NA	NA	NA
GM12878	+	+	+	M	-	+	-	-	-	lblast_011422	RO3306_0.4APH_Colch_2APH_M	33 days, 23:01:00	WWOX	TT	D	137557	chr16	L	78713799	chr16	R	78851356	TRUE	2	TT	NA	NA	NA	NA	NA	NA	NA
GM12878	+	+	+	M	-	+	-	-	-	lblast_011422	RO3306_0.4APH_Colch_2APH_M	34 days, 0:01:00	WWOX	TA	D	140988	chr16	L	78716914	chr16	R	78857902	TRUE	3	CAG	NA	NA	NA	NA	NA	NA	NA
GM12878	+	+	+	M	-	+	-	-	-	lblast_011422	RO3306_0.4APH_Colch_2APH_M	34 days, 7:01:00	WWOX	TT	D	114260	chr16	L	78719273	chr16	R	78833533	TRUE	1	G	NA	NA	NA	NA	NA	NA	NA
GM12878	+	+	+	M	-	+	-	-	-	lblast_011422	RO3306_0.4APH_Colch_2APH_M	34 days, 22:01:00	WWOX	TT	D	56015	chr16	L	78737158	chr16	R	78793173	TRUE	4	AGTG	NA	NA	NA	NA	NA	NA	NA
GM12878	+	+	+	M	-	+	-	-	-	lblast_011422	RO3306_0.4APH_Colch_2APH_M	34 days, 22:02:00	WWOX	TT	D	68505	chr16	L	78723912	chr16	R	78792417	TRUE	3	TTG	NA	NA	NA	NA	NA	NA	NA
GM12878	+	+	+	M	-	+	-	-	-	lblast_011422	RO3306_0.4APH_Colch_2APH_M	34 days, 23:01:00	WWOX	TT	D	73441	chr16	L	78722364	chr16	R	78795805	TRUE	2	AT	NA	NA	NA	NA	NA	NA	NA
GM12878	+	+	+	M	-	+	-	-	-	lblast_011422	RO3306_0.4APH_Colch_2APH_M	36 days, 4:01:00	WWOX	TT	D	52940	chr16	L	78744425	chr16	R	78797365	FALSE	0	*	NA	NA	NA	NA	NA	NA	NA
GM12878	+	+	+	M	-	+	-	-	-	lblast_011422	RO3306_0.4APH_Colch_2APH_M	36 days, 8:01:00	WWOX	TA	D	143304	chr16	L	78742694	chr16	R	78885998	FALSE	0	*	NA	NA	NA	NA	NA	NA	NA
GM12878	+	+	+	M	-	+	-	-	-	lblast_011422	RO3306_0.4APH_Colch_2APH_M	36 days, 9:01:00	WWOX	TA	D	140032	chr16	L	78746921	chr16	R	78886953	FALSE	0	*	NA	NA	NA	NA	NA	NA	NA
GM12878	+	+	+	M	-	+	-	-	-	lblast_011422	RO3306_0.4APH_Colch_2APH_M	36 days, 20:01:00	WWOX	TT	D	19305	chr16	L	78753528	chr16	R	78772833	TRUE	1	A	NA	NA	NA	NA	NA	NA	NA
GM12878	+	+	+	M	-	+	-	-	-	lblast_011422	RO3306_0.4APH_Colch_2APH_M	36 days, 23:01:00	WWOX	TT	D	32514	chr16	L	78755525	chr16	R	78788039	TRUE	2	TA	NA	NA	NA	NA	NA	NA	NA
GM12878	+	+	+	M	-	+	-	-	-	lblast_011422	RO3306_0.4APH_Colch_2APH_M	37 days, 4:01:00	WWOX	TA	D	228622	chr16	L	78754574	chr16	R	78983196	FALSE	0	*	NA	NA	NA	NA	NA	NA	NA
GM12878	+	+	+	M	-	+	-	-	-	lblast_011422	RO3306_0.4APH_Colch_2APH_M	37 days, 11:01:00	WWOX	TT	D	20918	chr16	L	78758735	chr16	R	78779653	FALSE	0	*	NA	NA	NA	NA	NA	NA	NA
GM12878	+	+	+	M	-	+	-	-	-	lblast_011422	RO3306_0.4APH_Colch_2APH_M	37 days, 13:02:00	WWOX	TT	D	31397	chr16	L	78762732	chr16	R	78794129	FALSE	0	*	NA	NA	NA	NA	NA	NA	NA
GM12878	+	+	+	M	-	+	-	-	-	lblast_011422	RO3306_0.4APH_Colch_2APH_M	37 days, 16:01:00	WWOX	TT	D	66159	chr16	L	78765367	chr16	R	78831526	TRUE	0		NA	NA	NA	NA	NA	NA	NA
GM12878	+	+	+	M	-	+	-	-	-	lblast_011422	RO3306_0.4APH_Colch_2APH_M	37 days, 18:01:00	WWOX	TT	D	79300	chr16	L	78758852	chr16	R	78838152	TRUE	-31	ATTCCCGCAAGGACATACTACTGTGGATTTC	NA	NA	NA	NA	NA	NA	NA
GM12878	+	+	+	M	-	+	-	-	-	lblast_011422	RO3306_0.4APH_Colch_2APH_M	37 days, 22:01:00	WWOX	TA	D	104891	chr16	L	78761351	chr16	R	78866242	TRUE	0		NA	NA	NA	NA	NA	NA	NA
GM12878	+	+	+	M	-	+	-	-	-	lblast_011422	RO3306_0.4APH_Colch_2APH_M	38 days, 13:01:00	WWOX	TT	D	73524	chr16	L	78778660	chr16	R	78852184	TRUE	1	G	NA	NA	NA	NA	NA	NA	NA
GM12878	+	+	+	M	-	+	-	-	-	lblast_011422	RO3306_0.4APH_Colch_2APH_M	39 days, 9:01:00	WWOX	TT	D	23576	chr16	L	78789577	chr16	R	78813153	FALSE	0	*	NA	NA	NA	NA	NA	NA	NA
GM12878	+	+	+	M	-	+	-	-	-	lblast_011422	RO3306_0.4APH_Colch_2APH_M	39 days, 11:01:00	WWOX	TT	D	58852	chr16	L	78788657	chr16	R	78847509	TRUE	1	T	NA	NA	NA	NA	NA	NA	NA
GM12878	+	+	+	M	-	+	-	-	-	lblast_011422	RO3306_0.4APH_Colch_2APH_M	39 days, 16:01:00	WWOX	TT	D	48132	chr16	L	78800902	chr16	R	78849034	TRUE	2	CC	NA	NA	NA	NA	NA	NA	NA
GM12878	+	+	+	M	-	+	-	-	-	lblast_011422	RO3306_0.4APH_Colch_2APH_M	39 days, 17:01:00	WWOX	TA	D	172107	chr16	L	78801157	chr16	R	78973264	FALSE	0	*	NA	NA	NA	NA	NA	NA	NA
GM12878	+	+	+	M	-	+	-	-	-	lblast_011422	RO3306_0.4APH_Colch_2APH_M	40 days, 7:01:00	WWOX	TA	D	56116	chr16	L	78816048	chr16	R	78872164	TRUE	3	AGA	NA	NA	NA	NA	NA	NA	NA
GM12878	+	+	+	M	-	+	-	-	-	lblast_011422	RO3306_0.4APH_Colch_2APH_M	40 days, 10:01:00	WWOX	TA	D	275534	chr16	L	78810205	chr16	R	79085739	TRUE	0		NA	NA	NA	NA	NA	NA	NA
GM12878	+	+	+	M	-	+	-	-	-	lblast_011422	RO3306_0.4APH_Colch_2APH_M	41 days, 3:01:00	WWOX	TT	D	23728	chr16	L	78826957	chr16	R	78850685	TRUE	3	TGT	NA	NA	NA	NA	NA	NA	NA
GM12878	+	+	+	M	-	+	-	-	-	lblast_011422	RO3306_0.4APH_Colch_2APH_M	41 days, 5:01:00	WWOX	TA	D	137353	chr16	L	78829414	chr16	R	78966767	FALSE	0	*	NA	NA	NA	NA	NA	NA	NA
GM12878	+	+	+	M	-	+	-	-	-	lblast_011422	RO3306_0.4APH_Colch_2APH_M	41 days, 11:01:00	WWOX	TT	U	290781	chr16	L	78837909	chr16	R	78547128	FALSE	0	*	NA	NA	NA	NA	NA	NA	NA
GM12878	+	+	+	M	-	-	-	-	-	lblast_011422	RO3306_Colch_0.4APH_M	42 days, 14:01:00	WWOX	TT	U	257716	chr16	L	78855332	chr16	R	78597616	FALSE	0	*	NA	NA	NA	NA	NA	NA	NA
GM12878	+	+	+	M	-	-	-	-	-	lblast_011422	RO3306_Colch_0.4APH_M	42 days, 20:01:00	WWOX	TA	U	422141	chr16	L	78957077	chr16	R	78534936	TRUE	4	TGTC	NA	NA	NA	NA	NA	NA	NA
GM12878	+	+	+	M	-	-	-	-	-	lblast_011422	RO3306_Colch_0.4APH_M	42 days, 23:01:00	WWOX	TA	U	641807	chr16	L	79200228	chr16	R	78558421	TRUE	1	C	NA	NA	NA	NA	NA	NA	NA
GM12878	+	+	+	M	-	-	-	-	-	lblast_011422	RO3306_Colch_0.4APH_M	43 days, 4:01:00	WWOX	TA	V	1135087	chr16	R	77670416	chr16	R	78805503	TRUE	-1	G	NA	NA	NA	NA	NA	notFound	NA
GM12878	+	+	+	M	-	-	-	-	-	lblast_011422	RO3306_Colch_0.4APH_M	43 days, 5:01:00	WWOX	TA	V	715939	chr16	R	77842290	chr16	R	78558229	TRUE	2	AG	NA	NA	NA	NA	NA	NA	NA
GM12878	+	+	+	M	-	-	-	-	-	lblast_011422	RO3306_Colch_0.4APH_M	43 days, 9:01:00	WWOX	TA	V	652073	chr16	R	78045647	chr16	R	78697720	TRUE	1	T	NA	NA	NA	NA	NA	NA	NA
GM12878	+	+	+	M	-	-	-	-	-	lblast_011422	RO3306_Colch_0.4APH_M	44 days, 5:01:00	WWOX	TT	V	101343	chr16	R	78466492	chr16	R	78567835	FALSE	0	*	NA	NA	NA	NA	NA	NA	NA
GM12878	+	+	+	M	-	-	-	-	-	lblast_011422	RO3306_Colch_0.4APH_M	44 days, 23:01:00	WWOX	TT	V	234304	chr16	R	78498563	chr16	R	78732867	FALSE	0	*	NA	NA	NA	NA	NA	NA	NA
GM12878	+	+	+	M	-	-	-	-	-	lblast_011422	RO3306_Colch_0.4APH_M	45 days, 21:01:00	WWOX	TT	V	83406	chr16	R	78744552	chr16	R	78827958	FALSE	0	*	NA	NA	NA	NA	NA	NA	NA
GM12878	+	+	+	M	-	-	-	-	-	lblast_011422	RO3306_Colch_0.4APH_M	45 days, 23:01:00	WWOX	TA	V	162495	chr16	R	78715037	chr16	R	78877532	FALSE	0	*	NA	NA	NA	NA	NA	NA	NA
GM12878	+	+	+	M	-	-	-	-	-	lblast_011422	RO3306_Colch_0.4APH_M	46 days, 23:01:00	FHIT,WWOX	tt	T	0	chr3	L	60435972	chr16	R	78652444	TRUE	-5	AGAAG	NA	NA	NA	NA	NA	NA	NA
GM12878	+	+	+	M	-	-	-	-	-	lblast_011422	RO3306_Colch_0.4APH_M	11:01:00	WWOX	TA	V	406270	chr16	L	78308426	chr16	L	78714696	TRUE	0		NA	NA	NA	NA	NA	NA	NA
GM12878	+	+	+	M	-	-	-	-	-	lblast_011422	RO3306_Colch_0.4APH_M	53 days, 10:01:00	FHIT	TA	V	285795	chr3	L	60677937	chr3	L	60963732	FALSE	0	*	NA	NA	NA	NA	NA	NA	NA
GM12878	+	+	+	M	-	-	-	-	-	lblast_011422	RO3306_Colch_0.4APH_M	53 days, 13:01:00	FHIT,WWOX	ta	T	0	chr16	L	78410320	chr3	R	60413078	TRUE	10	TAACACACAA	NA	NA	NA	NA	NA	NA	NA
GM12878	+	+	+	M	-	-	-	-	-	lblast_011422	RO3306_Colch_0.4APH_M	12:01:00	WWOX	TA	V	170084	chr16	L	78366032	chr16	L	78536116	TRUE	1	A	NA	NA	NA	NA	NA	NA	NA
GM12878	+	+	+	M	-	-	-	-	-	lblast_011422	RO3306_Colch_0.4APH_M	56 days, 10:01:00	FHIT	TA	D	262527	chr3	L	60083843	chr3	R	60346370	TRUE	0		NA	NA	NA	NA	NA	NA	NA
GM12878	+	+	+	M	-	-	-	-	-	lblast_011422	RO3306_Colch_0.4APH_M	56 days, 11:01:00	FHIT	TA	D	590506	chr3	L	60095607	chr3	R	60686113	TRUE	2	AT	NA	NA	NA	NA	NA	NA	NA
GM12878	+	+	+	M	-	-	-	-	-	lblast_011422	RO3306_Colch_0.4APH_M	56 days, 12:01:00	FHIT	TA	D	436433	chr3	L	60144469	chr3	R	60580902	FALSE	0	*	NA	NA	NA	NA	NA	NA	NA
GM12878	+	+	+	M	-	-	-	-	-	lblast_011422	RO3306_Colch_0.4APH_M	56 days, 13:01:00	FHIT	TA	D	192510	chr3	L	60187210	chr3	R	60379720	FALSE	0	*	NA	NA	NA	NA	NA	NA	NA
GM12878	+	+	+	M	-	-	-	-	-	lblast_011422	RO3306_Colch_0.4APH_M	56 days, 17:01:00	FHIT	TA	D	89142	chr3	L	60236703	chr3	R	60325845	TRUE	-2	GA	1	2	505	517	FALSE	crossJxn	4
GM12878	+	+	+	M	-	-	-	-	-	lblast_011422	RO3306_Colch_0.4APH_M	56 days, 18:01:00	FHIT	TA	D	349979	chr3	L	60243670	chr3	R	60593649	FALSE	0	*	NA	NA	NA	NA	NA	NA	NA
GM12878	+	+	+	M	-	-	-	-	-	lblast_011422	RO3306_Colch_0.4APH_M	56 days, 20:01:00	FHIT	TA	D	276686	chr3	L	60264046	chr3	R	60540732	TRUE	2	AG	NA	NA	NA	NA	NA	NA	NA
GM12878	+	+	+	M	-	-	-	-	-	lblast_011422	RO3306_Colch_0.4APH_M	57 days, 0:01:00	FHIT	TA	D	291038	chr3	L	60291133	chr3	R	60582171	TRUE	3	GGG	NA	NA	NA	NA	NA	NA	NA
GM12878	+	+	+	M	-	-	-	-	-	lblast_011422	RO3306_Colch_0.4APH_M	57 days, 1:01:00	FHIT	TA	D	182357	chr3	L	60293726	chr3	R	60476083	TRUE	3	AGT	NA	NA	NA	NA	NA	NA	NA
GM12878	+	+	+	M	-	-	-	-	-	lblast_011422	RO3306_Colch_0.4APH_M	57 days, 3:01:00	FHIT	TA	D	195445	chr3	L	60299770	chr3	R	60495215	TRUE	1	G	NA	NA	NA	NA	NA	NA	NA
GM12878	+	+	+	M	-	-	-	-	-	lblast_011422	RO3306_Colch_0.4APH_M	57 days, 7:01:00	FHIT	TT	D	316298	chr3	L	60308520	chr3	R	60624818	FALSE	0	*	NA	NA	NA	NA	NA	NA	NA
GM12878	+	+	+	M	-	-	-	-	-	lblast_011422	RO3306_Colch_0.4APH_M	57 days, 8:01:00	FHIT	TA	D	438684	chr3	L	60308994	chr3	R	60747678	TRUE	4	GGAG	NA	NA	NA	NA	NA	NA	NA
GM12878	+	+	+	M	-	-	-	-	-	lblast_011422	RO3306_Colch_0.4APH_M	58 days, 0:01:00	FHIT	TT	D	300746	chr3	L	60330386	chr3	R	60631132	TRUE	4	CTTA	NA	NA	NA	NA	NA	NA	NA
GM12878	+	+	+	M	-	-	-	-	-	lblast_011422	RO3306_Colch_0.4APH_M	58 days, 1:01:00	FHIT	TT	D	332451	chr3	L	60330744	chr3	R	60663195	TRUE	3	TTT	NA	NA	NA	NA	NA	NA	NA
GM12878	+	+	+	M	-	-	-	-	-	lblast_011422	RO3306_Colch_0.4APH_M	58 days, 4:01:00	FHIT	TT	D	132568	chr3	L	60332941	chr3	R	60465509	TRUE	3	TTT	NA	NA	NA	NA	NA	NA	NA
GM12878	+	+	+	M	-	-	-	-	-	lblast_011422	RO3306_Colch_0.4APH_M	58 days, 18:01:00	FHIT	TT	D	245490	chr3	L	60345177	chr3	R	60590667	TRUE	2	TT	NA	NA	NA	NA	NA	NA	NA
GM12878	+	+	+	M	-	-	-	-	-	lblast_011422	RO3306_Colch_0.4APH_M	58 days, 21:01:00	FHIT	TT	D	143221	chr3	L	60351041	chr3	R	60494262	TRUE	1	C	NA	NA	NA	NA	NA	NA	NA
GM12878	+	+	+	M	-	-	-	-	-	lblast_011422	RO3306_Colch_0.4APH_M	59 days, 22:01:00	FHIT	TT	D	100147	chr3	L	60375066	chr3	R	60475213	TRUE	0		NA	NA	NA	NA	NA	NA	NA
GM12878	+	+	+	M	-	-	-	-	-	lblast_011422	RO3306_Colch_0.4APH_M	60 days, 1:01:00	FHIT	TT	D	195444	chr3	L	60376522	chr3	R	60571966	TRUE	-14	TTGCTTTTTATTTA	1	2	494	511	FALSE	slippage	6
GM12878	+	+	+	M	-	-	-	-	-	lblast_011422	RO3306_Colch_0.4APH_M	60 days, 11:01:00	FHIT	TT	D	206869	chr3	L	60395040	chr3	R	60601909	TRUE	1	A	NA	NA	NA	NA	NA	NA	NA
GM12878	+	+	+	M	-	-	-	-	-	lblast_011422	RO3306_Colch_0.4APH_M	6 days, 4:01:00	WWOX	TA	D	258041	chr16	L	78276501	chr16	R	78534542	FALSE	0	*	NA	NA	NA	NA	NA	NA	NA
GM12878	+	+	+	M	-	-	-	-	-	lblast_011422	RO3306_Colch_0.4APH_M	62 days, 13:01:00	FHIT	TA	D	302295	chr3	L	60450591	chr3	R	60752886	TRUE	0		NA	NA	NA	NA	NA	NA	NA
GM12878	+	+	+	M	-	-	-	-	-	lblast_011422	RO3306_Colch_0.4APH_M	62 days, 18:01:00	FHIT	TT	D	94530	chr3	L	60456724	chr3	R	60551254	TRUE	2	GT	NA	NA	NA	NA	NA	NA	NA
GM12878	+	+	+	M	-	-	-	-	-	lblast_011422	RO3306_Colch_0.4APH_M	63 days, 13:01:00	FHIT	TT	D	42489	chr3	L	60475043	chr3	R	60517532	FALSE	0	*	NA	NA	NA	NA	NA	NA	NA
GM12878	+	+	+	M	-	-	-	-	-	lblast_011422	RO3306_Colch_0.4APH_M	65 days, 4:01:00	FHIT	TT	D	61741	chr3	L	60533339	chr3	R	60595080	TRUE	3	TGT	NA	NA	NA	NA	NA	NA	NA
GM12878	+	+	+	M	-	-	-	-	-	lblast_011422	RO3306_Colch_0.4APH_M	65 days, 20:01:00	FHIT	TT	D	20693	chr3	L	60553745	chr3	R	60574438	TRUE	2	AT	NA	NA	NA	NA	NA	NA	NA
GM12878	+	+	+	M	-	-	-	-	-	lblast_011422	RO3306_Colch_0.4APH_M	6 days, 14:01:00	WWOX	TA	D	184331	chr16	L	78318562	chr16	R	78502893	FALSE	0	*	NA	NA	NA	NA	NA	NA	NA
GM12878	+	+	+	M	-	-	-	-	-	lblast_011422	RO3306_Colch_0.4APH_M	66 days, 12:01:00	FHIT	TA	D	237236	chr3	L	60573614	chr3	R	60810850	TRUE	3	AGA	NA	NA	NA	NA	NA	NA	NA
GM12878	+	+	+	M	-	-	-	-	-	lblast_011422	RO3306_Colch_0.4APH_M	6 days, 15:01:00	WWOX	TA	D	272247	chr16	L	78318655	chr16	R	78590902	FALSE	0	*	NA	NA	NA	NA	NA	NA	NA
GM12878	+	+	+	M	-	-	-	-	-	lblast_011422	RO3306_Colch_0.4APH_M	67 days, 13:01:00	FHIT	TA	U	530091	chr3	L	60611213	chr3	R	60081122	TRUE	0		NA	NA	NA	NA	NA	NA	NA
GM12878	+	+	+	M	-	-	-	-	-	lblast_011422	RO3306_Colch_0.4APH_M	67 days, 19:01:00	FHIT	TT	D	57317	chr3	L	60612375	chr3	R	60669692	TRUE	2	TC	NA	NA	NA	NA	NA	NA	NA
GM12878	+	+	+	M	-	-	-	-	-	lblast_011422	RO3306_Colch_0.4APH_M	68 days, 6:01:00	FHIT	TA	D	98124	chr3	L	60633808	chr3	R	60731932	FALSE	0	*	NA	NA	NA	NA	NA	NA	NA
GM12878	+	+	+	M	-	-	-	-	-	lblast_011422	RO3306_Colch_0.4APH_M	7 days, 0:01:00	WWOX	TA	D	519067	chr16	L	78335059	chr16	R	78854126	TRUE	2	AA	NA	NA	NA	NA	NA	NA	NA
GM12878	+	+	+	M	-	-	-	-	-	lblast_011422	RO3306_Colch_0.4APH_M	70 days, 21:01:00	FHIT	TA	U	482731	chr3	L	61089509	chr3	R	60606778	TRUE	11	TGTAATGGCTT	NA	NA	NA	NA	NA	NA	NA
GM12878	+	+	+	M	-	-	-	-	-	lblast_011422	RO3306_Colch_0.4APH_M	7 days, 4:01:00	WWOX	TA	D	244498	chr16	L	78352327	chr16	R	78596825	TRUE	3	TAC	NA	NA	NA	NA	NA	NA	NA
GM12878	+	+	+	M	-	-	-	-	-	lblast_011422	RO3306_Colch_0.4APH_M	72 days, 4:01:00	FHIT	TA	V	1186330	chr3	R	60310479	chr3	R	61496809	FALSE	0	*	NA	NA	NA	NA	NA	NA	NA
GM12878	+	+	+	M	-	-	-	-	-	lblast_011422	RO3306_Colch_0.4APH_M	7 days, 11:01:00	WWOX	TA	D	146045	chr16	L	78369784	chr16	R	78515829	FALSE	0	*	NA	NA	NA	NA	NA	NA	NA
GM12878	+	+	+	M	-	-	-	-	-	lblast_011422	RO3306_Colch_0.4APH_M	7 days, 15:01:00	WWOX	TA	D	424795	chr16	L	78374879	chr16	R	78799674	FALSE	0	*	NA	NA	NA	NA	NA	NA	NA
GM12878	+	+	+	M	-	-	-	-	-	lblast_011422	RO3306_Colch_0.4APH_M	7 days, 18:01:00	WWOX	TA	D	247439	chr16	L	78377904	chr16	R	78625343	TRUE	-18	TTTGAGGGTAACTCATTG	NA	NA	NA	NA	NA	notFound	NA
GM12878	+	+	+	M	-	-	-	-	-	lblast_011422	RO3306_Colch_0.4APH_M	7 days, 20:01:00	WWOX	TA	D	435563	chr16	L	78378194	chr16	R	78813757	TRUE	2	AT	NA	NA	NA	NA	NA	NA	NA
GM12878	+	+	+	M	-	-	-	-	-	lblast_011422	RO3306_Colch_0.4APH_M	7 days, 21:01:00	WWOX	TA	D	462932	chr16	L	78379247	chr16	R	78842179	TRUE	0		NA	NA	NA	NA	NA	NA	NA
GM12878	+	+	+	M	-	-	-	-	-	lblast_011422	RO3306_Colch_0.4APH_M	8 days, 3:01:00	WWOX	TA	D	60172	chr16	L	78396043	chr16	R	78456215	TRUE	0		NA	NA	NA	NA	NA	NA	NA
GM12878	+	+	+	M	-	-	-	-	-	lblast_011422	RO3306_Colch_0.4APH_M	8 days, 4:01:00	WWOX	TA	D	89529	chr16	L	78398775	chr16	R	78488304	TRUE	-6	CCTATT	2	2	508	518	TRUE	foldback	7
GM12878	+	+	+	M	-	-	-	-	-	lblast_011422	RO3306_Colch_0.4APH_M	8 days, 5:01:00	WWOX	TA	D	103452	chr16	L	78396810	chr16	R	78500262	TRUE	4	ATTG	NA	NA	NA	NA	NA	NA	NA
GM12878	+	+	+	M	-	-	-	-	-	lblast_011422	RO3306_Colch_0.4APH_M	8 days, 7:01:00	WWOX	TA	D	215410	chr16	L	78398379	chr16	R	78613789	FALSE	0	*	NA	NA	NA	NA	NA	NA	NA
GM12878	+	+	+	M	-	-	-	-	-	lblast_011422	RO3306_Colch_0.4APH_M	01:01:00	WWOX	TA	V	879591	chr16	L	77834189	chr16	L	78713780	TRUE	0		NA	NA	NA	NA	NA	NA	NA
GM12878	+	+	+	M	-	-	-	-	-	lblast_011422	RO3306_Colch_0.4APH_M	8 days, 8:02:00	WWOX	TA	D	259685	chr16	L	78394324	chr16	R	78654009	FALSE	0	*	NA	NA	NA	NA	NA	NA	NA
GM12878	+	+	+	M	-	-	-	-	-	lblast_011422	RO3306_Colch_0.4APH_M	8 days, 9:01:00	WWOX	TA	D	311283	chr16	L	78395757	chr16	R	78707040	TRUE	3	TTT	NA	NA	NA	NA	NA	NA	NA
GM12878	+	+	+	M	-	-	-	-	-	lblast_011422	RO3306_Colch_0.4APH_M	8 days, 12:01:00	WWOX	TA	D	421744	chr16	L	78398726	chr16	R	78820470	TRUE	0		NA	NA	NA	NA	NA	NA	NA
GM12878	+	+	+	M	-	-	-	-	-	lblast_011422	RO3306_Colch_0.4APH_M	8 days, 15:01:00	WWOX	TA	D	226535	chr16	L	78404653	chr16	R	78631188	TRUE	4	TTTG	NA	NA	NA	NA	NA	NA	NA
GM12878	+	+	+	M	-	-	-	-	-	lblast_011422	RO3306_Colch_0.4APH_M	8 days, 17:01:00	WWOX	TA	D	305003	chr16	L	78407098	chr16	R	78712101	FALSE	0	*	NA	NA	NA	NA	NA	NA	NA
GM12878	+	+	+	M	-	-	-	-	-	lblast_011422	RO3306_Colch_0.4APH_M	8 days, 18:01:00	WWOX	TA	D	61124	chr16	L	78410931	chr16	R	78472055	FALSE	0	*	NA	NA	NA	NA	NA	NA	NA
GM12878	+	+	+	M	-	-	-	-	-	lblast_011422	RO3306_Colch_0.4APH_M	8 days, 22:01:00	WWOX	TA	D	327587	chr16	L	78415796	chr16	R	78743383	TRUE	2	TC	NA	NA	NA	NA	NA	NA	NA
GM12878	+	+	+	M	-	-	-	-	-	lblast_011422	RO3306_Colch_0.4APH_M	9 days, 0:01:00	WWOX	TA	D	329069	chr16	L	78417531	chr16	R	78746600	TRUE	2	TT	NA	NA	NA	NA	NA	NA	NA
GM12878	+	+	+	M	-	-	-	-	-	lblast_011422	RO3306_Colch_0.4APH_M	9 days, 2:01:00	WWOX	TA	D	237005	chr16	L	78418663	chr16	R	78655668	TRUE	2	AG	NA	NA	NA	NA	NA	NA	NA
GM12878	+	+	+	M	-	-	-	-	-	lblast_011422	RO3306_Colch_0.4APH_M	9 days, 3:01:00	WWOX	TA	D	153253	chr16	L	78422219	chr16	R	78575472	TRUE	1	A	NA	NA	NA	NA	NA	NA	NA
GM12878	+	+	+	M	-	-	-	-	-	lblast_011422	RO3306_Colch_0.4APH_M	9 days, 6:01:00	WWOX	TA	D	359776	chr16	L	78424048	chr16	R	78783824	TRUE	1	G	NA	NA	NA	NA	NA	NA	NA
GM12878	+	+	+	M	-	-	-	-	-	lblast_011422	RO3306_Colch_0.4APH_M	9 days, 7:01:00	WWOX	TA	D	331473	chr16	L	78425403	chr16	R	78756876	TRUE	3	TTA	NA	NA	NA	NA	NA	NA	NA
GM12878	+	+	+	M	-	-	-	-	-	lblast_011422	RO3306_Colch_0.4APH_M	9 days, 8:01:00	WWOX	TA	D	423634	chr16	L	78425911	chr16	R	78849545	TRUE	-8	GTGACAGA	1	2	506	519	FALSE	crossJxn	5
GM12878	+	+	+	M	-	-	-	-	-	lblast_011422	RO3306_Colch_0.4APH_M	9 days, 11:01:00	WWOX	TA	D	416207	chr16	L	78428884	chr16	R	78845091	TRUE	3	ATT	NA	NA	NA	NA	NA	NA	NA
GM12878	+	+	+	M	-	-	-	-	-	lblast_011422	RO3306_Colch_0.4APH_M	9 days, 18:01:00	WWOX	TA	D	396478	chr16	L	78436862	chr16	R	78833340	TRUE	4	CAGT	NA	NA	NA	NA	NA	NA	NA
GM12878	+	+	+	M	-	-	-	-	-	lblast_011422	RO3306_Colch_0.4APH_M	9 days, 21:01:00	WWOX	TA	D	214512	chr16	L	78442826	chr16	R	78657338	FALSE	0	*	NA	NA	NA	NA	NA	NA	NA
GM12878	+	+	+	M	-	-	-	-	-	lblast_011422	RO3306_Colch_0.4APH_M	10 days, 0:01:00	WWOX	TA	D	407837	chr16	L	78444240	chr16	R	78852077	TRUE	4	TTTT	NA	NA	NA	NA	NA	NA	NA
GM12878	+	+	+	M	-	-	-	-	-	lblast_011422	RO3306_Colch_0.4APH_M	10 days, 1:01:00	WWOX	TA	D	234219	chr16	L	78449455	chr16	R	78683674	TRUE	2	TT	NA	NA	NA	NA	NA	NA	NA
GM12878	+	+	+	M	-	-	-	-	-	lblast_011422	RO3306_Colch_0.4APH_M	10 days, 2:01:00	WWOX	TA	D	340002	chr16	L	78453314	chr16	R	78793316	TRUE	-7	GGGATTA	2	1	486	496	TRUE	foldback	4
GM12878	+	+	+	M	-	-	-	-	-	lblast_011422	RO3306_Colch_0.4APH_M	10 days, 10:01:00	WWOX	TT	D	363613	chr16	L	78458908	chr16	R	78822521	TRUE	8	AAAAATCT	NA	NA	NA	NA	NA	NA	NA
GM12878	+	+	+	M	-	-	-	-	-	lblast_011422	RO3306_Colch_0.4APH_M	10 days, 14:01:00	WWOX	TT	U	12117	chr16	L	78468391	chr16	R	78456274	TRUE	4	GTTG	NA	NA	NA	NA	NA	NA	NA
GM12878	+	+	+	M	-	-	-	-	-	lblast_011422	RO3306_Colch_0.4APH_M	11 days, 1:01:00	WWOX	TT	D	22075	chr16	L	78469767	chr16	R	78491842	FALSE	0	*	NA	NA	NA	NA	NA	NA	NA
GM12878	+	+	+	M	-	-	-	-	-	lblast_011422	RO3306_Colch_0.4APH_M	11 days, 5:01:00	WWOX	TT	D	130087	chr16	L	78464424	chr16	R	78594511	TRUE	4	TGCT	NA	NA	NA	NA	NA	NA	NA
GM12878	+	+	+	M	-	-	-	-	-	lblast_011422	RO3306_Colch_0.4APH_M	11 days, 13:01:00	WWOX	TT	D	233639	chr16	L	78465727	chr16	R	78699366	FALSE	0	*	NA	NA	NA	NA	NA	NA	NA
GM12878	+	+	+	M	-	-	-	-	-	lblast_011422	RO3306_Colch_0.4APH_M	11 days, 21:01:00	WWOX	TT	D	393416	chr16	L	78460140	chr16	R	78853556	TRUE	-1	T	1	2	506	513	FALSE	crossJxn	5
GM12878	+	+	+	M	-	-	-	-	-	lblast_011422	RO3306_Colch_0.4APH_M	12 days, 0:01:00	WWOX	TA	D	453581	chr16	L	78464423	chr16	R	78918004	TRUE	0		NA	NA	NA	NA	NA	NA	NA
GM12878	+	+	+	M	-	-	-	-	-	lblast_011422	RO3306_Colch_0.4APH_M	12 days, 1:01:00	WWOX	TA	D	449979	chr16	L	78469340	chr16	R	78919319	FALSE	0	*	NA	NA	NA	NA	NA	NA	NA
GM12878	+	+	+	M	-	-	-	-	-	lblast_011422	RO3306_Colch_0.4APH_M	12 days, 21:01:00	WWOX	TT	D	18154	chr16	L	78493854	chr16	R	78512008	FALSE	0	*	NA	NA	NA	NA	NA	NA	NA
GM12878	+	+	+	M	-	-	-	-	-	lblast_011422	RO3306_Colch_0.4APH_M	12 days, 23:01:00	WWOX	TT	D	10645	chr16	L	78504710	chr16	R	78515355	TRUE	3	CTC	NA	NA	NA	NA	NA	NA	NA
GM12878	+	+	+	M	-	-	-	-	-	lblast_011422	RO3306_Colch_0.4APH_M	13 days, 4:01:00	WWOX	TT	D	66552	chr16	L	78489808	chr16	R	78556360	TRUE	3	GGC	NA	NA	NA	NA	NA	NA	NA
GM12878	+	+	+	M	-	-	-	-	-	lblast_011422	RO3306_Colch_0.4APH_M	13 days, 6:01:00	WWOX	TT	D	87108	chr16	L	78503127	chr16	R	78590235	TRUE	1	T	NA	NA	NA	NA	NA	NA	NA
GM12878	+	+	+	M	-	-	-	-	-	lblast_011422	RO3306_Colch_0.4APH_M	13 days, 9:01:00	WWOX	TT	D	117793	chr16	L	78487866	chr16	R	78605659	FALSE	0	*	NA	NA	NA	NA	NA	NA	NA
GM12878	+	+	+	M	-	-	-	-	-	lblast_011422	RO3306_Colch_0.4APH_M	13 days, 11:01:00	WWOX	TT	D	105743	chr16	L	78504022	chr16	R	78609765	FALSE	0	*	NA	NA	NA	NA	NA	NA	NA
GM12878	+	+	+	M	-	-	-	-	-	lblast_011422	RO3306_Colch_0.4APH_M	13 days, 13:01:00	WWOX	TT	D	118023	chr16	L	78497233	chr16	R	78615256	TRUE	1	T	NA	NA	NA	NA	NA	NA	NA
GM12878	+	+	+	M	-	-	-	-	-	lblast_011422	RO3306_Colch_0.4APH_M	13 days, 15:01:00	WWOX	TT	D	152143	chr16	L	78472691	chr16	R	78624834	TRUE	1	C	NA	NA	NA	NA	NA	NA	NA
GM12878	+	+	+	M	-	-	-	-	-	lblast_011422	RO3306_Colch_0.4APH_M	13 days, 21:01:00	WWOX	TT	D	166379	chr16	L	78488647	chr16	R	78655026	TRUE	2	GC	NA	NA	NA	NA	NA	NA	NA
GM12878	+	+	+	M	-	-	-	-	-	lblast_011422	RO3306_Colch_0.4APH_M	14 days, 0:01:00	WWOX	TT	D	193019	chr16	L	78504284	chr16	R	78697303	TRUE	-2	AT	NA	NA	NA	NA	NA	notFound	NA
GM12878	+	+	+	M	-	-	-	-	-	lblast_011422	RO3306_Colch_0.4APH_M	14 days, 2:01:00	WWOX	TT	D	215559	chr16	L	78493596	chr16	R	78709155	TRUE	4	AATG	NA	NA	NA	NA	NA	NA	NA
GM12878	+	+	+	M	-	-	-	-	-	lblast_011422	RO3306_Colch_0.4APH_M	14 days, 6:01:00	WWOX	TT	D	229598	chr16	L	78497673	chr16	R	78727271	FALSE	0	*	NA	NA	NA	NA	NA	NA	NA
GM12878	+	+	+	M	-	-	-	-	-	lblast_011422	RO3306_Colch_0.4APH_M	14 days, 7:01:00	WWOX	TT	D	260270	chr16	L	78478357	chr16	R	78738627	TRUE	2	TA	NA	NA	NA	NA	NA	NA	NA
GM12878	+	+	+	M	-	-	-	-	-	lblast_011422	RO3306_Colch_0.4APH_M	14 days, 11:01:00	WWOX	TT	D	258489	chr16	L	78511475	chr16	R	78769964	FALSE	0	*	NA	NA	NA	NA	NA	NA	NA
GM12878	+	+	+	M	-	-	-	-	-	lblast_011422	RO3306_Colch_0.4APH_M	14 days, 12:01:00	WWOX	TT	D	293102	chr16	L	78486429	chr16	R	78779531	TRUE	2	TC	NA	NA	NA	NA	NA	NA	NA
GM12878	+	+	+	M	-	-	-	-	-	lblast_011422	RO3306_Colch_0.4APH_M	14 days, 13:02:00	WWOX	TT	D	276037	chr16	L	78505448	chr16	R	78781485	FALSE	0	*	NA	NA	NA	NA	NA	NA	NA
GM12878	+	+	+	M	-	-	-	-	-	lblast_011422	RO3306_Colch_0.4APH_M	14 days, 14:01:00	WWOX	TT	D	297235	chr16	L	78486148	chr16	R	78783383	TRUE	5	GGGAA	NA	NA	NA	NA	NA	NA	NA
GM12878	+	+	+	M	-	-	-	-	-	lblast_011422	RO3306_Colch_0.4APH_M	14 days, 16:01:00	WWOX	TT	D	299377	chr16	L	78497939	chr16	R	78797316	TRUE	3	TCA	NA	NA	NA	NA	NA	NA	NA
GM12878	+	+	+	M	-	-	-	-	-	lblast_011422	RO3306_Colch_0.4APH_M	14 days, 19:01:00	WWOX	TT	D	309468	chr16	L	78502544	chr16	R	78812012	FALSE	0	*	NA	NA	NA	NA	NA	NA	NA
GM12878	+	+	+	M	-	-	-	-	-	lblast_011422	RO3306_Colch_0.4APH_M	14 days, 21:02:00	WWOX	TT	D	345320	chr16	L	78480660	chr16	R	78825980	TRUE	4	ATGC	NA	NA	NA	NA	NA	NA	NA
GM12878	+	+	+	M	-	-	-	-	-	lblast_011422	RO3306_Colch_0.4APH_M	15 days, 2:01:00	WWOX	TT	D	332591	chr16	L	78511953	chr16	R	78844544	TRUE	-1	T	1	1	1	11	FALSE	crossJxn	489
GM12878	+	+	+	M	-	-	-	-	-	lblast_011422	RO3306_Colch_0.4APH_M	15 days, 3:01:00	WWOX	TT	D	334461	chr16	L	78512170	chr16	R	78846631	TRUE	4	TGTT	NA	NA	NA	NA	NA	NA	NA
GM12878	+	+	+	M	-	-	-	-	-	lblast_011422	RO3306_Colch_0.4APH_M	15 days, 13:01:00	WWOX	TA	D	390946	chr16	L	78502519	chr16	R	78893465	TRUE	4	CATC	NA	NA	NA	NA	NA	NA	NA
GM12878	+	+	+	M	-	-	-	-	-	lblast_011422	RO3306_Colch_0.4APH_M	15 days, 16:02:00	WWOX	TA	D	403232	chr16	L	78497013	chr16	R	78900245	TRUE	2	TG	NA	NA	NA	NA	NA	NA	NA
GM12878	+	+	+	M	-	-	-	-	-	lblast_011422	RO3306_Colch_0.4APH_M	15 days, 16:03:00	WWOX	TA	D	416475	chr16	L	78482739	chr16	R	78899214	TRUE	1	C	NA	NA	NA	NA	NA	NA	NA
GM12878	+	+	+	M	-	-	-	-	-	lblast_011422	RO3306_Colch_0.4APH_M	15 days, 17:01:00	WWOX	TA	D	405951	chr16	L	78498558	chr16	R	78904509	FALSE	0	*	NA	NA	NA	NA	NA	NA	NA
GM12878	+	+	+	M	-	-	-	-	-	lblast_011422	RO3306_Colch_0.4APH_M	15 days, 18:01:00	WWOX	TA	D	424825	chr16	L	78481193	chr16	R	78906018	TRUE	2	AA	NA	NA	NA	NA	NA	NA	NA
GM12878	+	+	+	M	-	-	-	-	-	lblast_011422	RO3306_Colch_0.4APH_M	15 days, 19:01:00	WWOX	TA	D	433630	chr16	L	78477121	chr16	R	78910751	TRUE	2	GA	NA	NA	NA	NA	NA	NA	NA
GM12878	+	+	+	M	-	-	-	-	-	lblast_011422	RO3306_Colch_0.4APH_M	15 days, 21:01:00	WWOX	TA	D	410380	chr16	L	78504097	chr16	R	78914477	FALSE	0	*	NA	NA	NA	NA	NA	NA	NA
GM12878	+	+	+	M	-	-	-	-	-	lblast_011422	RO3306_Colch_0.4APH_M	15 days, 22:01:00	WWOX	TA	D	435594	chr16	L	78482024	chr16	R	78917618	TRUE	4	ACTT	NA	NA	NA	NA	NA	NA	NA
GM12878	+	+	+	M	-	-	-	-	-	lblast_011422	RO3306_Colch_0.4APH_M	15 days, 23:01:00	WWOX	TA	D	447681	chr16	L	78473625	chr16	R	78921306	FALSE	0	*	NA	NA	NA	NA	NA	NA	NA
GM12878	+	+	+	M	-	-	-	-	-	lblast_011422	RO3306_Colch_0.4APH_M	16 days, 5:01:00	WWOX	TA	D	451054	chr16	L	78488926	chr16	R	78939980	FALSE	0	*	NA	NA	NA	NA	NA	NA	NA
GM12878	+	+	+	M	-	-	-	-	-	lblast_011422	RO3306_Colch_0.4APH_M	16 days, 11:01:00	WWOX	TA	D	520111	chr16	L	78495532	chr16	R	79015643	TRUE	-1	T	NA	NA	NA	NA	NA	notFound	NA
GM12878	+	+	+	M	-	-	-	-	-	lblast_011422	RO3306_Colch_0.4APH_M	17 days, 3:01:00	WWOX	TT	D	85215	chr16	L	78526134	chr16	R	78611349	FALSE	0	*	NA	NA	NA	NA	NA	NA	NA
GM12878	+	+	+	M	-	-	-	-	-	lblast_011422	RO3306_Colch_0.4APH_M	17 days, 4:01:00	WWOX	TT	D	100883	chr16	L	78518408	chr16	R	78619291	TRUE	2	GA	NA	NA	NA	NA	NA	NA	NA
GM12878	+	+	+	M	-	-	-	-	-	lblast_011422	RO3306_Colch_0.4APH_M	17 days, 8:01:00	WWOX	TT	D	125339	chr16	L	78519584	chr16	R	78644923	TRUE	-5	GTATT	1	2	497	509	FALSE	slippage	3
GM12878	+	+	+	M	-	-	-	-	-	lblast_011422	RO3306_Colch_0.4APH_M	17 days, 14:01:00	WWOX	TT	D	188852	chr16	L	78516961	chr16	R	78705813	FALSE	0	*	NA	NA	NA	NA	NA	NA	NA
GM12878	+	+	+	M	-	-	-	-	-	lblast_011422	RO3306_Colch_0.4APH_M	17 days, 18:01:00	WWOX	TT	D	231300	chr16	L	78522606	chr16	R	78753906	TRUE	2	TA	NA	NA	NA	NA	NA	NA	NA
GM12878	+	+	+	M	-	-	-	-	-	lblast_011422	RO3306_Colch_0.4APH_M	17 days, 19:01:00	WWOX	TT	D	240832	chr16	L	78518536	chr16	R	78759368	TRUE	7	TTTCTTT	NA	NA	NA	NA	NA	NA	NA
GM12878	+	+	+	M	-	-	-	-	-	lblast_011422	RO3306_Colch_0.4APH_M	18 days, 1:01:00	WWOX	TT	D	299364	chr16	L	78519687	chr16	R	78819051	TRUE	-1	T	NA	NA	NA	NA	NA	notFound	NA
GM12878	+	+	+	M	-	-	-	-	-	lblast_011422	RO3306_Colch_0.4APH_M	18 days, 9:01:00	WWOX	TA	D	399306	chr16	L	78533342	chr16	R	78932648	FALSE	0	*	NA	NA	NA	NA	NA	NA	NA
GM12878	+	+	+	M	-	-	-	-	-	lblast_011422	RO3306_Colch_0.4APH_M	18 days, 10:01:00	WWOX	TA	D	407778	chr16	L	78528696	chr16	R	78936474	FALSE	0	*	NA	NA	NA	NA	NA	NA	NA
GM12878	+	+	+	M	-	-	-	-	-	lblast_011422	RO3306_Colch_0.4APH_M	18 days, 11:01:00	WWOX	TA	D	414410	chr16	L	78526734	chr16	R	78941144	TRUE	2	GC	NA	NA	NA	NA	NA	NA	NA
GM12878	+	+	+	M	-	-	-	-	-	lblast_011422	RO3306_Colch_0.4APH_M	18 days, 19:01:00	WWOX	TT	D	96692	chr16	L	78537835	chr16	R	78634527	TRUE	-3	AGA	1	2	510	516	TRUE	foldback	9
GM12878	+	+	+	M	-	-	-	-	-	lblast_011422	RO3306_Colch_0.4APH_M	19 days, 0:01:00	WWOX	TT	D	298027	chr16	L	78538728	chr16	R	78836755	TRUE	6	ATTTCT	NA	NA	NA	NA	NA	NA	NA
GM12878	+	+	+	M	-	-	-	-	-	lblast_011422	RO3306_Colch_0.4APH_M	19 days, 2:01:00	WWOX	TA	D	380135	chr16	L	78538164	chr16	R	78918299	TRUE	4	TTCT	NA	NA	NA	NA	NA	NA	NA
GM12878	+	+	+	M	-	-	-	-	-	lblast_011422	RO3306_Colch_0.4APH_M	19 days, 6:01:00	WWOX	TT	D	86315	chr16	L	78541156	chr16	R	78627471	FALSE	0	*	NA	NA	NA	NA	NA	NA	NA
GM12878	+	+	+	M	-	-	-	-	-	lblast_011422	RO3306_Colch_0.4APH_M	19 days, 7:01:00	WWOX	TT	D	206213	chr16	L	78542752	chr16	R	78748965	TRUE	4	TGAA	NA	NA	NA	NA	NA	NA	NA
GM12878	+	+	+	M	-	-	-	-	-	lblast_011422	RO3306_Colch_0.4APH_M	19 days, 15:01:00	WWOX	TT	D	190167	chr16	L	78545462	chr16	R	78735629	FALSE	0	*	NA	NA	NA	NA	NA	NA	NA
GM12878	+	+	+	M	-	-	-	-	-	lblast_011422	RO3306_Colch_0.4APH_M	19 days, 16:01:00	WWOX	TT	D	212931	chr16	L	78546563	chr16	R	78759494	TRUE	3	ATA	NA	NA	NA	NA	NA	NA	NA
GM12878	+	+	+	M	-	-	-	-	-	lblast_011422	RO3306_Colch_0.4APH_M	19 days, 17:01:00	WWOX	TT	D	216613	chr16	L	78545201	chr16	R	78761814	FALSE	0	*	NA	NA	NA	NA	NA	NA	NA
GM12878	+	+	+	M	-	-	-	-	-	lblast_011422	RO3306_Colch_0.4APH_M	19 days, 22:01:00	WWOX	TA	D	346630	chr16	L	78548560	chr16	R	78895190	FALSE	0	*	NA	NA	NA	NA	NA	NA	NA
GM12878	+	+	+	M	-	-	-	-	-	lblast_011422	RO3306_Colch_0.4APH_M	19 days, 23:01:00	WWOX	TA	D	371152	chr16	L	78543954	chr16	R	78915106	FALSE	0	*	NA	NA	NA	NA	NA	NA	NA
GM12878	+	+	+	M	-	-	-	-	-	lblast_011422	RO3306_Colch_0.4APH_M	20 days, 4:01:00	WWOX	TT	D	186337	chr16	L	78550015	chr16	R	78736352	TRUE	5	TGAAA	NA	NA	NA	NA	NA	NA	NA
GM12878	+	+	+	M	-	-	-	-	-	lblast_011422	RO3306_Colch_0.4APH_M	20 days, 14:01:00	WWOX	TT	D	152738	chr16	L	78555664	chr16	R	78708402	TRUE	1	C	NA	NA	NA	NA	NA	NA	NA
GM12878	+	+	+	M	-	-	-	-	-	lblast_011422	RO3306_Colch_0.4APH_M	20 days, 15:01:00	WWOX	TT	D	181585	chr16	L	78557623	chr16	R	78739208	FALSE	0	*	NA	NA	NA	NA	NA	NA	NA
GM12878	+	+	+	M	-	-	-	-	-	lblast_011422	RO3306_Colch_0.4APH_M	20 days, 17:01:00	WWOX	TT	D	251737	chr16	L	78554164	chr16	R	78805901	TRUE	3	GCC	NA	NA	NA	NA	NA	NA	NA
GM12878	+	+	+	M	-	-	-	-	-	lblast_011422	RO3306_Colch_0.4APH_M	20 days, 21:01:00	WWOX	TA	D	361858	chr16	L	78559085	chr16	R	78920943	TRUE	2	TA	NA	NA	NA	NA	NA	NA	NA
GM12878	+	+	+	M	-	-	-	-	-	lblast_011422	RO3306_Colch_0.4APH_M	20 days, 23:01:00	WWOX	TA	D	448029	chr16	L	78554537	chr16	R	79002566	TRUE	3	AGA	NA	NA	NA	NA	NA	NA	NA
GM12878	+	+	+	M	-	-	-	-	-	lblast_011422	RO3306_Colch_0.4APH_M	21 days, 3:01:00	WWOX	TT	D	263082	chr16	L	78560150	chr16	R	78823232	TRUE	-12	TTCTATACAAAA	1	1	476	492	FALSE	crossJxn	8
GM12878	+	+	+	M	-	-	-	-	-	lblast_011422	RO3306_Colch_0.4APH_M	21 days, 9:01:00	WWOX	TT	U	16216	chr16	L	78573367	chr16	R	78557151	FALSE	0	*	NA	NA	NA	NA	NA	NA	NA
GM12878	+	+	+	M	-	-	-	-	-	lblast_011422	RO3306_Colch_0.4APH_M	21 days, 18:01:00	WWOX	TT	D	33277	chr16	L	78565782	chr16	R	78599059	FALSE	0	*	NA	NA	NA	NA	NA	NA	NA
GM12878	+	+	+	M	-	-	-	-	-	lblast_011422	RO3306_Colch_0.4APH_M	21 days, 21:02:00	WWOX	TT	D	53474	chr16	L	78572347	chr16	R	78625821	FALSE	0	*	NA	NA	NA	NA	NA	NA	NA
GM12878	+	+	+	M	-	-	-	-	-	lblast_011422	RO3306_Colch_0.4APH_M	22 days, 0:01:00	WWOX	TT	D	120099	chr16	L	78571283	chr16	R	78691382	TRUE	1	A	NA	NA	NA	NA	NA	NA	NA
GM12878	+	+	+	M	-	-	-	-	-	lblast_011422	RO3306_Colch_0.4APH_M	22 days, 2:01:00	WWOX	TT	D	146462	chr16	L	78562022	chr16	R	78708484	TRUE	4	AATG	NA	NA	NA	NA	NA	NA	NA
GM12878	+	+	+	M	-	-	-	-	-	lblast_011422	RO3306_Colch_0.4APH_M	22 days, 7:01:00	WWOX	TT	D	197733	chr16	L	78570377	chr16	R	78768110	TRUE	2	AT	NA	NA	NA	NA	NA	NA	NA
GM12878	+	+	+	M	-	-	-	-	-	lblast_011422	RO3306_Colch_0.4APH_M	22 days, 15:01:00	WWOX	TT	D	264535	chr16	L	78573886	chr16	R	78838421	TRUE	-15	TATATATTATATTAT	NA	NA	NA	NA	NA	notFound	NA
GM12878	+	+	+	M	-	-	-	-	-	lblast_011422	RO3306_Colch_0.4APH_M	22 days, 20:01:00	WWOX	TA	D	319658	chr16	L	78567962	chr16	R	78887620	TRUE	2	GT	NA	NA	NA	NA	NA	NA	NA
GM12878	+	+	+	M	-	-	-	-	-	lblast_011422	RO3306_Colch_0.4APH_M	23 days, 6:01:00	WWOX	TT	D	63575	chr16	L	78577175	chr16	R	78640750	FALSE	0	*	NA	NA	NA	NA	NA	NA	NA
GM12878	+	+	+	M	-	-	-	-	-	lblast_011422	RO3306_Colch_0.4APH_M	23 days, 8:01:00	WWOX	TT	D	74168	chr16	L	78582684	chr16	R	78656852	FALSE	0	*	NA	NA	NA	NA	NA	NA	NA
GM12878	+	+	+	M	-	-	-	-	-	lblast_011422	RO3306_Colch_0.4APH_M	23 days, 12:01:00	WWOX	TT	D	122142	chr16	L	78584095	chr16	R	78706237	TRUE	-5	ATTTG	1	1	482	490	FALSE	crossJxn	10
GM12878	+	+	+	M	-	-	-	-	-	lblast_011422	RO3306_Colch_0.4APH_M	23 days, 13:01:00	WWOX	TT	D	149384	chr16	L	78578756	chr16	R	78728140	FALSE	0	*	NA	NA	NA	NA	NA	NA	NA
GM12878	+	+	+	M	-	-	-	-	-	lblast_011422	RO3306_Colch_0.4APH_M	23 days, 14:01:00	WWOX	TT	D	198227	chr16	L	78580590	chr16	R	78778817	FALSE	0	*	NA	NA	NA	NA	NA	NA	NA
GM12878	+	+	+	M	-	-	-	-	-	lblast_011422	RO3306_Colch_0.4APH_M	23 days, 17:01:00	WWOX	TT	D	254464	chr16	L	78579444	chr16	R	78833908	TRUE	2	AT	NA	NA	NA	NA	NA	NA	NA
GM12878	+	+	+	M	-	-	-	-	-	lblast_011422	RO3306_Colch_0.4APH_M	2 days, 8:01:00	WWOX	TA	V	456363	chr16	L	78788967	chr16	L	79245330	FALSE	0	*	NA	NA	NA	NA	NA	NA	NA
GM12878	+	+	+	M	-	-	-	-	-	lblast_011422	RO3306_Colch_0.4APH_M	24 days, 3:01:00	WWOX	TT	D	58300	chr16	L	78591679	chr16	R	78649979	TRUE	1	G	NA	NA	NA	NA	NA	NA	NA
GM12878	+	+	+	M	-	-	-	-	-	lblast_011422	RO3306_Colch_0.4APH_M	24 days, 4:01:00	WWOX	TT	D	54103	chr16	L	78601705	chr16	R	78655808	TRUE	2	AT	NA	NA	NA	NA	NA	NA	NA
GM12878	+	+	+	M	-	-	-	-	-	lblast_011422	RO3306_Colch_0.4APH_M	24 days, 6:01:00	WWOX	TT	D	71368	chr16	L	78600246	chr16	R	78671614	TRUE	3	AGT	NA	NA	NA	NA	NA	NA	NA
GM12878	+	+	+	M	-	-	-	-	-	lblast_011422	RO3306_Colch_0.4APH_M	24 days, 11:01:00	WWOX	TT	D	151973	chr16	L	78598830	chr16	R	78750803	TRUE	2	GT	NA	NA	NA	NA	NA	NA	NA
GM12878	+	+	+	M	-	-	-	-	-	lblast_011422	RO3306_Colch_0.4APH_M	24 days, 12:01:00	WWOX	TT	D	174819	chr16	L	78597084	chr16	R	78771903	TRUE	3	TAC	NA	NA	NA	NA	NA	NA	NA
GM12878	+	+	+	M	-	-	-	-	-	lblast_011422	RO3306_Colch_0.4APH_M	24 days, 13:01:00	WWOX	TT	D	208230	chr16	L	78589586	chr16	R	78797816	TRUE	-2	TT	NA	NA	NA	NA	NA	notFound	NA
GM12878	+	+	+	M	-	-	-	-	-	lblast_011422	RO3306_Colch_0.4APH_M	24 days, 22:01:00	WWOX	TT	U	93345	chr16	L	78614211	chr16	R	78520866	FALSE	0	*	NA	NA	NA	NA	NA	NA	NA
GM12878	+	+	+	M	-	-	-	-	-	lblast_011422	RO3306_Colch_0.4APH_M	25 days, 10:01:00	WWOX	TT	D	32862	chr16	L	78614431	chr16	R	78647293	TRUE	2	GG	NA	NA	NA	NA	NA	NA	NA
GM12878	+	+	+	M	-	-	-	-	-	lblast_011422	RO3306_Colch_0.4APH_M	25 days, 13:01:00	WWOX	TT	D	42313	chr16	L	78618895	chr16	R	78661208	FALSE	0	*	NA	NA	NA	NA	NA	NA	NA
GM12878	+	+	+	M	-	-	-	-	-	lblast_011422	RO3306_Colch_0.4APH_M	25 days, 20:01:00	WWOX	TT	D	96536	chr16	L	78617179	chr16	R	78713715	TRUE	5	GCTGA	NA	NA	NA	NA	NA	NA	NA
GM12878	+	+	+	M	-	-	-	-	-	lblast_011422	RO3306_Colch_0.4APH_M	26 days, 1:01:00	WWOX	TT	D	114317	chr16	L	78628387	chr16	R	78742704	FALSE	0	*	NA	NA	NA	NA	NA	NA	NA
GM12878	+	+	+	M	-	-	-	-	-	lblast_011422	RO3306_Colch_0.4APH_M	26 days, 3:01:00	WWOX	TT	D	140379	chr16	L	78613868	chr16	R	78754247	TRUE	2	TC	NA	NA	NA	NA	NA	NA	NA
GM12878	+	+	+	M	-	-	-	-	-	lblast_011422	RO3306_Colch_0.4APH_M	26 days, 5:01:00	WWOX	TT	D	154050	chr16	L	78622015	chr16	R	78776065	TRUE	8	GGCTAGTT	NA	NA	NA	NA	NA	NA	NA
GM12878	+	+	+	M	-	-	-	-	-	lblast_011422	RO3306_Colch_0.4APH_M	26 days, 8:01:00	WWOX	TT	D	200234	chr16	L	78613811	chr16	R	78814045	FALSE	0	*	NA	NA	NA	NA	NA	NA	NA
GM12878	+	+	+	M	-	-	-	-	-	lblast_011422	RO3306_Colch_0.4APH_M	26 days, 12:02:00	WWOX	TT	D	217814	chr16	L	78614905	chr16	R	78832719	TRUE	3	CCA	NA	NA	NA	NA	NA	NA	NA
GM12878	+	+	+	M	-	-	-	-	-	lblast_011422	RO3306_Colch_0.4APH_M	26 days, 14:01:00	WWOX	TA	D	277379	chr16	L	78607673	chr16	R	78885052	TRUE	1	A	NA	NA	NA	NA	NA	NA	NA
GM12878	+	+	+	M	-	-	-	-	-	lblast_011422	RO3306_Colch_0.4APH_M	27 days, 2:01:00	WWOX	TT	D	68517	chr16	L	78633749	chr16	R	78702266	TRUE	2	TG	NA	NA	NA	NA	NA	NA	NA
GM12878	+	+	+	M	-	-	-	-	-	lblast_011422	RO3306_Colch_0.4APH_M	27 days, 6:01:00	WWOX	TT	D	123009	chr16	L	78635909	chr16	R	78758918	FALSE	0	*	NA	NA	NA	NA	NA	NA	NA
GM12878	+	+	+	M	-	-	-	-	-	lblast_011422	RO3306_Colch_0.4APH_M	27 days, 13:01:00	WWOX	TA	D	318338	chr16	L	78634310	chr16	R	78952648	TRUE	0		NA	NA	NA	NA	NA	NA	NA
GM12878	+	+	+	M	-	-	-	-	-	lblast_011422	RO3306_Colch_0.4APH_M	27 days, 15:01:00	WWOX	TT	U	90074	chr16	L	78651329	chr16	R	78561255	TRUE	1	T	NA	NA	NA	NA	NA	NA	NA
GM12878	+	+	+	M	-	-	-	-	-	lblast_011422	RO3306_Colch_0.4APH_M	27 days, 23:01:00	WWOX	TT	D	36499	chr16	L	78642528	chr16	R	78679027	TRUE	1	G	NA	NA	NA	NA	NA	NA	NA
GM12878	+	+	+	M	-	-	-	-	-	lblast_011422	RO3306_Colch_0.4APH_M	28 days, 1:01:00	WWOX	TT	D	49668	chr16	L	78643449	chr16	R	78693117	TRUE	-4	TGTA	1	2	527	534	FALSE	crossJxn	26
GM12878	+	+	+	M	-	-	-	-	-	lblast_011422	RO3306_Colch_0.4APH_M	28 days, 4:01:00	WWOX	TT	D	72216	chr16	L	78648779	chr16	R	78720995	TRUE	5	CCTTT	NA	NA	NA	NA	NA	NA	NA
GM12878	+	+	+	M	-	-	-	-	-	lblast_011422	RO3306_Colch_0.4APH_M	28 days, 15:01:00	WWOX	TT	D	205920	chr16	L	78649471	chr16	R	78855391	TRUE	1	A	NA	NA	NA	NA	NA	NA	NA
GM12878	+	+	+	M	-	-	-	-	-	lblast_011422	RO3306_Colch_0.4APH_M	28 days, 18:01:00	WWOX	TA	D	315643	chr16	L	78652987	chr16	R	78968630	TRUE	-3	AGC	1	2	503	513	FALSE	crossJxn	2
GM12878	+	+	+	M	-	-	-	-	-	lblast_011422	RO3306_Colch_0.4APH_M	29 days, 9:01:00	WWOX	TT	D	16875	chr16	L	78662834	chr16	R	78679709	TRUE	-45	ATTTTGGCTGTTGGTTATTTTGGCTGTTGGTTATTTTGGCTGTTG	NA	NA	NA	NA	NA	NA	NA
GM12878	+	+	+	M	-	-	-	-	-	lblast_011422	RO3306_Colch_0.4APH_M	29 days, 11:01:00	WWOX	TT	D	41419	chr16	L	78662662	chr16	R	78704081	TRUE	3	TTC	NA	NA	NA	NA	NA	NA	NA
GM12878	+	+	+	M	-	-	-	-	-	lblast_011422	RO3306_Colch_0.4APH_M	29 days, 12:01:00	WWOX	TT	D	94261	chr16	L	78664224	chr16	R	78758485	FALSE	0	*	NA	NA	NA	NA	NA	NA	NA
GM12878	+	+	+	M	-	-	-	-	-	lblast_011422	RO3306_Colch_0.4APH_M	29 days, 13:01:00	WWOX	TT	D	174548	chr16	L	78663183	chr16	R	78837731	FALSE	0	*	NA	NA	NA	NA	NA	NA	NA
GM12878	+	+	+	M	-	-	-	-	-	lblast_011422	RO3306_Colch_0.4APH_M	29 days, 20:01:00	WWOX	TT	D	82906	chr16	L	78666030	chr16	R	78748936	TRUE	1	A	NA	NA	NA	NA	NA	NA	NA
GM12878	+	+	+	M	-	-	-	-	-	lblast_011422	RO3306_Colch_0.4APH_M	30 days, 7:01:00	WWOX	TT	D	162778	chr16	L	78672515	chr16	R	78835293	TRUE	1	A	NA	NA	NA	NA	NA	NA	NA
GM12878	+	+	+	M	-	-	-	-	-	lblast_011422	RO3306_Colch_0.4APH_M	30 days, 11:01:00	WWOX	TA	U	487303	chr16	L	78681500	chr16	R	78194197	FALSE	0	*	NA	NA	NA	NA	NA	NA	NA
GM12878	+	+	+	M	-	-	-	-	-	lblast_011422	RO3306_Colch_0.4APH_M	30 days, 19:01:00	WWOX	TT	D	34553	chr16	L	78684634	chr16	R	78719187	TRUE	2	AA	NA	NA	NA	NA	NA	NA	NA
GM12878	+	+	+	M	-	-	-	-	-	lblast_011422	RO3306_Colch_0.4APH_M	30 days, 21:01:00	WWOX	TT	D	53540	chr16	L	78683143	chr16	R	78736683	TRUE	3	AAA	NA	NA	NA	NA	NA	NA	NA
GM12878	+	+	+	M	-	-	-	-	-	lblast_011422	RO3306_Colch_0.4APH_M	32 days, 1:01:00	WWOX	TT	D	96054	chr16	L	78687799	chr16	R	78783853	TRUE	2	TA	NA	NA	NA	NA	NA	NA	NA
GM12878	+	+	+	M	-	-	-	-	-	lblast_011422	RO3306_Colch_0.4APH_M	32 days, 4:01:00	WWOX	TT	D	111619	chr16	L	78689789	chr16	R	78801408	FALSE	0	*	NA	NA	NA	NA	NA	NA	NA
GM12878	+	+	+	M	-	-	-	-	-	lblast_011422	RO3306_Colch_0.4APH_M	32 days, 7:01:00	WWOX	TA	D	244795	chr16	L	78688940	chr16	R	78933735	TRUE	4	TCTC	NA	NA	NA	NA	NA	NA	NA
GM12878	+	+	+	M	-	-	-	-	-	lblast_011422	RO3306_Colch_0.4APH_M	32 days, 8:01:00	WWOX	TA	D	268414	chr16	L	78688955	chr16	R	78957369	FALSE	0	*	NA	NA	NA	NA	NA	NA	NA
GM12878	+	+	+	M	-	-	-	-	-	lblast_011422	RO3306_Colch_0.4APH_M	32 days, 22:01:00	WWOX	TT	D	114579	chr16	L	78699857	chr16	R	78814436	TRUE	-6	TTTCAT	NA	NA	NA	NA	NA	notFound	NA
GM12878	+	+	+	M	-	-	-	-	-	lblast_011422	RO3306_Colch_0.4APH_M	33 days, 11:01:00	WWOX	TT	D	129321	chr16	L	78708171	chr16	R	78837492	FALSE	0	*	NA	NA	NA	NA	NA	NA	NA
GM12878	+	+	+	M	-	-	-	-	-	lblast_011422	RO3306_Colch_0.4APH_M	34 days, 2:01:00	WWOX	TA	D	194810	chr16	L	78714017	chr16	R	78908827	TRUE	-2	TA	1	1	977	984	TRUE	strandSwitch	476
GM12878	+	+	+	M	-	-	-	-	-	lblast_011422	RO3306_Colch_0.4APH_M	34 days, 3:01:00	WWOX	TT	U	129838	chr16	L	78717834	chr16	R	78587996	TRUE	0		NA	NA	NA	NA	NA	NA	NA
GM12878	+	+	+	M	-	-	-	-	-	lblast_011422	RO3306_Colch_0.4APH_M	34 days, 17:02:00	WWOX	TT	D	22238	chr16	L	78734004	chr16	R	78756242	TRUE	4	AGTG	NA	NA	NA	NA	NA	NA	NA
GM12878	+	+	+	M	-	-	-	-	-	lblast_011422	RO3306_Colch_0.4APH_M	34 days, 20:01:00	WWOX	TT	D	45922	chr16	L	78731326	chr16	R	78777248	TRUE	3	TTT	NA	NA	NA	NA	NA	NA	NA
GM12878	+	+	+	M	-	-	-	-	-	lblast_011422	RO3306_Colch_0.4APH_M	34 days, 20:02:00	WWOX	TT	D	40400	chr16	L	78736476	chr16	R	78776876	TRUE	6	ACCACC	NA	NA	NA	NA	NA	NA	NA
GM12878	+	+	+	M	-	-	-	-	-	lblast_011422	RO3306_Colch_0.4APH_M	35 days, 2:01:00	WWOX	TT	D	69055	chr16	L	78736847	chr16	R	78805902	FALSE	0	*	NA	NA	NA	NA	NA	NA	NA
GM12878	+	+	+	M	-	-	-	-	-	lblast_011422	RO3306_Colch_0.4APH_M	35 days, 6:01:00	WWOX	TA	D	226385	chr16	L	78721668	chr16	R	78948053	TRUE	2	AA	NA	NA	NA	NA	NA	NA	NA
GM12878	+	+	+	M	-	-	-	-	-	lblast_011422	RO3306_Colch_0.4APH_M	35 days, 13:01:00	WWOX	TT	D	12078	chr16	L	78740152	chr16	R	78752230	TRUE	3	TCT	NA	NA	NA	NA	NA	NA	NA
GM12878	+	+	+	M	-	-	-	-	-	lblast_011422	RO3306_Colch_0.4APH_M	35 days, 15:01:00	WWOX	TT	D	44742	chr16	L	78740163	chr16	R	78784905	TRUE	4	ACTC	NA	NA	NA	NA	NA	NA	NA
GM12878	+	+	+	M	-	-	-	-	-	lblast_011422	RO3306_Colch_0.4APH_M	35 days, 17:01:00	WWOX	TT	D	112317	chr16	L	78739921	chr16	R	78852238	FALSE	0	*	NA	NA	NA	NA	NA	NA	NA
GM12878	+	+	+	M	-	-	-	-	-	lblast_011422	RO3306_Colch_0.4APH_M	35 days, 18:02:00	WWOX	TT	U	15926	chr16	L	78750216	chr16	R	78734290	FALSE	0	*	NA	NA	NA	NA	NA	NA	NA
GM12878	+	+	+	M	-	-	-	-	-	lblast_011422	RO3306_Colch_0.4APH_M	36 days, 0:01:00	WWOX	TT	D	14974	chr16	L	78749929	chr16	R	78764903	TRUE	2	AC	NA	NA	NA	NA	NA	NA	NA
GM12878	+	+	+	M	-	-	-	-	-	lblast_011422	RO3306_Colch_0.4APH_M	36 days, 2:01:00	WWOX	TT	D	27469	chr16	L	78742503	chr16	R	78769972	FALSE	0	*	NA	NA	NA	NA	NA	NA	NA
GM12878	+	+	+	M	-	-	-	-	-	lblast_011422	RO3306_Colch_0.4APH_M	36 days, 11:01:00	WWOX	TA	D	204020	chr16	L	78742728	chr16	R	78946748	TRUE	4	CAGT	NA	NA	NA	NA	NA	NA	NA
GM12878	+	+	+	M	-	-	-	-	-	lblast_011422	RO3306_Colch_0.4APH_M	37 days, 19:01:00	WWOX	TT	D	79992	chr16	L	78759208	chr16	R	78839200	TRUE	2	CA	NA	NA	NA	NA	NA	NA	NA
GM12878	+	+	+	M	-	-	-	-	-	lblast_011422	RO3306_Colch_0.4APH_M	37 days, 23:01:00	WWOX	TA	D	120061	chr16	L	78758830	chr16	R	78878891	FALSE	0	*	NA	NA	NA	NA	NA	NA	NA
GM12878	+	+	+	M	-	-	-	-	-	lblast_011422	RO3306_Colch_0.4APH_M	38 days, 0:01:00	WWOX	TA	D	151116	chr16	L	78764383	chr16	R	78915499	FALSE	0	*	NA	NA	NA	NA	NA	NA	NA
GM12878	+	+	+	M	-	-	-	-	-	lblast_011422	RO3306_Colch_0.4APH_M	38 days, 1:01:00	WWOX	TA	D	166404	chr16	L	78762799	chr16	R	78929203	FALSE	0	*	NA	NA	NA	NA	NA	NA	NA
GM12878	+	+	+	M	-	-	-	-	-	lblast_011422	RO3306_Colch_0.4APH_M	38 days, 16:01:00	WWOX	TA	D	142048	chr16	L	78774498	chr16	R	78916546	TRUE	6	ATTTTG	NA	NA	NA	NA	NA	NA	NA
GM12878	+	+	+	M	-	-	-	-	-	lblast_011422	RO3306_Colch_0.4APH_M	38 days, 19:01:00	WWOX	TT	D	22230	chr16	L	78781716	chr16	R	78803946	TRUE	-3	AGA	1	2	501	511	TRUE	palindrome	0
GM12878	+	+	+	M	-	-	-	-	-	lblast_011422	RO3306_Colch_0.4APH_M	39 days, 20:01:00	WWOX	TT	U	10196	chr16	L	78803871	chr16	R	78793675	TRUE	2	TG	NA	NA	NA	NA	NA	NA	NA
GM12878	+	+	+	M	-	-	-	-	-	lblast_011422	RO3306_Colch_0.4APH_M	40 days, 6:01:00	WWOX	TT	D	26587	chr16	L	78811046	chr16	R	78837633	FALSE	0	*	NA	NA	NA	NA	NA	NA	NA
GM12878	+	+	-	G2	-	-	-	-	-	lblast_011422	RO3306_0.4APH_G2	43 days, 1:01:00	WWOX	TA	U	591568	chr16	L	79375500	chr16	R	78783932	FALSE	0	*	NA	NA	NA	NA	NA	NA	NA
GM12878	+	+	-	G2	-	-	-	-	-	lblast_011422	RO3306_0.4APH_G2	43 days, 6:01:00	WWOX	TA	V	776116	chr16	R	77851518	chr16	R	78627634	TRUE	1	A	NA	NA	NA	NA	NA	NA	NA
GM12878	+	+	-	G2	-	-	-	-	-	lblast_011422	RO3306_0.4APH_G2	45 days, 6:01:00	WWOX	TT	V	317705	chr16	R	78514529	chr16	R	78832234	TRUE	4	GCCT	NA	NA	NA	NA	NA	NA	NA
GM12878	+	+	-	G2	-	-	-	-	-	lblast_011422	RO3306_0.4APH_G2	46 days, 9:01:00	WWOX	TA	V	372574	chr16	R	78844032	chr16	R	79216606	FALSE	0	*	NA	NA	NA	NA	NA	NA	NA
GM12878	+	+	-	G2	-	-	-	-	-	lblast_011422	RO3306_0.4APH_G2	50 days, 10:01:00	FHIT,WWOX	tt	T	0	chr3	R	60652869	chr16	R	78470562	TRUE	27	CTCTGTTGCCCAGGCTGGAGTGCAATG	NA	NA	NA	NA	NA	NA	NA
GM12878	+	+	-	G2	-	-	-	-	-	lblast_011422	RO3306_0.4APH_G2	50 days, 14:01:00	FHIT	TA	V	772080	chr3	L	59607231	chr3	L	60379311	TRUE	0		NA	NA	NA	NA	NA	NA	NA
GM12878	+	+	-	G2	-	-	-	-	-	lblast_011422	RO3306_0.4APH_G2	50 days, 16:01:00	FHIT	TA	V	223035	chr3	L	60078497	chr3	L	60301532	FALSE	0	*	NA	NA	NA	NA	NA	NA	NA
GM12878	+	+	-	G2	-	-	-	-	-	lblast_011422	RO3306_0.4APH_G2	50 days, 17:01:00	FHIT	TA	V	152755	chr3	L	60179779	chr3	L	60332534	FALSE	0	*	NA	NA	NA	NA	NA	NA	NA
GM12878	+	+	-	G2	-	-	-	-	-	lblast_011422	RO3306_0.4APH_G2	50 days, 18:01:00	FHIT	TA	V	152103	chr3	L	60232934	chr3	L	60385037	TRUE	1	A	NA	NA	NA	NA	NA	NA	NA
GM12878	+	+	-	G2	-	-	-	-	-	lblast_011422	RO3306_0.4APH_G2	52 days, 0:01:00	FHIT	TT	V	156917	chr3	L	60450843	chr3	L	60607760	TRUE	2	TA	NA	NA	NA	NA	NA	NA	NA
GM12878	+	+	-	G2	-	-	-	-	-	lblast_011422	RO3306_0.4APH_G2	56 days, 9:01:00	FHIT	TA	D	258414	chr3	L	60057817	chr3	R	60316231	FALSE	0	*	NA	NA	NA	NA	NA	NA	NA
GM12878	+	+	-	G2	-	-	-	-	-	lblast_011422	RO3306_0.4APH_G2	5 days, 18:01:00	WWOX	TA	D	596264	chr16	L	78102765	chr16	R	78699029	FALSE	0	*	NA	NA	NA	NA	NA	NA	NA
GM12878	+	+	-	G2	-	-	-	-	-	lblast_011422	RO3306_0.4APH_G2	5 days, 19:01:00	WWOX	TA	D	395633	chr16	L	78116375	chr16	R	78512008	FALSE	0	*	NA	NA	NA	NA	NA	NA	NA
GM12878	+	+	-	G2	-	-	-	-	-	lblast_011422	RO3306_0.4APH_G2	6 days, 6:01:00	WWOX	TA	D	230563	chr16	L	78295126	chr16	R	78525689	FALSE	0	*	NA	NA	NA	NA	NA	NA	NA
GM12878	+	+	-	G2	-	-	-	-	-	lblast_011422	RO3306_0.4APH_G2	63 days, 22:01:00	FHIT	TT	U	165497	chr3	L	60491458	chr3	R	60325961	FALSE	0	*	NA	NA	NA	NA	NA	NA	NA
GM12878	+	+	-	G2	-	-	-	-	-	lblast_011422	RO3306_0.4APH_G2	66 days, 6:01:00	FHIT	TA	U	1056878	chr3	L	60564772	chr3	R	59507894	TRUE	0		NA	NA	NA	NA	NA	NA	NA
GM12878	+	+	-	G2	-	-	-	-	-	lblast_011422	RO3306_0.4APH_G2	66 days, 13:01:00	FHIT	TT	U	210204	chr3	L	60581897	chr3	R	60371693	TRUE	2	CA	NA	NA	NA	NA	NA	NA	NA
GM12878	+	+	-	G2	-	-	-	-	-	lblast_011422	RO3306_0.4APH_G2	68 days, 15:01:00	FHIT	TT	U	275888	chr3	L	60646133	chr3	R	60370245	TRUE	0		NA	NA	NA	NA	NA	NA	NA
GM12878	+	+	-	G2	-	-	-	-	-	lblast_011422	RO3306_0.4APH_G2	69 days, 2:01:00	FHIT	TT	D	21331	chr3	L	60649115	chr3	R	60670446	FALSE	0	*	NA	NA	NA	NA	NA	NA	NA
GM12878	+	+	-	G2	-	-	-	-	-	lblast_011422	RO3306_0.4APH_G2	69 days, 20:01:00	FHIT	TA	D	630523	chr3	L	60680799	chr3	R	61311322	TRUE	4	CACA	NA	NA	NA	NA	NA	NA	NA
GM12878	+	+	-	G2	-	-	-	-	-	lblast_011422	RO3306_0.4APH_G2	70 days, 17:01:00	FHIT	TA	U	492811	chr3	L	60891089	chr3	R	60398278	FALSE	0	*	NA	NA	NA	NA	NA	NA	NA
GM12878	+	+	-	G2	-	-	-	-	-	lblast_011422	RO3306_0.4APH_G2	71 days, 12:01:00	FHIT	TA	V	425153	chr3	R	60171250	chr3	R	60596403	TRUE	1	A	NA	NA	NA	NA	NA	NA	NA
GM12878	+	+	-	G2	-	-	-	-	-	lblast_011422	RO3306_0.4APH_G2	7 days, 8:01:00	WWOX	TA	D	331551	chr16	L	78363490	chr16	R	78695041	FALSE	0	*	NA	NA	NA	NA	NA	NA	NA
GM12878	+	+	-	G2	-	-	-	-	-	lblast_011422	RO3306_0.4APH_G2	73 days, 19:01:00	FHIT	TT	V	145477	chr3	R	60509444	chr3	R	60654921	TRUE	1	A	NA	NA	NA	NA	NA	NA	NA
GM12878	+	+	-	G2	-	-	-	-	-	lblast_011422	RO3306_0.4APH_G2	8 days, 6:01:00	WWOX	TA	D	139673	chr16	L	78398341	chr16	R	78538014	FALSE	0	*	NA	NA	NA	NA	NA	NA	NA
GM12878	+	+	-	G2	-	-	-	-	-	lblast_011422	RO3306_0.4APH_G2	9 days, 15:01:00	WWOX	TA	D	98032	chr16	L	78435704	chr16	R	78533736	TRUE	3	CCT	NA	NA	NA	NA	NA	NA	NA
GM12878	+	+	-	G2	-	-	-	-	-	lblast_011422	RO3306_0.4APH_G2	23:01:00	WWOX	TT	V	50316	chr16	L	78558198	chr16	L	78608514	TRUE	0		NA	NA	NA	NA	NA	NA	NA
GM12878	+	+	-	G2	-	-	-	-	-	lblast_011422	RO3306_0.4APH_G2	13 days, 0:01:00	WWOX	TT	D	41848	chr16	L	78478912	chr16	R	78520760	TRUE	-3	AAT	1	2	884	890	FALSE	crossJxn	383
GM12878	+	+	-	G2	-	-	-	-	-	lblast_011422	RO3306_0.4APH_G2	13 days, 13:02:00	WWOX	TT	D	132596	chr16	L	78482702	chr16	R	78615298	TRUE	4	TGGG	NA	NA	NA	NA	NA	NA	NA
GM12878	+	+	-	G2	-	-	-	-	-	lblast_011422	RO3306_0.4APH_G2	13 days, 17:01:00	WWOX	TT	D	160643	chr16	L	78472154	chr16	R	78632797	TRUE	-1	A	NA	NA	NA	NA	NA	notFound	NA
GM12878	+	+	-	G2	-	-	-	-	-	lblast_011422	RO3306_0.4APH_G2	16 days, 14:01:00	WWOX	TT	U	27882	chr16	L	78523305	chr16	R	78495423	TRUE	1	G	NA	NA	NA	NA	NA	NA	NA
GM12878	+	+	-	G2	-	-	-	-	-	lblast_011422	RO3306_0.4APH_G2	17 days, 17:01:00	WWOX	TT	D	231240	chr16	L	78520424	chr16	R	78751664	TRUE	5	GAAAG	NA	NA	NA	NA	NA	NA	NA
GM12878	+	+	-	G2	-	-	-	-	-	lblast_011422	RO3306_0.4APH_G2	20 days, 2:01:00	WWOX	TT	D	39424	chr16	L	78550167	chr16	R	78589591	FALSE	0	*	NA	NA	NA	NA	NA	NA	NA
GM12878	+	+	-	G2	-	-	-	-	-	lblast_011422	RO3306_0.4APH_G2	20 days, 9:01:00	WWOX	TT	D	42438	chr16	L	78558366	chr16	R	78600804	TRUE	-10	GATTTTTTAA	NA	NA	NA	NA	NA	notFound	NA
GM12878	+	+	-	G2	-	-	-	-	-	lblast_011422	RO3306_0.4APH_G2	21 days, 16:01:00	WWOX	TT	D	23014	chr16	L	78565996	chr16	R	78589010	TRUE	-6	ATTCAG	NA	NA	NA	NA	NA	notFound	NA
GM12878	+	+	-	G2	-	-	-	-	-	lblast_011422	RO3306_0.4APH_G2	21 days, 17:01:00	WWOX	TT	D	19595	chr16	L	78572417	chr16	R	78592012	TRUE	-2	TG	NA	NA	NA	NA	NA	notFound	NA
GM12878	+	+	-	G2	-	-	-	-	-	lblast_011422	RO3306_0.4APH_G2	25 days, 3:01:00	WWOX	TT	D	12762	chr16	L	78617899	chr16	R	78630661	TRUE	-5	TGCCT	1	2	507	517	FALSE	crossJxn	6
GM12878	+	+	-	G2	-	-	-	-	-	lblast_011422	RO3306_0.4APH_G2	25 days, 4:01:00	WWOX	TT	D	18946	chr16	L	78612772	chr16	R	78631718	FALSE	0	*	NA	NA	NA	NA	NA	NA	NA
GM12878	+	+	-	G2	-	-	-	-	-	lblast_011422	RO3306_0.4APH_G2	25 days, 7:01:00	WWOX	TT	D	27575	chr16	L	78615021	chr16	R	78642596	FALSE	0	*	NA	NA	NA	NA	NA	NA	NA
GM12878	+	+	-	G2	-	-	-	-	-	lblast_011422	RO3306_0.4APH_G2	25 days, 12:01:00	WWOX	TT	D	49508	chr16	L	78607200	chr16	R	78656708	TRUE	5	CATAT	NA	NA	NA	NA	NA	NA	NA
GM12878	+	+	-	G2	-	-	-	-	-	lblast_011422	RO3306_0.4APH_G2	25 days, 15:01:00	WWOX	TT	D	59236	chr16	L	78621472	chr16	R	78680708	FALSE	0	*	NA	NA	NA	NA	NA	NA	NA
GM12878	+	+	-	G2	-	-	-	-	-	lblast_011422	RO3306_0.4APH_G2	26 days, 6:01:00	WWOX	TT	D	177261	chr16	L	78609936	chr16	R	78787197	TRUE	-1	A	NA	NA	NA	NA	NA	notFound	NA
GM12878	+	+	-	G2	-	-	-	-	-	lblast_011422	RO3306_0.4APH_G2	26 days, 11:01:00	WWOX	TT	D	213472	chr16	L	78614383	chr16	R	78827855	TRUE	2	CA	NA	NA	NA	NA	NA	NA	NA
GM12878	+	+	-	G2	-	-	-	-	-	lblast_011422	RO3306_0.4APH_G2	26 days, 19:01:00	WWOX	TT	U	14183	chr16	L	78637313	chr16	R	78623130	TRUE	1	G	NA	NA	NA	NA	NA	NA	NA
GM12878	+	+	-	G2	-	-	-	-	-	lblast_011422	RO3306_0.4APH_G2	27 days, 8:01:00	WWOX	TT	D	141279	chr16	L	78633043	chr16	R	78774322	TRUE	4	ATCA	NA	NA	NA	NA	NA	NA	NA
GM12878	+	+	-	G2	-	-	-	-	-	lblast_011422	RO3306_0.4APH_G2	27 days, 12:01:00	WWOX	TA	D	270585	chr16	L	78634955	chr16	R	78905540	TRUE	2	CC	NA	NA	NA	NA	NA	NA	NA
GM12878	+	+	-	G2	-	-	-	-	-	lblast_011422	RO3306_0.4APH_G2	28 days, 3:01:00	WWOX	TT	D	62625	chr16	L	78649959	chr16	R	78712584	FALSE	0	*	NA	NA	NA	NA	NA	NA	NA
GM12878	+	+	-	G2	-	-	-	-	-	lblast_011422	RO3306_0.4APH_G2	30 days, 16:01:00	WWOX	TT	D	22784	chr16	L	78681271	chr16	R	78704055	FALSE	0	*	NA	NA	NA	NA	NA	NA	NA
GM12878	+	+	-	G2	-	-	-	-	-	lblast_011422	RO3306_0.4APH_G2	31 days, 0:01:00	WWOX	TT	D	120380	chr16	L	78680921	chr16	R	78801301	TRUE	20	GGAGTTTGAGACCACCCTGG	NA	NA	NA	NA	NA	NA	NA
GM12878	+	+	-	G2	-	-	-	-	-	lblast_011422	RO3306_0.4APH_G2	31 days, 1:01:00	WWOX	TT	D	118260	chr16	L	78685955	chr16	R	78804215	TRUE	2	CC	NA	NA	NA	NA	NA	NA	NA
GM12878	+	+	-	G2	-	-	-	-	-	lblast_011422	RO3306_0.4APH_G2	31 days, 19:01:00	WWOX	TT	D	54843	chr16	L	78693971	chr16	R	78748814	TRUE	1	A	NA	NA	NA	NA	NA	NA	NA
GM12878	+	+	-	G2	-	-	-	-	-	lblast_011422	RO3306_0.4APH_G2	32 days, 2:01:00	WWOX	TT	D	93505	chr16	L	78694295	chr16	R	78787800	TRUE	2	CC	NA	NA	NA	NA	NA	NA	NA
GM12878	+	+	-	G2	-	-	-	-	-	lblast_011422	RO3306_0.4APH_G2	32 days, 17:02:00	WWOX	TT	D	27626	chr16	L	78698283	chr16	R	78725909	TRUE	3	TTT	NA	NA	NA	NA	NA	NA	NA
GM12878	+	+	-	G2	-	-	-	-	-	lblast_011422	RO3306_0.4APH_G2	33 days, 22:01:00	WWOX	TT	D	131238	chr16	L	78714346	chr16	R	78845584	TRUE	3	AAG	NA	NA	NA	NA	NA	NA	NA
GM12878	+	+	-	G2	-	-	-	-	-	lblast_011422	RO3306_0.4APH_G2	34 days, 17:01:00	WWOX	TT	D	34771	chr16	L	78721634	chr16	R	78756405	TRUE	1	A	NA	NA	NA	NA	NA	NA	NA
GM12878	+	+	-	G2	-	-	-	-	-	lblast_011422	RO3306_0.4APH_G2	37 days, 2:01:00	WWOX	TA	D	136743	chr16	L	78755961	chr16	R	78892704	TRUE	1	A	NA	NA	NA	NA	NA	NA	NA
GM12878	+	+	-	G2	-	-	-	-	-	lblast_011422	RO3306_0.4APH_G2	08:01:00	WWOX	TA	V	667829	chr16	L	78077087	chr16	L	78744916	TRUE	0		NA	NA	NA	NA	NA	NA	NA
GM12878	+	+	-	G2	-	-	-	-	-	lblast_011422	RO3306_0.4APH_G2	37 days, 12:01:00	WWOX	TT	D	21382	chr16	L	78759253	chr16	R	78780635	TRUE	7	GATGTTT	NA	NA	NA	NA	NA	NA	NA
GM12878	+	+	-	G2	-	-	-	-	-	lblast_011422	RO3306_0.4APH_G2	38 days, 8:01:00	WWOX	TT	D	17157	chr16	L	78777476	chr16	R	78794633	FALSE	0	*	NA	NA	NA	NA	NA	NA	NA
GM12878	+	+	-	G2	-	-	-	-	-	lblast_011422	RO3306_0.4APH_G2	39 days, 13:01:00	WWOX	TA	D	334625	chr16	L	78792889	chr16	R	79127514	FALSE	0	*	NA	NA	NA	NA	NA	NA	NA
GM12878	+	+	-	G2	-	-	-	-	-	lblast_011422	RO3306_0.4APH_G2	41 days, 4:01:00	WWOX	TT	D	30553	chr16	L	78821883	chr16	R	78852436	FALSE	0	*	NA	NA	NA	NA	NA	NA	NA
GM12878	+	-	-	-	-	-	-	+	+	GM_ART_Nu7_123023	GM_0.4APH_ART_Nu7	42 days, 1:01:00	WWOX	TT	D	113588	chr16	L	78708911	chr16	R	78822499	TRUE	-13	CTTAAACTTTGTT	NA	NA	NA	NA	NA	notFound	NA
GM12878	+	-	-	-	-	-	-	+	+	GM_ART_Nu7_123023	GM_0.4APH_ART_Nu7	42 days, 4:01:00	WWOX	TT	D	146796	chr16	L	78686026	chr16	R	78832822	TRUE	3	GAA	NA	NA	NA	NA	NA	NA	NA
GM12878	+	-	-	-	-	-	-	+	+	GM_ART_Nu7_123023	GM_0.4APH_ART_Nu7	42 days, 6:01:00	WWOX	TT	D	128678	chr16	L	78711388	chr16	R	78840066	TRUE	2	GT	NA	NA	NA	NA	NA	NA	NA
GM12878	+	-	-	-	-	-	-	+	+	GM_ART_Nu7_123023	GM_0.4APH_ART_Nu7	42 days, 10:01:00	WWOX	TT	D	138771	chr16	L	78713964	chr16	R	78852735	FALSE	0	*	NA	NA	NA	NA	NA	NA	NA
GM12878	+	-	-	-	-	-	-	+	+	GM_ART_Nu7_123023	GM_0.4APH_ART_Nu7	43 days, 17:02:00	WWOX	TT	D	34174	chr16	L	78734044	chr16	R	78768218	FALSE	0	*	NA	NA	NA	NA	NA	NA	NA
GM12878	+	-	-	-	-	-	-	+	+	GM_ART_Nu7_123023	GM_0.4APH_ART_Nu7	43 days, 19:01:00	WWOX	TT	D	56134	chr16	L	78737702	chr16	R	78793836	TRUE	2	GA	NA	NA	NA	NA	NA	NA	NA
GM12878	+	-	-	-	-	-	-	+	+	GM_ART_Nu7_123023	GM_0.4APH_ART_Nu7	43 days, 20:01:00	WWOX	TT	D	58831	chr16	L	78737820	chr16	R	78796651	TRUE	1	A	NA	NA	NA	NA	NA	NA	NA
GM12878	+	-	-	-	-	-	-	+	+	GM_ART_Nu7_123023	GM_0.4APH_ART_Nu7	43 days, 22:01:00	WWOX	TT	D	79829	chr16	L	78726668	chr16	R	78806497	TRUE	-13	TTTATTAGTTTAG	NA	NA	NA	NA	NA	notFound	NA
GM12878	+	-	-	-	-	-	-	+	+	GM_ART_Nu7_123023	GM_0.4APH_ART_Nu7	44 days, 5:02:00	WWOX	TT	D	102139	chr16	L	78747300	chr16	R	78849439	TRUE	-1	T	NA	NA	NA	NA	NA	notFound	NA
GM12878	+	-	-	-	-	-	-	+	+	GM_ART_Nu7_123023	GM_0.4APH_ART_Nu7	44 days, 10:01:00	WWOX	TA	U	913613	chr16	L	78770939	chr16	R	77857326	TRUE	1	G	NA	NA	NA	NA	NA	NA	NA
GM12878	+	-	-	-	-	-	-	+	+	GM_ART_Nu7_123023	GM_0.4APH_ART_Nu7	44 days, 12:01:00	WWOX	TA	U	414644	chr16	L	78775971	chr16	R	78361327	TRUE	3	TGA	NA	NA	NA	NA	NA	NA	NA
GM12878	+	-	-	-	-	-	-	+	+	GM_ART_Nu7_123023	GM_0.4APH_ART_Nu7	45 days, 3:01:00	WWOX	TT	U	35422	chr16	L	78781514	chr16	R	78746092	TRUE	0		NA	NA	NA	NA	NA	NA	NA
GM12878	+	-	-	-	-	-	-	+	+	GM_ART_Nu7_123023	GM_0.4APH_ART_Nu7	45 days, 10:01:00	WWOX	TT	D	35485	chr16	L	78765233	chr16	R	78800718	TRUE	1	G	NA	NA	NA	NA	NA	NA	NA
GM12878	+	-	-	-	-	-	-	+	+	GM_ART_Nu7_123023	GM_0.4APH_ART_Nu7	45 days, 17:01:00	WWOX	TT	D	63488	chr16	L	78759767	chr16	R	78823255	TRUE	4	ATGT	NA	NA	NA	NA	NA	NA	NA
GM12878	+	-	-	-	-	-	-	+	+	GM_ART_Nu7_123023	GM_0.4APH_ART_Nu7	45 days, 18:01:00	WWOX	TT	D	39013	chr16	L	78787593	chr16	R	78826606	TRUE	7	ACTTGTT	NA	NA	NA	NA	NA	NA	NA
GM12878	+	-	-	-	-	-	-	+	+	GM_ART_Nu7_123023	GM_0.4APH_ART_Nu7	10:01:00	WWOX	TA	V	305578	chr16	L	78451279	chr16	L	78756857	TRUE	7	TGCAATA	NA	NA	NA	NA	NA	NA	NA
GM12878	+	-	-	-	-	-	-	+	+	GM_ART_Nu7_123023	GM_0.4APH_ART_Nu7	46 days, 7:01:00	WWOX	TA	D	162474	chr16	L	78769079	chr16	R	78931553	TRUE	-3	ATA	NA	NA	NA	NA	NA	notFound	NA
GM12878	+	-	-	-	-	-	-	+	+	GM_ART_Nu7_123023	GM_0.4APH_ART_Nu7	46 days, 10:01:00	WWOX	TA	D	214371	chr16	L	78761274	chr16	R	78975645	TRUE	1	C	NA	NA	NA	NA	NA	NA	NA
GM12878	+	-	-	-	-	-	-	+	+	GM_ART_Nu7_123023	GM_0.4APH_ART_Nu7	47 days, 18:01:00	WWOX	TA	D	149186	chr16	L	78793693	chr16	R	78942879	TRUE	1	A	NA	NA	NA	NA	NA	NA	NA
GM12878	+	-	-	-	-	-	-	+	+	GM_ART_Nu7_123023	GM_0.4APH_ART_Nu7	47 days, 21:01:00	WWOX	TA	D	248216	chr16	L	78808162	chr16	R	79056378	TRUE	8	ACCCATGT	NA	NA	NA	NA	NA	NA	NA
GM12878	+	-	-	-	-	-	-	+	+	GM_ART_Nu7_123023	GM_0.4APH_ART_Nu7	47 days, 22:01:00	WWOX	TA	D	277656	chr16	L	78797353	chr16	R	79075009	FALSE	0	*	NA	NA	NA	NA	NA	NA	NA
GM12878	+	-	-	-	-	-	-	+	+	GM_ART_Nu7_123023	GM_0.4APH_ART_Nu7	48 days, 12:31:00	WWOX	TT	D	22091	chr16	L	78825416	chr16	R	78847507	FALSE	0	*	NA	NA	NA	NA	NA	NA	NA
GM12878	+	-	-	-	-	-	-	+	+	GM_ART_Nu7_123023	GM_0.4APH_ART_Nu7	48 days, 14:01:00	WWOX	TA	D	33275	chr16	L	78852541	chr16	R	78885816	TRUE	2	AT	NA	NA	NA	NA	NA	NA	NA
GM12878	+	-	-	-	-	-	-	+	+	GM_ART_Nu7_123023	GM_0.4APH_ART_Nu7	48 days, 20:01:00	WWOX	TA	D	276900	chr16	L	78852540	chr16	R	79129440	FALSE	0	*	NA	NA	NA	NA	NA	NA	NA
GM12878	+	-	-	-	-	-	-	+	+	GM_ART_Nu7_123023	GM_0.4APH_ART_Nu7	49 days, 23:01:00	WWOX	TA	U	1030560	chr16	L	79504547	chr16	R	78473987	FALSE	0	*	NA	NA	NA	NA	NA	NA	NA
GM12878	+	-	-	-	-	-	-	+	+	GM_ART_Nu7_123023	GM_0.4APH_ART_Nu7	50 days, 1:01:00	WWOX	TA	U	827526	chr16	L	79593260	chr16	R	78765734	TRUE	1	C	NA	NA	NA	NA	NA	NA	NA
GM12878	+	-	-	-	-	-	-	+	+	GM_ART_Nu7_123023	GM_0.4APH_ART_Nu7	50 days, 15:01:00	WWOX	TA	V	117831	chr16	R	78377106	chr16	R	78494937	TRUE	5	TTGTT	NA	NA	NA	NA	NA	NA	NA
GM12878	+	-	-	-	-	-	-	+	+	GM_ART_Nu7_123023	GM_0.4APH_ART_Nu7	54 days, 11:01:00	WWOX	TA	V	954537	chr16	R	78548431	chr16	R	79502968	TRUE	1	A	NA	NA	NA	NA	NA	NA	NA
GM12878	+	-	-	-	-	-	-	+	+	GM_ART_Nu7_123023	GM_0.4APH_ART_Nu7	56 days, 6:01:00	WWOX	TT	V	188182	chr16	R	78612253	chr16	R	78800435	TRUE	3	TCA	NA	NA	NA	NA	NA	NA	NA
GM12878	+	-	-	-	-	-	-	+	+	GM_ART_Nu7_123023	GM_0.4APH_ART_Nu7	60 days, 19:01:00	WWOX	TA	V	92171	chr16	R	78789844	chr16	R	78882015	TRUE	1	A	NA	NA	NA	NA	NA	NA	NA
GM12878	+	-	-	-	-	-	-	+	+	GM_ART_Nu7_123023	GM_0.4APH_ART_Nu7	60 days, 20:01:00	WWOX	TA	V	99380	chr16	R	78791420	chr16	R	78890800	FALSE	0	*	NA	NA	NA	NA	NA	NA	NA
GM12878	+	-	-	-	-	-	-	+	+	GM_ART_Nu7_123023	GM_0.4APH_ART_Nu7	62 days, 9:01:00	FHIT,WWOX	ta	T	0	chr3	L	59565517	chr16	R	78558426	FALSE	0	*	NA	NA	NA	NA	NA	NA	NA
GM12878	+	-	-	-	-	-	-	+	+	GM_ART_Nu7_123023	GM_0.4APH_ART_Nu7	62 days, 12:01:00	FHIT,WWOX	ta	T	0	chr3	L	60147332	chr16	R	78468143	TRUE	3	TTA	NA	NA	NA	NA	NA	NA	NA
GM12878	+	-	-	-	-	-	-	+	+	GM_ART_Nu7_123023	GM_0.4APH_ART_Nu7	62 days, 13:01:00	FHIT,WWOX	ta	T	0	chr3	L	60159110	chr16	R	78522677	TRUE	0		NA	NA	NA	NA	NA	NA	NA
GM12878	+	-	-	-	-	-	-	+	+	GM_ART_Nu7_123023	GM_0.4APH_ART_Nu7	62 days, 23:01:00	FHIT,WWOX	ta	T	0	chr3	L	60328809	chr16	R	79254684	TRUE	1	A	NA	NA	NA	NA	NA	NA	NA
GM12878	+	-	-	-	-	-	-	+	+	GM_ART_Nu7_123023	GM_0.4APH_ART_Nu7	63 days, 2:01:00	FHIT,WWOX	tt	T	0	chr3	L	60330886	chr16	R	78807126	TRUE	1	G	NA	NA	NA	NA	NA	NA	NA
GM12878	+	-	-	-	-	-	-	+	+	GM_ART_Nu7_123023	GM_0.4APH_ART_Nu7	63 days, 12:01:00	FHIT,WWOX	ta	T	0	chr3	L	60377958	chr16	R	78155535	TRUE	4	ATGT	NA	NA	NA	NA	NA	NA	NA
GM12878	+	-	-	-	-	-	-	+	+	GM_ART_Nu7_123023	GM_0.4APH_ART_Nu7	65 days, 3:01:00	FHIT,WWOX	tt	T	0	chr3	L	60464256	chr16	R	78637588	FALSE	0	*	NA	NA	NA	NA	NA	NA	NA
GM12878	+	-	-	-	-	-	-	+	+	GM_ART_Nu7_123023	GM_0.4APH_ART_Nu7	66 days, 3:01:00	FHIT,WWOX	ta	T	0	chr3	L	60552705	chr16	R	79275624	TRUE	10	TTCTGCTCCA	NA	NA	NA	NA	NA	NA	NA
GM12878	+	-	-	-	-	-	-	+	+	GM_ART_Nu7_123023	GM_0.4APH_ART_Nu7	15:01:00	WWOX	TA	V	884874	chr16	L	78458133	chr16	L	79343007	TRUE	1	A	NA	NA	NA	NA	NA	NA	NA
GM12878	+	-	-	-	-	-	-	+	+	GM_ART_Nu7_123023	GM_0.4APH_ART_Nu7	68 days, 5:01:00	FHIT,WWOX	ta	T	0	chr3	L	61415181	chr16	R	78635160	TRUE	2	CA	NA	NA	NA	NA	NA	NA	NA
GM12878	+	-	-	-	-	-	-	+	+	GM_ART_Nu7_123023	GM_0.4APH_ART_Nu7	68 days, 20:01:00	FHIT,WWOX	ta	T	0	chr3	R	60325862	chr16	R	79459725	TRUE	0		NA	NA	NA	NA	NA	NA	NA
GM12878	+	-	-	-	-	-	-	+	+	GM_ART_Nu7_123023	GM_0.4APH_ART_Nu7	70 days, 19:01:00	FHIT,WWOX	ta	T	0	chr3	R	60498286	chr16	R	78192498	TRUE	-7	CTGTCTC	NA	NA	NA	NA	NA	NA	NA
GM12878	+	-	-	-	-	-	-	+	+	GM_ART_Nu7_123023	GM_0.4APH_ART_Nu7	73 days, 5:01:00	FHIT,WWOX	ta	T	0	chr3	R	60924667	chr16	R	78629145	TRUE	1	C	NA	NA	NA	NA	NA	NA	NA
GM12878	+	-	-	-	-	-	-	+	+	GM_ART_Nu7_123023	GM_0.4APH_ART_Nu7	73 days, 7:01:00	FHIT,WWOX	ta	T	0	chr3	R	61370932	chr16	R	78715343	TRUE	2	TT	NA	NA	NA	NA	NA	NA	NA
GM12878	+	-	-	-	-	-	-	+	+	GM_ART_Nu7_123023	GM_0.4APH_ART_Nu7	73 days, 9:01:00	FHIT	TA	V	1033143	chr3	L	59578453	chr3	L	60611596	TRUE	0		NA	NA	NA	NA	NA	NA	NA
GM12878	+	-	-	-	-	-	-	+	+	GM_ART_Nu7_123023	GM_0.4APH_ART_Nu7	73 days, 13:01:00	FHIT	TA	V	758655	chr3	L	59717000	chr3	L	60475655	TRUE	0		NA	NA	NA	NA	NA	NA	NA
GM12878	+	-	-	-	-	-	-	+	+	GM_ART_Nu7_123023	GM_0.4APH_ART_Nu7	80 days, 19:01:00	FHIT	TT	V	57561	chr3	L	60621547	chr3	L	60679108	TRUE	2	AG	NA	NA	NA	NA	NA	NA	NA
GM12878	+	-	-	-	-	-	-	+	+	GM_ART_Nu7_123023	GM_0.4APH_ART_Nu7	84 days, 2:01:00	FHIT,WWOX	tt	T	0	chr16	L	78594247	chr3	R	60678345	TRUE	1	A	NA	NA	NA	NA	NA	NA	NA
GM12878	+	-	-	-	-	-	-	+	+	GM_ART_Nu7_123023	GM_0.4APH_ART_Nu7	85 days, 4:01:00	FHIT,WWOX	ta	T	0	chr16	L	78692922	chr3	R	60259554	TRUE	0		NA	NA	NA	NA	NA	NA	NA
GM12878	+	-	-	-	-	-	-	+	+	GM_ART_Nu7_123023	GM_0.4APH_ART_Nu7	86 days, 5:01:00	FHIT,WWOX	ta	T	0	chr16	L	78744260	chr3	R	61098887	TRUE	3	CAC	NA	NA	NA	NA	NA	NA	NA
GM12878	+	-	-	-	-	-	-	+	+	GM_ART_Nu7_123023	GM_0.4APH_ART_Nu7	86 days, 16:01:00	FHIT,WWOX	ta	T	0	chr16	L	78774803	chr3	R	59773861	TRUE	15	TCTGAACTGTGAGGT	NA	NA	NA	NA	NA	NA	NA
GM12878	+	-	-	-	-	-	-	+	+	GM_ART_Nu7_123023	GM_0.4APH_ART_Nu7	87 days, 16:01:00	FHIT,WWOX	ta	T	0	chr16	L	78875442	chr3	R	60631286	TRUE	0		NA	NA	NA	NA	NA	NA	NA
GM12878	+	-	-	-	-	-	-	+	+	GM_ART_Nu7_123023	GM_0.4APH_ART_Nu7	88 days, 2:01:00	FHIT	TA	D	412631	chr3	L	59935814	chr3	R	60348445	TRUE	2	TT	NA	NA	NA	NA	NA	NA	NA
GM12878	+	-	-	-	-	-	-	+	+	GM_ART_Nu7_123023	GM_0.4APH_ART_Nu7	88 days, 17:01:00	FHIT	TA	D	376226	chr3	L	60231375	chr3	R	60607601	TRUE	-14	CAAATTTCAAAATT	NA	NA	NA	NA	NA	notFound	NA
GM12878	+	-	-	-	-	-	-	+	+	GM_ART_Nu7_123023	GM_0.4APH_ART_Nu7	89 days, 14:01:00	FHIT	TA	D	242547	chr3	L	60284789	chr3	R	60527336	FALSE	0	*	NA	NA	NA	NA	NA	NA	NA
GM12878	+	-	-	-	-	-	-	+	+	GM_ART_Nu7_123023	GM_0.4APH_ART_Nu7	90 days, 4:01:00	FHIT	TT	D	233197	chr3	L	60310397	chr3	R	60543594	TRUE	-6	TTACAA	NA	NA	NA	NA	NA	notFound	NA
GM12878	+	-	-	-	-	-	-	+	+	GM_ART_Nu7_123023	GM_0.4APH_ART_Nu7	90 days, 5:01:00	FHIT	TT	D	222005	chr3	L	60323514	chr3	R	60545519	TRUE	-3	ATA	2	2	112	120	FALSE	other	380
GM12878	+	-	-	-	-	-	-	+	+	GM_ART_Nu7_123023	GM_0.4APH_ART_Nu7	90 days, 14:01:00	FHIT	TT	D	316775	chr3	L	60325855	chr3	R	60642630	FALSE	0	*	NA	NA	NA	NA	NA	NA	NA
GM12878	+	-	-	-	-	-	-	+	+	GM_ART_Nu7_123023	GM_0.4APH_ART_Nu7	90 days, 20:01:00	FHIT	TT	D	368570	chr3	L	60319441	chr3	R	60688011	FALSE	0	*	NA	NA	NA	NA	NA	NA	NA
GM12878	+	-	-	-	-	-	-	+	+	GM_ART_Nu7_123023	GM_0.4APH_ART_Nu7	91 days, 14:01:00	FHIT	TA	U	237156	chr3	L	60374893	chr3	R	60137737	TRUE	2	CA	NA	NA	NA	NA	NA	NA	NA
GM12878	+	-	-	-	-	-	-	+	+	GM_ART_Nu7_123023	GM_0.4APH_ART_Nu7	91 days, 15:01:00	FHIT	TA	U	72697	chr3	L	60342328	chr3	R	60269631	FALSE	0	*	NA	NA	NA	NA	NA	NA	NA
GM12878	+	-	-	-	-	-	-	+	+	GM_ART_Nu7_123023	GM_0.4APH_ART_Nu7	93 days, 6:01:00	FHIT	TT	D	120238	chr3	L	60431528	chr3	R	60551766	TRUE	3	AAC	NA	NA	NA	NA	NA	NA	NA
GM12878	+	-	-	-	-	-	-	+	+	GM_ART_Nu7_123023	GM_0.4APH_ART_Nu7	93 days, 9:01:00	FHIT	TT	D	183633	chr3	L	60375198	chr3	R	60558831	TRUE	1	T	NA	NA	NA	NA	NA	NA	NA
GM12878	+	-	-	-	-	-	-	+	+	GM_ART_Nu7_123023	GM_0.4APH_ART_Nu7	95 days, 6:01:00	FHIT	TT	D	23192	chr3	L	60447893	chr3	R	60471085	TRUE	3	CCA	NA	NA	NA	NA	NA	NA	NA
GM12878	+	-	-	-	-	-	-	+	+	GM_ART_Nu7_123023	GM_0.4APH_ART_Nu7	97 days, 7:01:00	FHIT	TT	D	122759	chr3	L	60486141	chr3	R	60608900	TRUE	3	ACA	NA	NA	NA	NA	NA	NA	NA
GM12878	+	-	-	-	-	-	-	+	+	GM_ART_Nu7_123023	GM_0.4APH_ART_Nu7	97 days, 11:01:00	FHIT	TA	D	239406	chr3	L	60498391	chr3	R	60737797	TRUE	3	TTA	NA	NA	NA	NA	NA	NA	NA
GM12878	+	-	-	-	-	-	-	+	+	GM_ART_Nu7_123023	GM_0.4APH_ART_Nu7	2397:131	FHIT	TT	D	38740	chr3	L	60575247	chr3	R	60613987	FALSE	0	*	NA	NA	NA	NA	NA	NA	NA
GM12878	+	-	-	-	-	-	-	+	+	GM_ART_Nu7_123023	GM_0.4APH_ART_Nu7	99 days, 23:01:00	FHIT	TT	D	71745	chr3	L	60584028	chr3	R	60655773	TRUE	0		NA	NA	NA	NA	NA	NA	NA
GM12878	+	-	-	-	-	-	-	+	+	GM_ART_Nu7_123023	GM_0.4APH_ART_Nu7	100 days, 0:01:00	FHIT	TT	D	82775	chr3	L	60585131	chr3	R	60667906	TRUE	-8	TTTCACAA	NA	NA	NA	NA	NA	notFound	NA
GM12878	+	-	-	-	-	-	-	+	+	GM_ART_Nu7_123023	GM_0.4APH_ART_Nu7	100 days, 9:01:00	FHIT	TA	D	239563	chr3	L	60604292	chr3	R	60843855	TRUE	8	GGGTAGAG	NA	NA	NA	NA	NA	NA	NA
GM12878	+	-	-	-	-	-	-	+	+	GM_ART_Nu7_123023	GM_0.4APH_ART_Nu7	100 days, 11:01:00	FHIT	TA	D	401449	chr3	L	60596190	chr3	R	60997639	TRUE	2	TA	NA	NA	NA	NA	NA	NA	NA
GM12878	+	-	-	-	-	-	-	+	+	GM_ART_Nu7_123023	GM_0.4APH_ART_Nu7	101 days, 14:01:00	FHIT	TA	U	326932	chr3	L	60839391	chr3	R	60512459	TRUE	3	ACT	NA	NA	NA	NA	NA	NA	NA
GM12878	+	-	-	-	-	-	-	+	+	GM_ART_Nu7_123023	GM_0.4APH_ART_Nu7	102 days, 5:01:00	FHIT	TA	V	580911	chr3	R	59994661	chr3	R	60575572	FALSE	0	*	NA	NA	NA	NA	NA	NA	NA
GM12878	+	-	-	-	-	-	-	+	+	GM_ART_Nu7_123023	GM_0.4APH_ART_Nu7	102 days, 6:01:00	FHIT	TA	V	415628	chr3	R	60013416	chr3	R	60429044	TRUE	1	A	NA	NA	NA	NA	NA	NA	NA
GM12878	+	-	-	-	-	-	-	+	+	GM_ART_Nu7_123023	GM_0.4APH_ART_Nu7	102 days, 8:01:00	FHIT	TA	V	609909	chr3	R	60031528	chr3	R	60641437	TRUE	4	CCCA	NA	NA	NA	NA	NA	NA	NA
GM12878	+	-	-	-	-	-	-	+	+	GM_ART_Nu7_123023	GM_0.4APH_ART_Nu7	104 days, 0:01:00	FHIT	TA	V	387823	chr3	R	60337566	chr3	R	60725389	TRUE	12	TATGGTTTTGTC	NA	NA	NA	NA	NA	NA	NA
GM12878	+	-	-	-	-	-	-	+	+	GM_ART_Nu7_123023	GM_0.4APH_ART_Nu7	104 days, 23:01:00	FHIT	TT	V	237291	chr3	R	60367218	chr3	R	60604509	TRUE	2	TT	NA	NA	NA	NA	NA	NA	NA
GM12878	+	-	-	-	-	-	-	+	+	GM_ART_Nu7_123023	GM_0.4APH_ART_Nu7	110 days, 21:01:00	FHIT	TA	V	859578	chr3	R	60562253	chr3	R	61421831	TRUE	0		NA	NA	NA	NA	NA	NA	NA
GM12878	+	-	-	-	-	-	-	+	+	GM_ART_Nu7_123023	GM_0.4APH_ART_Nu7	112 days, 6:01:00	FHIT	TA	V	335003	chr3	R	60622206	chr3	R	60957209	TRUE	4	ACCA	NA	NA	NA	NA	NA	NA	NA
GM12878	+	-	-	-	-	-	-	+	+	GM_ART_Nu7_123023	GM_0.4APH_ART_Nu7	12 days, 16:01:00	WWOX	TA	V	724358	chr16	L	78825167	chr16	L	79549525	TRUE	2	TC	NA	NA	NA	NA	NA	NA	NA
GM12878	+	-	-	-	-	-	-	+	+	GM_ART_Nu7_123023	GM_0.4APH_ART_Nu7	16 days, 4:01:00	FHIT,WWOX	ta	T	0	chr3	L	60497689	chr16	L	77723288	TRUE	0		NA	NA	NA	NA	NA	NA	NA
GM12878	+	-	-	-	-	-	-	+	+	GM_ART_Nu7_123023	GM_0.4APH_ART_Nu7	18 days, 21:01:00	FHIT,WWOX	ta	T	0	chr3	L	60786583	chr16	L	78748674	TRUE	1	A	NA	NA	NA	NA	NA	NA	NA
GM12878	+	-	-	-	-	-	-	+	+	GM_ART_Nu7_123023	GM_0.4APH_ART_Nu7	18 days, 22:01:00	FHIT,WWOX	ta	T	0	chr3	L	60859022	chr16	L	78561417	TRUE	1	A	NA	NA	NA	NA	NA	NA	NA
GM12878	+	-	-	-	-	-	-	+	+	GM_ART_Nu7_123023	GM_0.4APH_ART_Nu7	19 days, 2:01:00	WWOX	TA	D	788184	chr16	L	77858634	chr16	R	78646818	TRUE	0		NA	NA	NA	NA	NA	NA	NA
GM12878	+	-	-	-	-	-	-	+	+	GM_ART_Nu7_123023	GM_0.4APH_ART_Nu7	19 days, 11:01:00	WWOX	TA	D	424821	chr16	L	78092506	chr16	R	78517327	FALSE	0	*	NA	NA	NA	NA	NA	NA	NA
GM12878	+	-	-	-	-	-	-	+	+	GM_ART_Nu7_123023	GM_0.4APH_ART_Nu7	19 days, 22:01:00	WWOX	TA	D	327433	chr16	L	78263834	chr16	R	78591267	TRUE	1	C	NA	NA	NA	NA	NA	NA	NA
GM12878	+	-	-	-	-	-	-	+	+	GM_ART_Nu7_123023	GM_0.4APH_ART_Nu7	20 days, 7:01:00	WWOX	TA	D	212308	chr16	L	78289138	chr16	R	78501446	FALSE	0	*	NA	NA	NA	NA	NA	NA	NA
GM12878	+	-	-	-	-	-	-	+	+	GM_ART_Nu7_123023	GM_0.4APH_ART_Nu7	20 days, 19:01:00	WWOX	TA	D	300277	chr16	L	78328431	chr16	R	78628708	TRUE	-19	ATATATATATATATATATA	NA	NA	NA	NA	NA	notFound	NA
GM12878	+	-	-	-	-	-	-	+	+	GM_ART_Nu7_123023	GM_0.4APH_ART_Nu7	21 days, 2:01:00	WWOX	TA	D	152519	chr16	L	78343700	chr16	R	78496219	FALSE	0	*	NA	NA	NA	NA	NA	NA	NA
GM12878	+	-	-	-	-	-	-	+	+	GM_ART_Nu7_123023	GM_0.4APH_ART_Nu7	21 days, 5:01:00	WWOX	TA	D	491831	chr16	L	78343271	chr16	R	78835102	TRUE	4	CCCA	NA	NA	NA	NA	NA	NA	NA
GM12878	+	-	-	-	-	-	-	+	+	GM_ART_Nu7_123023	GM_0.4APH_ART_Nu7	22 days, 2:01:00	WWOX	TA	D	251137	chr16	L	78371861	chr16	R	78622998	TRUE	-2	AC	1	1	514	524	FALSE	other	13
GM12878	+	-	-	-	-	-	-	+	+	GM_ART_Nu7_123023	GM_0.4APH_ART_Nu7	22 days, 9:01:00	WWOX	TA	D	77553	chr16	L	78383573	chr16	R	78461126	TRUE	2	AC	NA	NA	NA	NA	NA	NA	NA
GM12878	+	-	-	-	-	-	-	+	+	GM_ART_Nu7_123023	GM_0.4APH_ART_Nu7	23 days, 11:01:00	WWOX	TA	D	309816	chr16	L	78422635	chr16	R	78732451	FALSE	0	*	NA	NA	NA	NA	NA	NA	NA
GM12878	+	-	-	-	-	-	-	+	+	GM_ART_Nu7_123023	GM_0.4APH_ART_Nu7	23 days, 18:01:00	WWOX	TA	D	222829	chr16	L	78429928	chr16	R	78652757	TRUE	4	AAAG	NA	NA	NA	NA	NA	NA	NA
GM12878	+	-	-	-	-	-	-	+	+	GM_ART_Nu7_123023	GM_0.4APH_ART_Nu7	24 days, 1:01:00	WWOX	TA	D	70178	chr16	L	78438416	chr16	R	78508594	TRUE	2	AG	NA	NA	NA	NA	NA	NA	NA
GM12878	+	-	-	-	-	-	-	+	+	GM_ART_Nu7_123023	GM_0.4APH_ART_Nu7	24 days, 5:01:00	WWOX	TA	D	71507	chr16	L	78442779	chr16	R	78514286	FALSE	0	*	NA	NA	NA	NA	NA	NA	NA
GM12878	+	-	-	-	-	-	-	+	+	GM_ART_Nu7_123023	GM_0.4APH_ART_Nu7	24 days, 13:01:00	WWOX	TA	D	317626	chr16	L	78453744	chr16	R	78771370	TRUE	1	T	NA	NA	NA	NA	NA	NA	NA
GM12878	+	-	-	-	-	-	-	+	+	GM_ART_Nu7_123023	GM_0.4APH_ART_Nu7	24 days, 15:01:00	WWOX	TA	D	41047	chr16	L	78455598	chr16	R	78496645	TRUE	0		NA	NA	NA	NA	NA	NA	NA
GM12878	+	-	-	-	-	-	-	+	+	GM_ART_Nu7_123023	GM_0.4APH_ART_Nu7	24 days, 19:01:00	WWOX	TA	U	610180	chr16	L	78534451	chr16	R	77924271	FALSE	0	*	NA	NA	NA	NA	NA	NA	NA
GM12878	+	-	-	-	-	-	-	+	+	GM_ART_Nu7_123023	GM_0.4APH_ART_Nu7	24 days, 20:01:00	WWOX	TA	U	107189	chr16	L	78490259	chr16	R	78383070	FALSE	0	*	NA	NA	NA	NA	NA	NA	NA
GM12878	+	-	-	-	-	-	-	+	+	GM_ART_Nu7_123023	GM_0.4APH_ART_Nu7	25 days, 3:16:00	WWOX	TT	U	29771	chr16	L	78501425	chr16	R	78471654	TRUE	2	TG	NA	NA	NA	NA	NA	NA	NA
GM12878	+	-	-	-	-	-	-	+	+	GM_ART_Nu7_123023	GM_0.4APH_ART_Nu7	25 days, 4:06:00	WWOX	TT	D	36623	chr16	L	78460500	chr16	R	78497123	TRUE	2	CC	NA	NA	NA	NA	NA	NA	NA
GM12878	+	-	-	-	-	-	-	+	+	GM_ART_Nu7_123023	GM_0.4APH_ART_Nu7	25 days, 6:13:00	WWOX	TT	D	10770	chr16	L	78509026	chr16	R	78519796	TRUE	4	ACAC	NA	NA	NA	NA	NA	NA	NA
GM12878	+	-	-	-	-	-	-	+	+	GM_ART_Nu7_123023	GM_0.4APH_ART_Nu7	25 days, 6:37:00	WWOX	TT	D	41676	chr16	L	78493191	chr16	R	78534867	FALSE	0	*	NA	NA	NA	NA	NA	NA	NA
GM12878	+	-	-	-	-	-	-	+	+	GM_ART_Nu7_123023	GM_0.4APH_ART_Nu7	25 days, 6:08:00	WWOX	TT	D	17246	chr16	L	78518417	chr16	R	78535663	TRUE	2	TC	NA	NA	NA	NA	NA	NA	NA
GM12878	+	-	-	-	-	-	-	+	+	GM_ART_Nu7_123023	GM_0.4APH_ART_Nu7	25 days, 6:09:00	WWOX	TT	D	18677	chr16	L	78501458	chr16	R	78520135	TRUE	-3	TTT	4	1	569	579	FALSE	other	68
GM12878	+	-	-	-	-	-	-	+	+	GM_ART_Nu7_123023	GM_0.4APH_ART_Nu7	25 days, 7:01:00	WWOX	TT	D	19739	chr16	L	78522711	chr16	R	78542450	TRUE	3	GGT	NA	NA	NA	NA	NA	NA	NA
GM12878	+	-	-	-	-	-	-	+	+	GM_ART_Nu7_123023	GM_0.4APH_ART_Nu7	25 days, 13:04:00	WWOX	TT	D	87304	chr16	L	78468282	chr16	R	78555586	FALSE	0	*	NA	NA	NA	NA	NA	NA	NA
GM12878	+	-	-	-	-	-	-	+	+	GM_ART_Nu7_123023	GM_0.4APH_ART_Nu7	25 days, 14:01:00	WWOX	TT	D	91750	chr16	L	78466812	chr16	R	78558562	FALSE	0	*	NA	NA	NA	NA	NA	NA	NA
GM12878	+	-	-	-	-	-	-	+	+	GM_ART_Nu7_123023	GM_0.4APH_ART_Nu7	25 days, 15:02:00	WWOX	TT	D	87125	chr16	L	78475168	chr16	R	78562293	FALSE	0	*	NA	NA	NA	NA	NA	NA	NA
GM12878	+	-	-	-	-	-	-	+	+	GM_ART_Nu7_123023	GM_0.4APH_ART_Nu7	25 days, 19:01:00	WWOX	TT	D	110066	chr16	L	78456965	chr16	R	78567031	TRUE	1	C	NA	NA	NA	NA	NA	NA	NA
GM12878	+	-	-	-	-	-	-	+	+	GM_ART_Nu7_123023	GM_0.4APH_ART_Nu7	26 days, 2:01:00	WWOX	TT	D	77332	chr16	L	78514845	chr16	R	78592177	FALSE	0	*	NA	NA	NA	NA	NA	NA	NA
GM12878	+	-	-	-	-	-	-	+	+	GM_ART_Nu7_123023	GM_0.4APH_ART_Nu7	26 days, 5:01:00	WWOX	TT	D	78243	chr16	L	78520804	chr16	R	78599047	TRUE	-2	AG	1	2	390	397	TRUE	strandSwitch	103
GM12878	+	-	-	-	-	-	-	+	+	GM_ART_Nu7_123023	GM_0.4APH_ART_Nu7	26 days, 8:01:00	WWOX	TT	D	135336	chr16	L	78474078	chr16	R	78609414	TRUE	4	TCTT	NA	NA	NA	NA	NA	NA	NA
GM12878	+	-	-	-	-	-	-	+	+	GM_ART_Nu7_123023	GM_0.4APH_ART_Nu7	27 days, 5:02:00	WWOX	TT	D	178244	chr16	L	78492841	chr16	R	78671085	FALSE	0	*	NA	NA	NA	NA	NA	NA	NA
GM12878	+	-	-	-	-	-	-	+	+	GM_ART_Nu7_123023	GM_0.4APH_ART_Nu7	27 days, 10:01:00	WWOX	TT	D	200199	chr16	L	78481561	chr16	R	78681760	TRUE	0		NA	NA	NA	NA	NA	NA	NA
GM12878	+	-	-	-	-	-	-	+	+	GM_ART_Nu7_123023	GM_0.4APH_ART_Nu7	27 days, 16:01:00	WWOX	TT	D	204837	chr16	L	78509981	chr16	R	78714818	TRUE	-2	GC	NA	NA	NA	NA	NA	notFound	NA
GM12878	+	-	-	-	-	-	-	+	+	GM_ART_Nu7_123023	GM_0.4APH_ART_Nu7	27 days, 19:01:00	WWOX	TT	D	211278	chr16	L	78510910	chr16	R	78722188	FALSE	0	*	NA	NA	NA	NA	NA	NA	NA
GM12878	+	-	-	-	-	-	-	+	+	GM_ART_Nu7_123023	GM_0.4APH_ART_Nu7	27 days, 20:01:00	WWOX	TT	D	203126	chr16	L	78524417	chr16	R	78727543	FALSE	0	*	NA	NA	NA	NA	NA	NA	NA
GM12878	+	-	-	-	-	-	-	+	+	GM_ART_Nu7_123023	GM_0.4APH_ART_Nu7	28 days, 1:01:00	WWOX	TT	D	269451	chr16	L	78477820	chr16	R	78747271	TRUE	0		NA	NA	NA	NA	NA	NA	NA
GM12878	+	-	-	-	-	-	-	+	+	GM_ART_Nu7_123023	GM_0.4APH_ART_Nu7	28 days, 5:01:00	WWOX	TT	D	221653	chr16	L	78532241	chr16	R	78753894	TRUE	0		NA	NA	NA	NA	NA	NA	NA
GM12878	+	-	-	-	-	-	-	+	+	GM_ART_Nu7_123023	GM_0.4APH_ART_Nu7	28 days, 22:02:00	WWOX	TT	D	259114	chr16	L	78539514	chr16	R	78798628	FALSE	0	*	NA	NA	NA	NA	NA	NA	NA
GM12878	+	-	-	-	-	-	-	+	+	GM_ART_Nu7_123023	GM_0.4APH_ART_Nu7	29 days, 4:02:00	WWOX	TT	D	335883	chr16	L	78472879	chr16	R	78808762	TRUE	1	G	NA	NA	NA	NA	NA	NA	NA
GM12878	+	-	-	-	-	-	-	+	+	GM_ART_Nu7_123023	GM_0.4APH_ART_Nu7	29 days, 9:01:00	WWOX	TT	D	345373	chr16	L	78473821	chr16	R	78819194	TRUE	-9	AAATTATAT	NA	NA	NA	NA	NA	notFound	NA
GM12878	+	-	-	-	-	-	-	+	+	GM_ART_Nu7_123023	GM_0.4APH_ART_Nu7	29 days, 10:01:00	WWOX	TT	D	343955	chr16	L	78476820	chr16	R	78820775	FALSE	0	*	NA	NA	NA	NA	NA	NA	NA
GM12878	+	-	-	-	-	-	-	+	+	GM_ART_Nu7_123023	GM_0.4APH_ART_Nu7	29 days, 13:01:00	WWOX	TT	D	333824	chr16	L	78493558	chr16	R	78827382	TRUE	-1	C	NA	NA	NA	NA	NA	notFound	NA
GM12878	+	-	-	-	-	-	-	+	+	GM_ART_Nu7_123023	GM_0.4APH_ART_Nu7	29 days, 17:01:00	WWOX	TT	D	372055	chr16	L	78464451	chr16	R	78836506	TRUE	3	CAC	NA	NA	NA	NA	NA	NA	NA
GM12878	+	-	-	-	-	-	-	+	+	GM_ART_Nu7_123023	GM_0.4APH_ART_Nu7	29 days, 20:01:00	WWOX	TT	D	304884	chr16	L	78536294	chr16	R	78841178	TRUE	-2	AT	NA	NA	NA	NA	NA	notFound	NA
GM12878	+	-	-	-	-	-	-	+	+	GM_ART_Nu7_123023	GM_0.4APH_ART_Nu7	30 days, 16:01:00	WWOX	TA	D	390786	chr16	L	78502729	chr16	R	78893515	FALSE	0	*	NA	NA	NA	NA	NA	NA	NA
GM12878	+	-	-	-	-	-	-	+	+	GM_ART_Nu7_123023	GM_0.4APH_ART_Nu7	30 days, 23:01:00	WWOX	TA	D	397736	chr16	L	78524383	chr16	R	78922119	TRUE	0		NA	NA	NA	NA	NA	NA	NA
GM12878	+	-	-	-	-	-	-	+	+	GM_ART_Nu7_123023	GM_0.4APH_ART_Nu7	31 days, 19:01:00	WWOX	TA	D	497071	chr16	L	78505451	chr16	R	79002522	TRUE	5	CCCTG	NA	NA	NA	NA	NA	NA	NA
GM12878	+	-	-	-	-	-	-	+	+	GM_ART_Nu7_123023	GM_0.4APH_ART_Nu7	31 days, 20:01:00	WWOX	TA	D	496437	chr16	L	78511749	chr16	R	79008186	TRUE	0		NA	NA	NA	NA	NA	NA	NA
GM12878	+	-	-	-	-	-	-	+	+	GM_ART_Nu7_123023	GM_0.4APH_ART_Nu7	32 days, 1:01:00	WWOX	TA	D	672770	chr16	L	78459014	chr16	R	79131784	TRUE	-24	TTACGAATTAAATTAATTACAAAT	NA	NA	NA	NA	NA	NA	NA
GM12878	+	-	-	-	-	-	-	+	+	GM_ART_Nu7_123023	GM_0.4APH_ART_Nu7	32 days, 9:01:00	WWOX	TA	U	156447	chr16	L	78604560	chr16	R	78448113	TRUE	2	TT	NA	NA	NA	NA	NA	NA	NA
GM12878	+	-	-	-	-	-	-	+	+	GM_ART_Nu7_123023	GM_0.4APH_ART_Nu7	32 days, 10:01:00	WWOX	TT	U	125678	chr16	L	78585065	chr16	R	78459387	TRUE	3	GGC	NA	NA	NA	NA	NA	NA	NA
GM12878	+	-	-	-	-	-	-	+	+	GM_ART_Nu7_123023	GM_0.4APH_ART_Nu7	32 days, 13:01:00	WWOX	TT	U	100894	chr16	L	78605348	chr16	R	78504454	TRUE	1	C	NA	NA	NA	NA	NA	NA	NA
GM12878	+	-	-	-	-	-	-	+	+	GM_ART_Nu7_123023	GM_0.4APH_ART_Nu7	32 days, 20:14:00	WWOX	TT	D	29543	chr16	L	78547727	chr16	R	78577270	FALSE	0	*	NA	NA	NA	NA	NA	NA	NA
GM12878	+	-	-	-	-	-	-	+	+	GM_ART_Nu7_123023	GM_0.4APH_ART_Nu7	32 days, 20:09:00	WWOX	TT	D	29908	chr16	L	78542344	chr16	R	78572252	TRUE	5	AGAAC	NA	NA	NA	NA	NA	NA	NA
GM12878	+	-	-	-	-	-	-	+	+	GM_ART_Nu7_123023	GM_0.4APH_ART_Nu7	32 days, 22:04:00	WWOX	TT	D	11309	chr16	L	78583699	chr16	R	78595008	TRUE	9	TGGCCCAGG	NA	NA	NA	NA	NA	NA	NA
GM12878	+	-	-	-	-	-	-	+	+	GM_ART_Nu7_123023	GM_0.4APH_ART_Nu7	33 days, 0:21:00	WWOX	TT	D	51543	chr16	L	78594278	chr16	R	78645821	TRUE	2	TC	NA	NA	NA	NA	NA	NA	NA
GM12878	+	-	-	-	-	-	-	+	+	GM_ART_Nu7_123023	GM_0.4APH_ART_Nu7	33 days, 0:23:00	WWOX	TT	D	17208	chr16	L	78612335	chr16	R	78629543	TRUE	1	G	NA	NA	NA	NA	NA	NA	NA
GM12878	+	-	-	-	-	-	-	+	+	GM_ART_Nu7_123023	GM_0.4APH_ART_Nu7	33 days, 0:32:00	WWOX	TT	D	73450	chr16	L	78571639	chr16	R	78645089	TRUE	8	CCCAAGGC	NA	NA	NA	NA	NA	NA	NA
GM12878	+	-	-	-	-	-	-	+	+	GM_ART_Nu7_123023	GM_0.4APH_ART_Nu7	33 days, 0:34:00	WWOX	TT	D	30958	chr16	L	78600654	chr16	R	78631612	TRUE	0		NA	NA	NA	NA	NA	NA	NA
GM12878	+	-	-	-	-	-	-	+	+	GM_ART_Nu7_123023	GM_0.4APH_ART_Nu7	33 days, 0:57:00	WWOX	TT	D	51378	chr16	L	78579428	chr16	R	78630806	FALSE	0	*	NA	NA	NA	NA	NA	NA	NA
GM12878	+	-	-	-	-	-	-	+	+	GM_ART_Nu7_123023	GM_0.4APH_ART_Nu7	33 days, 1:01:00	WWOX	TT	D	27314	chr16	L	78628281	chr16	R	78655595	TRUE	-6	TTTAAT	1	2	428	438	TRUE	strandSwitch	62
GM12878	+	-	-	-	-	-	-	+	+	GM_ART_Nu7_123023	GM_0.4APH_ART_Nu7	33 days, 1:02:00	WWOX	TT	D	21341	chr16	L	78630026	chr16	R	78651367	TRUE	-7	TCTGTGG	1	2	502	512	FALSE	crossJxn	1
GM12878	+	-	-	-	-	-	-	+	+	GM_ART_Nu7_123023	GM_0.4APH_ART_Nu7	33 days, 1:06:00	WWOX	TT	D	21070	chr16	L	78636792	chr16	R	78657862	TRUE	3	GGC	NA	NA	NA	NA	NA	NA	NA
GM12878	+	-	-	-	-	-	-	+	+	GM_ART_Nu7_123023	GM_0.4APH_ART_Nu7	33 days, 5:01:00	WWOX	TT	D	31751	chr16	L	78637022	chr16	R	78668773	TRUE	3	TTC	NA	NA	NA	NA	NA	NA	NA
GM12878	+	-	-	-	-	-	-	+	+	GM_ART_Nu7_123023	GM_0.4APH_ART_Nu7	33 days, 5:02:00	WWOX	TT	D	55085	chr16	L	78614003	chr16	R	78669088	FALSE	0	*	NA	NA	NA	NA	NA	NA	NA
GM12878	+	-	-	-	-	-	-	+	+	GM_ART_Nu7_123023	GM_0.4APH_ART_Nu7	33 days, 16:02:00	WWOX	TT	D	147650	chr16	L	78542108	chr16	R	78689758	TRUE	-4	CTCT	NA	NA	NA	NA	NA	notFound	NA
GM12878	+	-	-	-	-	-	-	+	+	GM_ART_Nu7_123023	GM_0.4APH_ART_Nu7	33 days, 17:01:00	WWOX	TT	D	99627	chr16	L	78592143	chr16	R	78691770	FALSE	0	*	NA	NA	NA	NA	NA	NA	NA
GM12878	+	-	-	-	-	-	-	+	+	GM_ART_Nu7_123023	GM_0.4APH_ART_Nu7	33 days, 20:02:00	WWOX	TT	D	85360	chr16	L	78612469	chr16	R	78697829	TRUE	-2	GA	NA	NA	NA	NA	NA	notFound	NA
GM12878	+	-	-	-	-	-	-	+	+	GM_ART_Nu7_123023	GM_0.4APH_ART_Nu7	33 days, 20:03:00	WWOX	TT	D	78531	chr16	L	78620084	chr16	R	78698615	TRUE	3	TTA	NA	NA	NA	NA	NA	NA	NA
GM12878	+	-	-	-	-	-	-	+	+	GM_ART_Nu7_123023	GM_0.4APH_ART_Nu7	33 days, 20:05:00	WWOX	TT	D	117616	chr16	L	78580363	chr16	R	78697979	FALSE	0	*	NA	NA	NA	NA	NA	NA	NA
GM12878	+	-	-	-	-	-	-	+	+	GM_ART_Nu7_123023	GM_0.4APH_ART_Nu7	33 days, 23:01:00	WWOX	TT	D	145579	chr16	L	78557926	chr16	R	78703505	TRUE	-8	GAACTTGA	NA	NA	NA	NA	NA	notFound	NA
GM12878	+	-	-	-	-	-	-	+	+	GM_ART_Nu7_123023	GM_0.4APH_ART_Nu7	34 days, 0:01:00	WWOX	TT	D	103569	chr16	L	78601035	chr16	R	78704604	TRUE	0		NA	NA	NA	NA	NA	NA	NA
GM12878	+	-	-	-	-	-	-	+	+	GM_ART_Nu7_123023	GM_0.4APH_ART_Nu7	34 days, 0:02:00	WWOX	TT	D	54174	chr16	L	78650993	chr16	R	78705167	TRUE	4	CTTA	NA	NA	NA	NA	NA	NA	NA
GM12878	+	-	-	-	-	-	-	+	+	GM_ART_Nu7_123023	GM_0.4APH_ART_Nu7	34 days, 3:03:00	WWOX	TT	D	153909	chr16	L	78554434	chr16	R	78708343	FALSE	0	*	NA	NA	NA	NA	NA	NA	NA
GM12878	+	-	-	-	-	-	-	+	+	GM_ART_Nu7_123023	GM_0.4APH_ART_Nu7	34 days, 4:01:00	WWOX	TT	D	149563	chr16	L	78560993	chr16	R	78710556	FALSE	0	*	NA	NA	NA	NA	NA	NA	NA
GM12878	+	-	-	-	-	-	-	+	+	GM_ART_Nu7_123023	GM_0.4APH_ART_Nu7	34 days, 7:03:00	WWOX	TT	D	97220	chr16	L	78616928	chr16	R	78714148	FALSE	0	*	NA	NA	NA	NA	NA	NA	NA
GM12878	+	-	-	-	-	-	-	+	+	GM_ART_Nu7_123023	GM_0.4APH_ART_Nu7	34 days, 8:02:00	WWOX	TT	D	99692	chr16	L	78616444	chr16	R	78716136	FALSE	0	*	NA	NA	NA	NA	NA	NA	NA
GM12878	+	-	-	-	-	-	-	+	+	GM_ART_Nu7_123023	GM_0.4APH_ART_Nu7	34 days, 11:02:00	WWOX	TT	D	123820	chr16	L	78597765	chr16	R	78721585	TRUE	1	T	NA	NA	NA	NA	NA	NA	NA
GM12878	+	-	-	-	-	-	-	+	+	GM_ART_Nu7_123023	GM_0.4APH_ART_Nu7	34 days, 14:02:00	WWOX	TT	D	96892	chr16	L	78630597	chr16	R	78727489	FALSE	0	*	NA	NA	NA	NA	NA	NA	NA
GM12878	+	-	-	-	-	-	-	+	+	GM_ART_Nu7_123023	GM_0.4APH_ART_Nu7	34 days, 17:02:00	WWOX	TT	D	95692	chr16	L	78639251	chr16	R	78734943	FALSE	0	*	NA	NA	NA	NA	NA	NA	NA
GM12878	+	-	-	-	-	-	-	+	+	GM_ART_Nu7_123023	GM_0.4APH_ART_Nu7	34 days, 20:01:00	WWOX	TT	D	98681	chr16	L	78641111	chr16	R	78739792	TRUE	-3	AAG	NA	NA	NA	NA	NA	notFound	NA
GM12878	+	-	-	-	-	-	-	+	+	GM_ART_Nu7_123023	GM_0.4APH_ART_Nu7	34 days, 21:02:00	WWOX	TT	D	95132	chr16	L	78645846	chr16	R	78740978	TRUE	4	CTCT	NA	NA	NA	NA	NA	NA	NA
GM12878	+	-	-	-	-	-	-	+	+	GM_ART_Nu7_123023	GM_0.4APH_ART_Nu7	34 days, 23:04:00	WWOX	TT	D	134634	chr16	L	78611233	chr16	R	78745867	TRUE	-1	G	NA	NA	NA	NA	NA	notFound	NA
GM12878	+	-	-	-	-	-	-	+	+	GM_ART_Nu7_123023	GM_0.4APH_ART_Nu7	35 days, 2:02:00	WWOX	TT	D	119784	chr16	L	78632451	chr16	R	78752235	TRUE	0		NA	NA	NA	NA	NA	NA	NA
GM12878	+	-	-	-	-	-	-	+	+	GM_ART_Nu7_123023	GM_0.4APH_ART_Nu7	35 days, 11:01:00	WWOX	TT	D	145392	chr16	L	78623220	chr16	R	78768612	TRUE	-42	TTTTTTCTTTTCTTCTTTTTTTCTTACTTTTCTTCTTCTTTT	NA	NA	NA	NA	NA	NA	NA
GM12878	+	-	-	-	-	-	-	+	+	GM_ART_Nu7_123023	GM_0.4APH_ART_Nu7	35 days, 14:01:00	WWOX	TT	D	135940	chr16	L	78638101	chr16	R	78774041	TRUE	1	T	NA	NA	NA	NA	NA	NA	NA
GM12878	+	-	-	-	-	-	-	+	+	GM_ART_Nu7_123023	GM_0.4APH_ART_Nu7	35 days, 16:01:00	WWOX	TT	D	176905	chr16	L	78599790	chr16	R	78776695	TRUE	-2	AG	1	1	489	499	FALSE	crossJxn	1
GM12878	+	-	-	-	-	-	-	+	+	GM_ART_Nu7_123023	GM_0.4APH_ART_Nu7	35 days, 18:02:00	WWOX	TT	D	137654	chr16	L	78645787	chr16	R	78783441	TRUE	1	A	NA	NA	NA	NA	NA	NA	NA
GM12878	+	-	-	-	-	-	-	+	+	GM_ART_Nu7_123023	GM_0.4APH_ART_Nu7	35 days, 19:01:00	WWOX	TT	D	221500	chr16	L	78563404	chr16	R	78784904	TRUE	2	TA	NA	NA	NA	NA	NA	NA	NA
GM12878	+	-	-	-	-	-	-	+	+	GM_ART_Nu7_123023	GM_0.4APH_ART_Nu7	35 days, 21:04:00	WWOX	TT	D	228061	chr16	L	78562123	chr16	R	78790184	FALSE	0	*	NA	NA	NA	NA	NA	NA	NA
GM12878	+	-	-	-	-	-	-	+	+	GM_ART_Nu7_123023	GM_0.4APH_ART_Nu7	36 days, 0:02:00	WWOX	TT	D	242900	chr16	L	78551614	chr16	R	78794514	FALSE	0	*	NA	NA	NA	NA	NA	NA	NA
GM12878	+	-	-	-	-	-	-	+	+	GM_ART_Nu7_123023	GM_0.4APH_ART_Nu7	36 days, 1:03:00	WWOX	TT	D	140011	chr16	L	78657158	chr16	R	78797169	TRUE	4	TGTC	NA	NA	NA	NA	NA	NA	NA
GM12878	+	-	-	-	-	-	-	+	+	GM_ART_Nu7_123023	GM_0.4APH_ART_Nu7	36 days, 3:02:00	WWOX	TT	D	251847	chr16	L	78550356	chr16	R	78802203	FALSE	0	*	NA	NA	NA	NA	NA	NA	NA
GM12878	+	-	-	-	-	-	-	+	+	GM_ART_Nu7_123023	GM_0.4APH_ART_Nu7	36 days, 4:01:00	WWOX	TT	D	172614	chr16	L	78631299	chr16	R	78803913	TRUE	1	G	NA	NA	NA	NA	NA	NA	NA
GM12878	+	-	-	-	-	-	-	+	+	GM_ART_Nu7_123023	GM_0.4APH_ART_Nu7	36 days, 8:02:00	WWOX	TT	D	203803	chr16	L	78607801	chr16	R	78811604	TRUE	-1	G	1	2	510	519	TRUE	foldback	9
GM12878	+	-	-	-	-	-	-	+	+	GM_ART_Nu7_123023	GM_0.4APH_ART_Nu7	36 days, 13:01:00	WWOX	TT	D	204119	chr16	L	78616347	chr16	R	78820466	TRUE	0		NA	NA	NA	NA	NA	NA	NA
GM12878	+	-	-	-	-	-	-	+	+	GM_ART_Nu7_123023	GM_0.4APH_ART_Nu7	36 days, 15:01:00	WWOX	TT	D	176811	chr16	L	78649012	chr16	R	78825823	TRUE	-1	T	NA	NA	NA	NA	NA	notFound	NA
GM12878	+	-	-	-	-	-	-	+	+	GM_ART_Nu7_123023	GM_0.4APH_ART_Nu7	36 days, 17:01:00	WWOX	TT	D	176530	chr16	L	78651818	chr16	R	78828348	TRUE	1	G	NA	NA	NA	NA	NA	NA	NA
GM12878	+	-	-	-	-	-	-	+	+	GM_ART_Nu7_123023	GM_0.4APH_ART_Nu7	36 days, 21:03:00	WWOX	TT	D	287166	chr16	L	78546984	chr16	R	78834150	FALSE	0	*	NA	NA	NA	NA	NA	NA	NA
GM12878	+	-	-	-	-	-	-	+	+	GM_ART_Nu7_123023	GM_0.4APH_ART_Nu7	37 days, 0:01:00	WWOX	TT	D	266867	chr16	L	78572247	chr16	R	78839114	TRUE	1	A	NA	NA	NA	NA	NA	NA	NA
GM12878	+	-	-	-	-	-	-	+	+	GM_ART_Nu7_123023	GM_0.4APH_ART_Nu7	37 days, 0:03:00	WWOX	TT	D	264994	chr16	L	78574463	chr16	R	78839457	TRUE	1	C	NA	NA	NA	NA	NA	NA	NA
GM12878	+	-	-	-	-	-	-	+	+	GM_ART_Nu7_123023	GM_0.4APH_ART_Nu7	37 days, 0:04:00	WWOX	TT	D	197455	chr16	L	78642678	chr16	R	78840133	FALSE	0	*	NA	NA	NA	NA	NA	NA	NA
GM12878	+	-	-	-	-	-	-	+	+	GM_ART_Nu7_123023	GM_0.4APH_ART_Nu7	37 days, 5:01:00	WWOX	TT	D	269733	chr16	L	78579028	chr16	R	78848761	TRUE	-16	TGAAAAAAATTTTGAT	NA	NA	NA	NA	NA	notFound	NA
GM12878	+	-	-	-	-	-	-	+	+	GM_ART_Nu7_123023	GM_0.4APH_ART_Nu7	37 days, 17:01:00	WWOX	TA	D	318378	chr16	L	78562421	chr16	R	78880799	TRUE	4	TGTT	NA	NA	NA	NA	NA	NA	NA
GM12878	+	-	-	-	-	-	-	+	+	GM_ART_Nu7_123023	GM_0.4APH_ART_Nu7	37 days, 19:01:00	WWOX	TA	D	322267	chr16	L	78564533	chr16	R	78886800	TRUE	1	G	NA	NA	NA	NA	NA	NA	NA
GM12878	+	-	-	-	-	-	-	+	+	GM_ART_Nu7_123023	GM_0.4APH_ART_Nu7	37 days, 20:01:00	WWOX	TA	D	234355	chr16	L	78653700	chr16	R	78888055	FALSE	0	*	NA	NA	NA	NA	NA	NA	NA
GM12878	+	-	-	-	-	-	-	+	+	GM_ART_Nu7_123023	GM_0.4APH_ART_Nu7	38 days, 0:01:00	WWOX	TA	D	351077	chr16	L	78548533	chr16	R	78899610	FALSE	0	*	NA	NA	NA	NA	NA	NA	NA
GM12878	+	-	-	-	-	-	-	+	+	GM_ART_Nu7_123023	GM_0.4APH_ART_Nu7	38 days, 4:01:00	WWOX	TA	D	243209	chr16	L	78661538	chr16	R	78904747	FALSE	0	*	NA	NA	NA	NA	NA	NA	NA
GM12878	+	-	-	-	-	-	-	+	+	GM_ART_Nu7_123023	GM_0.4APH_ART_Nu7	38 days, 23:01:00	WWOX	TA	D	319734	chr16	L	78645510	chr16	R	78965244	TRUE	2	GT	NA	NA	NA	NA	NA	NA	NA
GM12878	+	-	-	-	-	-	-	+	+	GM_ART_Nu7_123023	GM_0.4APH_ART_Nu7	39 days, 1:01:00	WWOX	TA	D	322685	chr16	L	78646381	chr16	R	78969066	TRUE	8	TCCTCCAT	NA	NA	NA	NA	NA	NA	NA
GM12878	+	-	-	-	-	-	-	+	+	GM_ART_Nu7_123023	GM_0.4APH_ART_Nu7	39 days, 11:01:00	WWOX	TA	D	597124	chr16	L	78564396	chr16	R	79161520	TRUE	4	TTTT	NA	NA	NA	NA	NA	NA	NA
GM12878	+	-	-	-	-	-	-	+	+	GM_ART_Nu7_123023	GM_0.4APH_ART_Nu7	39 days, 21:01:00	WWOX	TT	U	130717	chr16	L	78682234	chr16	R	78551517	TRUE	2	CC	NA	NA	NA	NA	NA	NA	NA
GM12878	+	-	-	-	-	-	-	+	+	GM_ART_Nu7_123023	GM_0.4APH_ART_Nu7	40 days, 2:08:00	WWOX	TT	U	45878	chr16	L	78709084	chr16	R	78663206	TRUE	1	T	NA	NA	NA	NA	NA	NA	NA
GM12878	+	-	-	-	-	-	-	+	+	GM_ART_Nu7_123023	GM_0.4APH_ART_Nu7	40 days, 4:11:00	WWOX	TT	D	20310	chr16	L	78670063	chr16	R	78690373	TRUE	3	AGA	NA	NA	NA	NA	NA	NA	NA
GM12878	+	-	-	-	-	-	-	+	+	GM_ART_Nu7_123023	GM_0.4APH_ART_Nu7	40 days, 4:12:00	WWOX	TT	D	15363	chr16	L	78680419	chr16	R	78695782	TRUE	2	TA	NA	NA	NA	NA	NA	NA	NA
GM12878	+	-	-	-	-	-	-	+	+	GM_ART_Nu7_123023	GM_0.4APH_ART_Nu7	40 days, 4:30:00	WWOX	TT	D	12151	chr16	L	78687407	chr16	R	78699558	TRUE	3	GAA	NA	NA	NA	NA	NA	NA	NA
GM12878	+	-	-	-	-	-	-	+	+	GM_ART_Nu7_123023	GM_0.4APH_ART_Nu7	40 days, 15:02:00	WWOX	TT	D	52725	chr16	L	78689638	chr16	R	78742363	TRUE	0		NA	NA	NA	NA	NA	NA	NA
GM12878	+	-	-	-	-	-	-	+	+	GM_ART_Nu7_123023	GM_0.4APH_ART_Nu7	40 days, 17:01:00	WWOX	TT	D	81313	chr16	L	78663886	chr16	R	78745199	TRUE	2	AA	NA	NA	NA	NA	NA	NA	NA
GM12878	+	-	-	-	-	-	-	+	+	GM_ART_Nu7_123023	GM_0.4APH_ART_Nu7	40 days, 17:02:00	WWOX	TT	D	56270	chr16	L	78689025	chr16	R	78745295	FALSE	0	*	NA	NA	NA	NA	NA	NA	NA
GM12878	+	-	-	-	-	-	-	+	+	GM_ART_Nu7_123023	GM_0.4APH_ART_Nu7	41 days, 10:02:00	WWOX	TT	D	63292	chr16	L	78717516	chr16	R	78780808	TRUE	4	TGGA	NA	NA	NA	NA	NA	NA	NA
GM12878	+	-	-	-	-	-	-	+	-	GM_ART_Nu7_123023	GM_0.4APH_ART	41 days, 21:01:00	WWOX	TT	D	149089	chr16	L	78665166	chr16	R	78814255	TRUE	8	TTTCTGGA	NA	NA	NA	NA	NA	NA	NA
GM12878	+	-	-	-	-	-	-	+	-	GM_ART_Nu7_123023	GM_0.4APH_ART	42 days, 0:02:00	WWOX	TT	D	112375	chr16	L	78707458	chr16	R	78819833	TRUE	3	GTT	NA	NA	NA	NA	NA	NA	NA
GM12878	+	-	-	-	-	-	-	+	-	GM_ART_Nu7_123023	GM_0.4APH_ART	42 days, 2:02:00	WWOX	TT	D	151607	chr16	L	78674799	chr16	R	78826406	FALSE	0	*	NA	NA	NA	NA	NA	NA	NA
GM12878	+	-	-	-	-	-	-	+	-	GM_ART_Nu7_123023	GM_0.4APH_ART	42 days, 18:01:00	WWOX	TA	D	276396	chr16	L	78671156	chr16	R	78947552	TRUE	0		NA	NA	NA	NA	NA	NA	NA
GM12878	+	-	-	-	-	-	-	+	-	GM_ART_Nu7_123023	GM_0.4APH_ART	42 days, 22:01:00	WWOX	TA	D	387378	chr16	L	78703734	chr16	R	79091112	FALSE	0	*	NA	NA	NA	NA	NA	NA	NA
GM12878	+	-	-	-	-	-	-	+	-	GM_ART_Nu7_123023	GM_0.4APH_ART	43 days, 1:01:00	WWOX	TT	U	260243	chr16	L	78738107	chr16	R	78477864	TRUE	0		NA	NA	NA	NA	NA	NA	NA
GM12878	+	-	-	-	-	-	-	+	-	GM_ART_Nu7_123023	GM_0.4APH_ART	4 days, 7:01:00	WWOX	TA	V	743500	chr16	L	78543772	chr16	L	79287272	TRUE	0		NA	NA	NA	NA	NA	NA	NA
GM12878	+	-	-	-	-	-	-	+	-	GM_ART_Nu7_123023	GM_0.4APH_ART	43 days, 13:01:00	WWOX	TT	D	28774	chr16	L	78725775	chr16	R	78754549	TRUE	3	ATG	NA	NA	NA	NA	NA	NA	NA
GM12878	+	-	-	-	-	-	-	+	-	GM_ART_Nu7_123023	GM_0.4APH_ART	44 days, 5:01:00	WWOX	TT	D	119983	chr16	L	78729564	chr16	R	78849547	TRUE	-2	AG	NA	NA	NA	NA	NA	notFound	NA
GM12878	+	-	-	-	-	-	-	+	-	GM_ART_Nu7_123023	GM_0.4APH_ART	44 days, 8:02:00	WWOX	TA	D	159628	chr16	L	78722314	chr16	R	78881942	FALSE	0	*	NA	NA	NA	NA	NA	NA	NA
GM12878	+	-	-	-	-	-	-	+	-	GM_ART_Nu7_123023	GM_0.4APH_ART	44 days, 11:01:00	WWOX	TA	U	694450	chr16	L	78763585	chr16	R	78069135	FALSE	0	*	NA	NA	NA	NA	NA	NA	NA
GM12878	+	-	-	-	-	-	-	+	-	GM_ART_Nu7_123023	GM_0.4APH_ART	44 days, 14:01:00	WWOX	TT	U	312438	chr16	L	78780484	chr16	R	78468046	TRUE	0		NA	NA	NA	NA	NA	NA	NA
GM12878	+	-	-	-	-	-	-	+	-	GM_ART_Nu7_123023	GM_0.4APH_ART	45 days, 6:02:00	WWOX	TT	D	15600	chr16	L	78762023	chr16	R	78777623	TRUE	-6	TGAAAT	NA	NA	NA	NA	NA	notFound	NA
GM12878	+	-	-	-	-	-	-	+	-	GM_ART_Nu7_123023	GM_0.4APH_ART	45 days, 7:15:00	WWOX	TT	D	38402	chr16	L	78748587	chr16	R	78786989	FALSE	0	*	NA	NA	NA	NA	NA	NA	NA
GM12878	+	-	-	-	-	-	-	+	-	GM_ART_Nu7_123023	GM_0.4APH_ART	45 days, 12:01:00	WWOX	TT	D	38607	chr16	L	78768431	chr16	R	78807038	TRUE	1	A	NA	NA	NA	NA	NA	NA	NA
GM12878	+	-	-	-	-	-	-	+	-	GM_ART_Nu7_123023	GM_0.4APH_ART	45 days, 16:01:00	WWOX	TT	D	74361	chr16	L	78748149	chr16	R	78822510	TRUE	1	C	NA	NA	NA	NA	NA	NA	NA
GM12878	+	-	-	-	-	-	-	+	-	GM_ART_Nu7_123023	GM_0.4APH_ART	45 days, 19:01:00	WWOX	TT	D	48522	chr16	L	78781551	chr16	R	78830073	TRUE	0		NA	NA	NA	NA	NA	NA	NA
GM12878	+	-	-	-	-	-	-	+	-	GM_ART_Nu7_123023	GM_0.4APH_ART	45 days, 22:01:00	WWOX	TT	D	74507	chr16	L	78769435	chr16	R	78843942	FALSE	0	*	NA	NA	NA	NA	NA	NA	NA
GM12878	+	-	-	-	-	-	-	+	-	GM_ART_Nu7_123023	GM_0.4APH_ART	46 days, 5:01:00	WWOX	TA	D	102466	chr16	L	78774180	chr16	R	78876646	TRUE	7	AGGCAGA	NA	NA	NA	NA	NA	NA	NA
GM12878	+	-	-	-	-	-	-	+	-	GM_ART_Nu7_123023	GM_0.4APH_ART	46 days, 14:01:00	WWOX	TA	D	299466	chr16	L	78755830	chr16	R	79055296	TRUE	-12	TTAATATCAATG	NA	NA	NA	NA	NA	notFound	NA
GM12878	+	-	-	-	-	-	-	+	-	GM_ART_Nu7_123023	GM_0.4APH_ART	46 days, 17:01:00	WWOX	TA	D	381669	chr16	L	78778391	chr16	R	79160060	TRUE	2	AA	NA	NA	NA	NA	NA	NA	NA
GM12878	+	-	-	-	-	-	-	+	-	GM_ART_Nu7_123023	GM_0.4APH_ART	47 days, 9:01:00	WWOX	TT	D	31529	chr16	L	78799359	chr16	R	78830888	TRUE	5	CCATC	NA	NA	NA	NA	NA	NA	NA
GM12878	+	-	-	-	-	-	-	+	-	GM_ART_Nu7_123023	GM_0.4APH_ART	47 days, 11:01:00	WWOX	TT	D	39123	chr16	L	78802745	chr16	R	78841868	TRUE	1	G	NA	NA	NA	NA	NA	NA	NA
GM12878	+	-	-	-	-	-	-	+	-	GM_ART_Nu7_123023	GM_0.4APH_ART	48 days, 3:01:00	WWOX	TT	U	250546	chr16	L	78836327	chr16	R	78585781	TRUE	1	G	NA	NA	NA	NA	NA	NA	NA
GM12878	+	-	-	-	-	-	-	+	-	GM_ART_Nu7_123023	GM_0.4APH_ART	49 days, 9:01:00	WWOX	TA	U	256992	chr16	L	79019469	chr16	R	78762477	TRUE	2	GT	NA	NA	NA	NA	NA	NA	NA
GM12878	+	-	-	-	-	-	-	+	-	GM_ART_Nu7_123023	GM_0.4APH_ART	49 days, 15:01:00	WWOX	TA	U	720360	chr16	L	79218081	chr16	R	78497721	TRUE	1	T	NA	NA	NA	NA	NA	NA	NA
GM12878	+	-	-	-	-	-	-	+	-	GM_ART_Nu7_123023	GM_0.4APH_ART	50 days, 6:01:00	WWOX	TA	V	397580	chr16	R	78176529	chr16	R	78574109	TRUE	5	TACCC	NA	NA	NA	NA	NA	NA	NA
GM12878	+	-	-	-	-	-	-	+	-	GM_ART_Nu7_123023	GM_0.4APH_ART	50 days, 8:01:00	WWOX	TA	V	616351	chr16	R	78225102	chr16	R	78841453	FALSE	0	*	NA	NA	NA	NA	NA	NA	NA
GM12878	+	-	-	-	-	-	-	+	-	GM_ART_Nu7_123023	GM_0.4APH_ART	50 days, 12:01:00	WWOX	TA	V	532481	chr16	R	78303376	chr16	R	78835857	TRUE	0		NA	NA	NA	NA	NA	NA	NA
GM12878	+	-	-	-	-	-	-	+	-	GM_ART_Nu7_123023	GM_0.4APH_ART	50 days, 16:01:00	WWOX	TA	V	324158	chr16	R	78391571	chr16	R	78715729	TRUE	43	GGCCTCCCCAAATTCTGGGATTACAGGCATGAGCCACCGTGCC	NA	NA	NA	NA	NA	NA	NA
GM12878	+	-	-	-	-	-	-	+	-	GM_ART_Nu7_123023	GM_0.4APH_ART	51 days, 16:01:00	WWOX	TT	V	269268	chr16	R	78470322	chr16	R	78739590	TRUE	1	C	NA	NA	NA	NA	NA	NA	NA
GM12878	+	-	-	-	-	-	-	+	-	GM_ART_Nu7_123023	GM_0.4APH_ART	5 days, 15:01:00	WWOX	TA	V	371416	chr16	L	78582867	chr16	L	78954283	TRUE	0		NA	NA	NA	NA	NA	NA	NA
GM12878	+	-	-	-	-	-	-	+	-	GM_ART_Nu7_123023	GM_0.4APH_ART	65 days, 10:01:00	FHIT,WWOX	ta	T	0	chr3	L	60499320	chr16	R	79643859	TRUE	3	AGT	NA	NA	NA	NA	NA	NA	NA
GM12878	+	-	-	-	-	-	-	+	-	GM_ART_Nu7_123023	GM_0.4APH_ART	67 days, 12:01:00	FHIT,WWOX	ta	T	0	chr3	L	60656620	chr16	R	79214487	TRUE	12	CCTCCACCTCCC	NA	NA	NA	NA	NA	NA	NA
GM12878	+	-	-	-	-	-	-	+	-	GM_ART_Nu7_123023	GM_0.4APH_ART	68 days, 7:01:00	FHIT,WWOX	ta	T	0	chr3	R	60146990	chr16	R	78821603	TRUE	3	TAT	NA	NA	NA	NA	NA	NA	NA
GM12878	+	-	-	-	-	-	-	+	-	GM_ART_Nu7_123023	GM_0.4APH_ART	73 days, 14:01:00	FHIT	TA	V	810968	chr3	L	59762728	chr3	L	60573696	TRUE	1	C	NA	NA	NA	NA	NA	NA	NA
GM12878	+	-	-	-	-	-	-	+	-	GM_ART_Nu7_123023	GM_0.4APH_ART	73 days, 16:01:00	FHIT	TA	V	297969	chr3	L	60275521	chr3	L	60573490	TRUE	1	G	NA	NA	NA	NA	NA	NA	NA
GM12878	+	-	-	-	-	-	-	+	-	GM_ART_Nu7_123023	GM_0.4APH_ART	75 days, 23:01:00	FHIT	TT	V	70583	chr3	L	60405302	chr3	L	60475885	TRUE	1	G	NA	NA	NA	NA	NA	NA	NA
GM12878	+	-	-	-	-	-	-	+	-	GM_ART_Nu7_123023	GM_0.4APH_ART	76 days, 3:01:00	FHIT	TA	V	892622	chr3	L	60399335	chr3	L	61291957	TRUE	2	AT	NA	NA	NA	NA	NA	NA	NA
GM12878	+	-	-	-	-	-	-	+	-	GM_ART_Nu7_123023	GM_0.4APH_ART	78 days, 7:01:00	FHIT	TA	V	642447	chr3	L	60509608	chr3	L	61152055	TRUE	1	T	NA	NA	NA	NA	NA	NA	NA
GM12878	+	-	-	-	-	-	-	+	-	GM_ART_Nu7_123023	GM_0.4APH_ART	81 days, 14:01:00	FHIT	TA	V	250169	chr3	L	60653202	chr3	L	60903371	TRUE	7	ACTTTAG	NA	NA	NA	NA	NA	NA	NA
GM12878	+	-	-	-	-	-	-	+	-	GM_ART_Nu7_123023	GM_0.4APH_ART	82 days, 8:01:00	FHIT	TA	V	683345	chr3	L	60698585	chr3	L	61381930	TRUE	0		NA	NA	NA	NA	NA	NA	NA
GM12878	+	-	-	-	-	-	-	+	-	GM_ART_Nu7_123023	GM_0.4APH_ART	8 days, 5:01:00	WWOX	TT	V	83737	chr16	L	78661809	chr16	L	78745546	FALSE	0	*	NA	NA	NA	NA	NA	NA	NA
GM12878	+	-	-	-	-	-	-	+	-	GM_ART_Nu7_123023	GM_0.4APH_ART	86 days, 9:01:00	FHIT,WWOX	tt	T	0	chr16	L	78748665	chr3	R	60654039	TRUE	1	T	NA	NA	NA	NA	NA	NA	NA
GM12878	+	-	-	-	-	-	-	+	-	GM_ART_Nu7_123023	GM_0.4APH_ART	87 days, 13:01:00	FHIT,WWOX	ta	T	0	chr16	L	78849343	chr3	R	59899589	TRUE	18	TTTGGGAGGCCGAGGCGG	NA	NA	NA	NA	NA	NA	NA
GM12878	+	-	-	-	-	-	-	+	-	GM_ART_Nu7_123023	GM_0.4APH_ART	87 days, 19:01:00	FHIT	TA	D	745325	chr3	L	59654905	chr3	R	60400230	TRUE	6	GCAGGG	NA	NA	NA	NA	NA	NA	NA
GM12878	+	-	-	-	-	-	-	+	-	GM_ART_Nu7_123023	GM_0.4APH_ART	87 days, 23:01:00	FHIT	TA	D	561054	chr3	L	59865323	chr3	R	60426377	TRUE	0		NA	NA	NA	NA	NA	NA	NA
GM12878	+	-	-	-	-	-	-	+	-	GM_ART_Nu7_123023	GM_0.4APH_ART	88 days, 3:01:00	FHIT	TA	D	536041	chr3	L	59969338	chr3	R	60505379	TRUE	0		NA	NA	NA	NA	NA	NA	NA
GM12878	+	-	-	-	-	-	-	+	-	GM_ART_Nu7_123023	GM_0.4APH_ART	88 days, 20:01:00	FHIT	TA	D	343710	chr3	L	60239512	chr3	R	60583222	TRUE	1	C	NA	NA	NA	NA	NA	NA	NA
GM12878	+	-	-	-	-	-	-	+	-	GM_ART_Nu7_123023	GM_0.4APH_ART	88 days, 22:01:00	FHIT	TA	D	366897	chr3	L	60247032	chr3	R	60613929	TRUE	1	A	NA	NA	NA	NA	NA	NA	NA
GM12878	+	-	-	-	-	-	-	+	-	GM_ART_Nu7_123023	GM_0.4APH_ART	89 days, 17:01:00	FHIT	TA	D	332505	chr3	L	60294317	chr3	R	60626822	TRUE	-1	T	NA	NA	NA	NA	NA	notFound	NA
GM12878	+	-	-	-	-	-	-	+	-	GM_ART_Nu7_123023	GM_0.4APH_ART	89 days, 23:01:00	FHIT	TT	D	156012	chr3	L	60315373	chr3	R	60471385	TRUE	4	ACCA	NA	NA	NA	NA	NA	NA	NA
GM12878	+	-	-	-	-	-	-	+	-	GM_ART_Nu7_123023	GM_0.4APH_ART	90 days, 13:01:00	FHIT	TT	D	320335	chr3	L	60315794	chr3	R	60636129	FALSE	0	*	NA	NA	NA	NA	NA	NA	NA
GM12878	+	-	-	-	-	-	-	+	-	GM_ART_Nu7_123023	GM_0.4APH_ART	91 days, 2:01:00	FHIT	TA	D	425172	chr3	L	60305385	chr3	R	60730557	FALSE	0	*	NA	NA	NA	NA	NA	NA	NA
GM12878	+	-	-	-	-	-	-	+	-	GM_ART_Nu7_123023	GM_0.4APH_ART	91 days, 18:37:00	FHIT	TT	U	16813	chr3	L	60382618	chr3	R	60365805	TRUE	0		NA	NA	NA	NA	NA	NA	NA
GM12878	+	-	-	-	-	-	-	+	-	GM_ART_Nu7_123023	GM_0.4APH_ART	92 days, 5:01:00	FHIT	TT	D	12425	chr3	L	60442352	chr3	R	60454777	FALSE	0	*	NA	NA	NA	NA	NA	NA	NA
GM12878	+	-	-	-	-	-	-	+	-	GM_ART_Nu7_123023	GM_0.4APH_ART	93 days, 15:01:00	FHIT	TT	D	149358	chr3	L	60423256	chr3	R	60572614	TRUE	4	TGCA	NA	NA	NA	NA	NA	NA	NA
GM12878	+	-	-	-	-	-	-	+	-	GM_ART_Nu7_123023	GM_0.4APH_ART	95 days, 2:01:00	FHIT	TT	U	39821	chr3	L	60450507	chr3	R	60410686	TRUE	2	TC	NA	NA	NA	NA	NA	NA	NA
GM12878	+	-	-	-	-	-	-	+	-	GM_ART_Nu7_123023	GM_0.4APH_ART	95 days, 16:01:00	FHIT	TT	D	182539	chr3	L	60451077	chr3	R	60633616	TRUE	2	TA	NA	NA	NA	NA	NA	NA	NA
GM12878	+	-	-	-	-	-	-	+	-	GM_ART_Nu7_123023	GM_0.4APH_ART	95 days, 18:01:00	FHIT	TT	U	13612	chr3	L	60461037	chr3	R	60447425	TRUE	1	A	NA	NA	NA	NA	NA	NA	NA
GM12878	+	-	-	-	-	-	-	+	-	GM_ART_Nu7_123023	GM_0.4APH_ART	96 days, 0:01:00	FHIT	TT	D	83147	chr3	L	60459802	chr3	R	60542949	TRUE	0		NA	NA	NA	NA	NA	NA	NA
GM12878	+	-	-	-	-	-	-	+	-	GM_ART_Nu7_123023	GM_0.4APH_ART	96 days, 18:01:00	FHIT	TA	U	236997	chr3	L	60489717	chr3	R	60252720	TRUE	4	GTGG	NA	NA	NA	NA	NA	NA	NA
GM12878	+	-	-	-	-	-	-	+	-	GM_ART_Nu7_123023	GM_0.4APH_ART	97 days, 23:01:00	FHIT	TT	D	42566	chr3	L	60535264	chr3	R	60577830	TRUE	2	AC	NA	NA	NA	NA	NA	NA	NA
GM12878	+	-	-	-	-	-	-	+	-	GM_ART_Nu7_123023	GM_0.4APH_ART	98 days, 8:01:00	FHIT	TA	D	718340	chr3	L	60537412	chr3	R	61255752	FALSE	0	*	NA	NA	NA	NA	NA	NA	NA
GM12878	+	-	-	-	-	-	-	+	-	GM_ART_Nu7_123023	GM_0.4APH_ART	99 days, 17:01:00	FHIT	TT	U	75937	chr3	L	60604597	chr3	R	60528660	TRUE	1	A	NA	NA	NA	NA	NA	NA	NA
GM12878	+	-	-	-	-	-	-	+	-	GM_ART_Nu7_123023	GM_0.4APH_ART	100 days, 19:01:00	FHIT	TA	U	403172	chr3	L	60683784	chr3	R	60280612	TRUE	0		NA	NA	NA	NA	NA	NA	NA
GM12878	+	-	-	-	-	-	-	+	-	GM_ART_Nu7_123023	GM_0.4APH_ART	101 days, 16:01:00	FHIT	TA	U	438236	chr3	L	60993724	chr3	R	60555488	TRUE	0		NA	NA	NA	NA	NA	NA	NA
GM12878	+	-	-	-	-	-	-	+	-	GM_ART_Nu7_123023	GM_0.4APH_ART	102 days, 7:01:00	FHIT	TA	V	449146	chr3	R	60017747	chr3	R	60466893	TRUE	0		NA	NA	NA	NA	NA	NA	NA
GM12878	+	-	-	-	-	-	-	+	-	GM_ART_Nu7_123023	GM_0.4APH_ART	102 days, 13:01:00	FHIT	TA	V	134935	chr3	R	60241516	chr3	R	60376451	TRUE	2	GT	NA	NA	NA	NA	NA	NA	NA
GM12878	+	-	-	-	-	-	-	+	-	GM_ART_Nu7_123023	GM_0.4APH_ART	10 days, 6:01:00	WWOX	TA	V	592298	chr16	L	78723941	chr16	L	79316239	TRUE	3	TGC	NA	NA	NA	NA	NA	NA	NA
GM12878	+	-	-	-	-	-	-	+	-	GM_ART_Nu7_123023	GM_0.4APH_ART	107 days, 6:01:00	FHIT	TA	V	318939	chr3	R	60424442	chr3	R	60743381	TRUE	0		NA	NA	NA	NA	NA	NA	NA
GM12878	+	-	-	-	-	-	-	+	-	GM_ART_Nu7_123023	GM_0.4APH_ART	107 days, 15:01:00	FHIT	TT	V	127663	chr3	R	60437363	chr3	R	60565026	FALSE	0	*	NA	NA	NA	NA	NA	NA	NA
GM12878	+	-	-	-	-	-	-	+	-	GM_ART_Nu7_123023	GM_0.4APH_ART	111 days, 13:01:00	FHIT	TA	V	269418	chr3	R	60594187	chr3	R	60863605	TRUE	2	CA	NA	NA	NA	NA	NA	NA	NA
GM12878	+	-	-	-	-	-	-	+	-	GM_ART_Nu7_123023	GM_0.4APH_ART	03:01:00	WWOX	TA	V	709956	chr16	L	78055167	chr16	L	78765123	TRUE	3	CCC	NA	NA	NA	NA	NA	NA	NA
GM12878	+	-	-	-	-	-	-	+	-	GM_ART_Nu7_123023	GM_0.4APH_ART	19 days, 0:01:00	WWOX	TA	D	868476	chr16	L	77711483	chr16	R	78579959	TRUE	0		NA	NA	NA	NA	NA	NA	NA
GM12878	+	-	-	-	-	-	-	+	-	GM_ART_Nu7_123023	GM_0.4APH_ART	19 days, 1:01:00	WWOX	TA	D	745918	chr16	L	77825606	chr16	R	78571524	TRUE	1	C	NA	NA	NA	NA	NA	NA	NA
GM12878	+	-	-	-	-	-	-	+	-	GM_ART_Nu7_123023	GM_0.4APH_ART	19 days, 4:01:00	WWOX	TA	D	686543	chr16	L	77943351	chr16	R	78629894	TRUE	1	A	NA	NA	NA	NA	NA	NA	NA
GM12878	+	-	-	-	-	-	-	+	-	GM_ART_Nu7_123023	GM_0.4APH_ART	19 days, 15:01:00	WWOX	TA	D	296920	chr16	L	78171463	chr16	R	78468383	TRUE	0		NA	NA	NA	NA	NA	NA	NA
GM12878	+	-	-	-	-	-	-	+	-	GM_ART_Nu7_123023	GM_0.4APH_ART	20 days, 0:01:00	WWOX	TA	D	471857	chr16	L	78271212	chr16	R	78743069	TRUE	0		NA	NA	NA	NA	NA	NA	NA
GM12878	+	-	-	-	-	-	-	+	-	GM_ART_Nu7_123023	GM_0.4APH_ART	20 days, 1:01:00	WWOX	TA	D	303612	chr16	L	78279321	chr16	R	78582933	TRUE	-20	ATATGAATGAATAAAAAAAA	NA	NA	NA	NA	NA	notFound	NA
GM12878	+	-	-	-	-	-	-	+	-	GM_ART_Nu7_123023	GM_0.4APH_ART	20 days, 23:01:00	WWOX	TA	D	141638	chr16	L	78340149	chr16	R	78481787	TRUE	1	T	NA	NA	NA	NA	NA	NA	NA
GM12878	+	-	-	-	-	-	-	+	-	GM_ART_Nu7_123023	GM_0.4APH_ART	21 days, 7:01:00	WWOX	TA	D	109926	chr16	L	78348710	chr16	R	78458636	TRUE	-30	TTTATTTATTTTTTAAATATTAATTTATTT	NA	NA	NA	NA	NA	NA	NA
GM12878	+	-	-	-	-	-	-	+	-	GM_ART_Nu7_123023	GM_0.4APH_ART	21 days, 13:01:00	WWOX	TA	D	365507	chr16	L	78352850	chr16	R	78718357	TRUE	2	GA	NA	NA	NA	NA	NA	NA	NA
GM12878	+	-	-	-	-	-	-	+	-	GM_ART_Nu7_123023	GM_0.4APH_ART	21 days, 16:01:00	WWOX	TA	D	301140	chr16	L	78353897	chr16	R	78655037	FALSE	0	*	NA	NA	NA	NA	NA	NA	NA
GM12878	+	-	-	-	-	-	-	+	-	GM_ART_Nu7_123023	GM_0.4APH_ART	21 days, 23:01:00	WWOX	TA	D	116245	chr16	L	78367927	chr16	R	78484172	TRUE	-3	AAT	NA	NA	NA	NA	NA	notFound	NA
GM12878	+	-	-	-	-	-	-	+	-	GM_ART_Nu7_123023	GM_0.4APH_ART	22 days, 13:01:00	WWOX	TA	D	101710	chr16	L	78388046	chr16	R	78489756	TRUE	-5	GGTTT	1	1	444	450	TRUE	foldback	50
GM12878	+	-	-	-	-	-	-	+	-	GM_ART_Nu7_123023	GM_0.4APH_ART	22 days, 16:01:00	WWOX	TA	D	425956	chr16	L	78392881	chr16	R	78818837	FALSE	0	*	NA	NA	NA	NA	NA	NA	NA
GM12878	+	-	-	-	-	-	-	+	-	GM_ART_Nu7_123023	GM_0.4APH_ART	22 days, 18:01:00	WWOX	TA	D	134574	chr16	L	78394816	chr16	R	78529390	FALSE	0	*	NA	NA	NA	NA	NA	NA	NA
GM12878	+	-	-	-	-	-	-	+	-	GM_ART_Nu7_123023	GM_0.4APH_ART	23 days, 3:01:00	WWOX	TA	D	82608	chr16	L	78406084	chr16	R	78488692	TRUE	2	GT	NA	NA	NA	NA	NA	NA	NA
GM12878	+	-	-	-	-	-	-	+	-	GM_ART_Nu7_123023	GM_0.4APH_ART	23 days, 5:01:00	WWOX	TA	D	365106	chr16	L	78408928	chr16	R	78774034	TRUE	-4	TAAA	NA	NA	NA	NA	NA	notFound	NA
GM12878	+	-	-	-	-	-	-	+	-	GM_ART_Nu7_123023	GM_0.4APH_ART	23 days, 17:01:00	WWOX	TA	D	139696	chr16	L	78429504	chr16	R	78569200	TRUE	-8	TACTGTTT	1	2	496	507	FALSE	slippage	4
GM12878	+	-	-	-	-	-	-	+	-	GM_ART_Nu7_123023	GM_0.4APH_ART	23 days, 19:01:00	WWOX	TA	D	351458	chr16	L	78429604	chr16	R	78781062	TRUE	0		NA	NA	NA	NA	NA	NA	NA
GM12878	+	-	-	-	-	-	-	+	-	GM_ART_Nu7_123023	GM_0.4APH_ART	24 days, 3:01:00	WWOX	TA	D	365871	chr16	L	78438710	chr16	R	78804581	TRUE	0		NA	NA	NA	NA	NA	NA	NA
GM12878	+	-	-	-	-	-	-	+	-	GM_ART_Nu7_123023	GM_0.4APH_ART	24 days, 21:01:00	WWOX	TA	U	74622	chr16	L	78481507	chr16	R	78406885	TRUE	0		NA	NA	NA	NA	NA	NA	NA
GM12878	+	-	-	-	-	-	-	+	-	GM_ART_Nu7_123023	GM_0.4APH_ART	25 days, 3:40:00	WWOX	TT	U	22955	chr16	L	78498820	chr16	R	78475865	FALSE	0	*	NA	NA	NA	NA	NA	NA	NA
GM12878	+	-	-	-	-	-	-	+	-	GM_ART_Nu7_123023	GM_0.4APH_ART	25 days, 4:09:00	WWOX	TT	D	14731	chr16	L	78478928	chr16	R	78493659	TRUE	3	ATA	NA	NA	NA	NA	NA	NA	NA
GM12878	+	-	-	-	-	-	-	+	-	GM_ART_Nu7_123023	GM_0.4APH_ART	25 days, 6:05:00	WWOX	TT	U	10319	chr16	L	78537439	chr16	R	78527120	TRUE	3	GCC	NA	NA	NA	NA	NA	NA	NA
GM12878	+	-	-	-	-	-	-	+	-	GM_ART_Nu7_123023	GM_0.4APH_ART	25 days, 18:01:00	WWOX	TT	D	80412	chr16	L	78485191	chr16	R	78565603	TRUE	5	TCACA	NA	NA	NA	NA	NA	NA	NA
GM12878	+	-	-	-	-	-	-	+	-	GM_ART_Nu7_123023	GM_0.4APH_ART	25 days, 22:01:00	WWOX	TT	D	97363	chr16	L	78476374	chr16	R	78573737	TRUE	1	C	NA	NA	NA	NA	NA	NA	NA
GM12878	+	-	-	-	-	-	-	+	-	GM_ART_Nu7_123023	GM_0.4APH_ART	26 days, 1:01:00	WWOX	TT	D	87424	chr16	L	78501827	chr16	R	78589251	TRUE	4	GAAA	NA	NA	NA	NA	NA	NA	NA
GM12878	+	-	-	-	-	-	-	+	-	GM_ART_Nu7_123023	GM_0.4APH_ART	26 days, 9:01:00	WWOX	TT	D	133913	chr16	L	78476895	chr16	R	78610808	TRUE	0		NA	NA	NA	NA	NA	NA	NA
GM12878	+	-	-	-	-	-	-	+	-	GM_ART_Nu7_123023	GM_0.4APH_ART	26 days, 19:01:00	WWOX	TT	D	162932	chr16	L	78479702	chr16	R	78642634	FALSE	0	*	NA	NA	NA	NA	NA	NA	NA
GM12878	+	-	-	-	-	-	-	+	-	GM_ART_Nu7_123023	GM_0.4APH_ART	27 days, 5:01:00	WWOX	TT	D	211522	chr16	L	78459229	chr16	R	78670751	TRUE	3	GTT	NA	NA	NA	NA	NA	NA	NA
GM12878	+	-	-	-	-	-	-	+	-	GM_ART_Nu7_123023	GM_0.4APH_ART	27 days, 11:01:00	WWOX	TT	D	159272	chr16	L	78525086	chr16	R	78684358	TRUE	2	CA	NA	NA	NA	NA	NA	NA	NA
GM12878	+	-	-	-	-	-	-	+	-	GM_ART_Nu7_123023	GM_0.4APH_ART	27 days, 22:01:00	WWOX	TT	D	219337	chr16	L	78517103	chr16	R	78736440	TRUE	0		NA	NA	NA	NA	NA	NA	NA
GM12878	+	-	-	-	-	-	-	+	-	GM_ART_Nu7_123023	GM_0.4APH_ART	27 days, 23:01:00	WWOX	TT	D	207733	chr16	L	78535387	chr16	R	78743120	FALSE	0	*	NA	NA	NA	NA	NA	NA	NA
GM12878	+	-	-	-	-	-	-	+	-	GM_ART_Nu7_123023	GM_0.4APH_ART	28 days, 1:02:00	WWOX	TT	D	216524	chr16	L	78531272	chr16	R	78747796	TRUE	1	C	NA	NA	NA	NA	NA	NA	NA
GM12878	+	-	-	-	-	-	-	+	-	GM_ART_Nu7_123023	GM_0.4APH_ART	28 days, 1:03:00	WWOX	TT	D	238492	chr16	L	78508338	chr16	R	78746830	FALSE	0	*	NA	NA	NA	NA	NA	NA	NA
GM12878	+	-	-	-	-	-	-	+	-	GM_ART_Nu7_123023	GM_0.4APH_ART	28 days, 2:02:00	WWOX	TT	D	231131	chr16	L	78518152	chr16	R	78749283	TRUE	0		NA	NA	NA	NA	NA	NA	NA
GM12878	+	-	-	-	-	-	-	+	-	GM_ART_Nu7_123023	GM_0.4APH_ART	28 days, 6:01:00	WWOX	TT	D	308249	chr16	L	78457928	chr16	R	78766177	FALSE	0	*	NA	NA	NA	NA	NA	NA	NA
GM12878	+	-	-	-	-	-	-	+	-	GM_ART_Nu7_123023	GM_0.4APH_ART	29 days, 2:01:00	WWOX	TT	D	330898	chr16	L	78473654	chr16	R	78804552	TRUE	-3	AGT	NA	NA	NA	NA	NA	notFound	NA
GM12878	+	-	-	-	-	-	-	+	-	GM_ART_Nu7_123023	GM_0.4APH_ART	29 days, 11:01:00	WWOX	TT	D	284937	chr16	L	78537470	chr16	R	78822407	FALSE	0	*	NA	NA	NA	NA	NA	NA	NA
GM12878	+	-	-	-	-	-	-	+	-	GM_ART_Nu7_123023	GM_0.4APH_ART	30 days, 2:01:00	WWOX	TT	D	316871	chr16	L	78536687	chr16	R	78853558	TRUE	0		NA	NA	NA	NA	NA	NA	NA
GM12878	+	-	-	-	-	-	-	+	-	GM_ART_Nu7_123023	GM_0.4APH_ART	30 days, 4:01:00	WWOX	TA	D	374189	chr16	L	78482174	chr16	R	78856363	FALSE	0	*	NA	NA	NA	NA	NA	NA	NA
GM12878	+	-	-	-	-	-	-	+	-	GM_ART_Nu7_123023	GM_0.4APH_ART	30 days, 7:01:00	WWOX	TA	D	365856	chr16	L	78496304	chr16	R	78862160	TRUE	3	GTC	NA	NA	NA	NA	NA	NA	NA
GM12878	+	-	-	-	-	-	-	+	-	GM_ART_Nu7_123023	GM_0.4APH_ART	30 days, 12:02:00	WWOX	TA	D	351850	chr16	L	78525223	chr16	R	78877073	TRUE	0		NA	NA	NA	NA	NA	NA	NA
GM12878	+	-	-	-	-	-	-	+	-	GM_ART_Nu7_123023	GM_0.4APH_ART	30 days, 12:03:00	WWOX	TA	D	391402	chr16	L	78485639	chr16	R	78877041	TRUE	1	T	NA	NA	NA	NA	NA	NA	NA
GM12878	+	-	-	-	-	-	-	+	-	GM_ART_Nu7_123023	GM_0.4APH_ART	30 days, 17:01:00	WWOX	TA	D	362130	chr16	L	78536933	chr16	R	78899063	TRUE	-10	TGGCTTTTTT	NA	NA	NA	NA	NA	notFound	NA
GM12878	+	-	-	-	-	-	-	+	-	GM_ART_Nu7_123023	GM_0.4APH_ART	30 days, 18:01:00	WWOX	TA	D	422480	chr16	L	78478238	chr16	R	78900718	TRUE	3	AAT	NA	NA	NA	NA	NA	NA	NA
GM12878	+	-	-	-	-	-	-	+	-	GM_ART_Nu7_123023	GM_0.4APH_ART	30 days, 20:01:00	WWOX	TA	D	404815	chr16	L	78502602	chr16	R	78907417	TRUE	-8	CATCTTTG	NA	NA	NA	NA	NA	notFound	NA
GM12878	+	-	-	-	-	-	-	+	-	GM_ART_Nu7_123023	GM_0.4APH_ART	31 days, 6:01:00	WWOX	TA	D	459704	chr16	L	78478453	chr16	R	78938157	FALSE	0	*	NA	NA	NA	NA	NA	NA	NA
GM12878	+	-	-	-	-	-	-	+	-	GM_ART_Nu7_123023	GM_0.4APH_ART	31 days, 13:01:00	WWOX	TA	D	487140	chr16	L	78489101	chr16	R	78976241	TRUE	-3	AAA	NA	NA	NA	NA	NA	notFound	NA
GM12878	+	-	-	-	-	-	-	+	-	GM_ART_Nu7_123023	GM_0.4APH_ART	31 days, 13:02:00	WWOX	TA	D	444512	chr16	L	78532164	chr16	R	78976676	FALSE	0	*	NA	NA	NA	NA	NA	NA	NA
GM12878	+	-	-	-	-	-	-	+	-	GM_ART_Nu7_123023	GM_0.4APH_ART	31 days, 22:01:00	WWOX	TA	D	514488	chr16	L	78521703	chr16	R	79036191	TRUE	0		NA	NA	NA	NA	NA	NA	NA
GM12878	+	-	-	-	-	-	-	+	-	GM_ART_Nu7_123023	GM_0.4APH_ART	32 days, 23:06:00	WWOX	TT	D	20375	chr16	L	78585061	chr16	R	78605436	TRUE	-3	GGA	NA	NA	NA	NA	NA	notFound	NA
GM12878	+	-	-	-	-	-	-	+	-	GM_ART_Nu7_123023	GM_0.4APH_ART	33 days, 0:11:00	WWOX	TT	D	12848	chr16	L	78630579	chr16	R	78643427	TRUE	2	TC	NA	NA	NA	NA	NA	NA	NA
GM12878	+	-	-	-	-	-	-	+	-	GM_ART_Nu7_123023	GM_0.4APH_ART	33 days, 0:26:00	WWOX	TT	D	43039	chr16	L	78604129	chr16	R	78647168	TRUE	2	AG	NA	NA	NA	NA	NA	NA	NA
GM12878	+	-	-	-	-	-	-	+	-	GM_ART_Nu7_123023	GM_0.4APH_ART	33 days, 0:58:00	WWOX	TT	D	70168	chr16	L	78579430	chr16	R	78649598	FALSE	0	*	NA	NA	NA	NA	NA	NA	NA
GM12878	+	-	-	-	-	-	-	+	-	GM_ART_Nu7_123023	GM_0.4APH_ART	33 days, 1:11:00	WWOX	TT	D	39727	chr16	L	78614657	chr16	R	78654384	TRUE	2	GT	NA	NA	NA	NA	NA	NA	NA
GM12878	+	-	-	-	-	-	-	+	-	GM_ART_Nu7_123023	GM_0.4APH_ART	33 days, 1:15:00	WWOX	TT	D	20677	chr16	L	78640250	chr16	R	78660927	FALSE	0	*	NA	NA	NA	NA	NA	NA	NA
GM12878	+	-	-	-	-	-	-	+	-	GM_ART_Nu7_123023	GM_0.4APH_ART	33 days, 2:01:00	WWOX	TT	D	18689	chr16	L	78643347	chr16	R	78662036	TRUE	-13	TATTACTAATTAT	NA	NA	NA	NA	NA	notFound	NA
GM12878	+	-	-	-	-	-	-	+	-	GM_ART_Nu7_123023	GM_0.4APH_ART	33 days, 3:01:00	WWOX	TT	D	99731	chr16	L	78564421	chr16	R	78664152	TRUE	1	C	NA	NA	NA	NA	NA	NA	NA
GM12878	+	-	-	-	-	-	-	+	-	GM_ART_Nu7_123023	GM_0.4APH_ART	33 days, 4:02:00	WWOX	TT	D	69480	chr16	L	78596057	chr16	R	78665537	TRUE	3	TTC	NA	NA	NA	NA	NA	NA	NA
GM12878	+	-	-	-	-	-	-	+	-	GM_ART_Nu7_123023	GM_0.4APH_ART	33 days, 10:01:00	WWOX	TT	D	128205	chr16	L	78549441	chr16	R	78677646	TRUE	2	AT	NA	NA	NA	NA	NA	NA	NA
GM12878	+	-	-	-	-	-	-	+	-	GM_ART_Nu7_123023	GM_0.4APH_ART	33 days, 23:03:00	WWOX	TT	D	148201	chr16	L	78555156	chr16	R	78703357	TRUE	2	TG	NA	NA	NA	NA	NA	NA	NA
GM12878	+	-	-	-	-	-	-	+	-	GM_ART_Nu7_123023	GM_0.4APH_ART	34 days, 0:03:00	WWOX	TT	D	133810	chr16	L	78571580	chr16	R	78705390	TRUE	-40	ATAATAGTTTATTATTATTATATATTATTTATAGTTTATA	NA	NA	NA	NA	NA	NA	NA
GM12878	+	-	-	-	-	-	-	+	-	GM_ART_Nu7_123023	GM_0.4APH_ART	34 days, 1:01:00	WWOX	TT	D	59851	chr16	L	78646955	chr16	R	78706806	TRUE	1	T	NA	NA	NA	NA	NA	NA	NA
GM12878	+	-	-	-	-	-	-	+	-	GM_ART_Nu7_123023	GM_0.4APH_ART	34 days, 5:03:00	WWOX	TT	D	129912	chr16	L	78581526	chr16	R	78711438	FALSE	0	*	NA	NA	NA	NA	NA	NA	NA
GM12878	+	-	-	-	-	-	-	+	-	GM_ART_Nu7_123023	GM_0.4APH_ART	34 days, 7:01:00	WWOX	TT	D	157219	chr16	L	78556430	chr16	R	78713649	TRUE	2	AA	NA	NA	NA	NA	NA	NA	NA
GM12878	+	-	-	-	-	-	-	+	-	GM_ART_Nu7_123023	GM_0.4APH_ART	34 days, 19:01:00	WWOX	TT	D	191508	chr16	L	78546592	chr16	R	78738100	FALSE	0	*	NA	NA	NA	NA	NA	NA	NA
GM12878	+	-	-	-	-	-	-	+	-	GM_ART_Nu7_123023	GM_0.4APH_ART	34 days, 20:02:00	WWOX	TT	D	154783	chr16	L	78584428	chr16	R	78739211	FALSE	0	*	NA	NA	NA	NA	NA	NA	NA
GM12878	+	-	-	-	-	-	-	+	-	GM_ART_Nu7_123023	GM_0.4APH_ART	34 days, 23:05:00	WWOX	TT	D	139766	chr16	L	78606104	chr16	R	78745870	TRUE	-13	TTTAATACTAGGA	1	2	507	524	FALSE	crossJxn	6
GM12878	+	-	-	-	-	-	-	+	-	GM_ART_Nu7_123023	GM_0.4APH_ART	35 days, 4:01:00	WWOX	TT	D	205257	chr16	L	78550013	chr16	R	78755270	TRUE	1	A	NA	NA	NA	NA	NA	NA	NA
GM12878	+	-	-	-	-	-	-	+	-	GM_ART_Nu7_123023	GM_0.4APH_ART	35 days, 5:02:00	WWOX	TT	D	162546	chr16	L	78594931	chr16	R	78757477	FALSE	0	*	NA	NA	NA	NA	NA	NA	NA
GM12878	+	-	-	-	-	-	-	+	-	GM_ART_Nu7_123023	GM_0.4APH_ART	35 days, 7:01:00	WWOX	TT	D	184155	chr16	L	78577308	chr16	R	78761463	FALSE	0	*	NA	NA	NA	NA	NA	NA	NA
GM12878	+	-	-	-	-	-	-	+	-	GM_ART_Nu7_123023	GM_0.4APH_ART	35 days, 9:07:00	WWOX	TT	D	153859	chr16	L	78611823	chr16	R	78765682	FALSE	0	*	NA	NA	NA	NA	NA	NA	NA
GM12878	+	-	-	-	-	-	-	+	-	GM_ART_Nu7_123023	GM_0.4APH_ART	35 days, 18:03:00	WWOX	TT	D	229946	chr16	L	78554205	chr16	R	78784151	TRUE	1	T	NA	NA	NA	NA	NA	NA	NA
GM12878	+	-	-	-	-	-	-	+	-	GM_ART_Nu7_123023	GM_0.4APH_ART	35 days, 20:01:00	WWOX	TT	D	200344	chr16	L	78587827	chr16	R	78788171	TRUE	2	TG	NA	NA	NA	NA	NA	NA	NA
GM12878	+	-	-	-	-	-	-	+	-	GM_ART_Nu7_123023	GM_0.4APH_ART	35 days, 23:01:00	WWOX	TT	D	219173	chr16	L	78573819	chr16	R	78792992	TRUE	4	CATT	NA	NA	NA	NA	NA	NA	NA
GM12878	+	-	-	-	-	-	-	+	-	GM_ART_Nu7_123023	GM_0.4APH_ART	36 days, 1:08:00	WWOX	TT	D	143914	chr16	L	78653870	chr16	R	78797784	FALSE	0	*	NA	NA	NA	NA	NA	NA	NA
GM12878	+	-	-	-	-	-	-	+	-	GM_ART_Nu7_123023	GM_0.4APH_ART	36 days, 10:01:00	WWOX	TT	D	274418	chr16	L	78542742	chr16	R	78817160	TRUE	1	A	NA	NA	NA	NA	NA	NA	NA
GM12878	+	-	-	-	-	-	-	+	-	GM_ART_Nu7_123023	GM_0.4APH_ART	36 days, 12:01:00	WWOX	TT	D	277586	chr16	L	78541822	chr16	R	78819408	TRUE	-1	A	NA	NA	NA	NA	NA	notFound	NA
GM12878	+	-	-	-	-	-	-	+	-	GM_ART_Nu7_123023	GM_0.4APH_ART	36 days, 12:02:00	WWOX	TT	D	238450	chr16	L	78580805	chr16	R	78819255	TRUE	2	GG	NA	NA	NA	NA	NA	NA	NA
GM12878	+	-	-	-	-	-	-	+	-	GM_ART_Nu7_123023	GM_0.4APH_ART	36 days, 18:01:00	WWOX	TT	D	173455	chr16	L	78655724	chr16	R	78829179	TRUE	0		NA	NA	NA	NA	NA	NA	NA
GM12878	+	-	-	-	-	-	-	+	-	GM_ART_Nu7_123023	GM_0.4APH_ART	37 days, 14:01:00	WWOX	TA	D	258374	chr16	L	78616228	chr16	R	78874602	TRUE	-1	G	NA	NA	NA	NA	NA	notFound	NA
GM12878	+	-	-	-	-	-	-	+	-	GM_ART_Nu7_123023	GM_0.4APH_ART	37 days, 18:02:00	WWOX	TA	D	301172	chr16	L	78583285	chr16	R	78884457	TRUE	-7	CCTTTCC	NA	NA	NA	NA	NA	notFound	NA
GM12878	+	-	-	-	-	-	-	+	-	GM_ART_Nu7_123023	GM_0.4APH_ART	40 days, 4:52:00	WWOX	TT	U	11717	chr16	L	78713191	chr16	R	78701474	FALSE	0	*	NA	NA	NA	NA	NA	NA	NA
GM12878	+	-	-	-	-	-	-	+	-	GM_ART_Nu7_123023	GM_0.4APH_ART	40 days, 12:01:00	WWOX	TT	D	62660	chr16	L	78674897	chr16	R	78737557	TRUE	2	CA	NA	NA	NA	NA	NA	NA	NA
GM12878	+	-	-	-	-	-	-	+	-	GM_ART_Nu7_123023	GM_0.4APH_ART	40 days, 21:01:00	WWOX	TT	D	37510	chr16	L	78716022	chr16	R	78753532	FALSE	0	*	NA	NA	NA	NA	NA	NA	NA
GM12878	+	-	-	-	-	-	-	+	-	GM_ART_Nu7_123023	GM_0.4APH_ART	41 days, 5:01:00	WWOX	TT	D	102078	chr16	L	78670680	chr16	R	78772758	FALSE	0	*	NA	NA	NA	NA	NA	NA	NA
GM12878	+	-	-	-	-	-	-	+	-	GM_ART_Nu7_123023	GM_0.4APH_ART	41 days, 7:01:00	WWOX	TT	D	95694	chr16	L	78680297	chr16	R	78775991	FALSE	0	*	NA	NA	NA	NA	NA	NA	NA
GM12878	+	-	-	-	-	-	-	+	-	GM_ART_Nu7_123023	GM_0.4APH_ART	41 days, 11:01:00	WWOX	TT	D	98061	chr16	L	78685966	chr16	R	78784027	TRUE	-7	ATTATAT	NA	NA	NA	NA	NA	notFound	NA
GM12878	+	-	-	-	-	-	-	+	-	GM_ART_Nu7_123023	GM_0.4APH_ART	41 days, 15:01:00	WWOX	TT	D	103507	chr16	L	78696385	chr16	R	78799892	FALSE	0	*	NA	NA	NA	NA	NA	NA	NA
GM12878	+	-	-	-	-	-	-	-	+	GM_ART_Nu7_123023	GM_0.4APH_Nu7	41 days, 16:01:00	WWOX	TT	D	125932	chr16	L	78680349	chr16	R	78806281	TRUE	1	G	NA	NA	NA	NA	NA	NA	NA
GM12878	+	-	-	-	-	-	-	-	+	GM_ART_Nu7_123023	GM_0.4APH_Nu7	41 days, 20:01:00	WWOX	TT	D	140466	chr16	L	78672938	chr16	R	78813404	FALSE	0	*	NA	NA	NA	NA	NA	NA	NA
GM12878	+	-	-	-	-	-	-	-	+	GM_ART_Nu7_123023	GM_0.4APH_Nu7	42 days, 3:01:00	WWOX	TT	D	130038	chr16	L	78700554	chr16	R	78830592	TRUE	-4	ATTT	1	1	488	496	FALSE	crossJxn	4
GM12878	+	-	-	-	-	-	-	-	+	GM_ART_Nu7_123023	GM_0.4APH_Nu7	42 days, 5:01:00	WWOX	TT	D	137224	chr16	L	78698134	chr16	R	78835358	TRUE	2	TC	NA	NA	NA	NA	NA	NA	NA
GM12878	+	-	-	-	-	-	-	-	+	GM_ART_Nu7_123023	GM_0.4APH_Nu7	42 days, 8:01:00	WWOX	TT	D	151020	chr16	L	78699400	chr16	R	78850420	FALSE	0	*	NA	NA	NA	NA	NA	NA	NA
GM12878	+	-	-	-	-	-	-	-	+	GM_ART_Nu7_123023	GM_0.4APH_Nu7	42 days, 12:01:00	WWOX	TA	D	171327	chr16	L	78692219	chr16	R	78863546	FALSE	0	*	NA	NA	NA	NA	NA	NA	NA
GM12878	+	-	-	-	-	-	-	-	+	GM_ART_Nu7_123023	GM_0.4APH_Nu7	42 days, 17:01:00	WWOX	TA	D	243037	chr16	L	78694742	chr16	R	78937779	FALSE	0	*	NA	NA	NA	NA	NA	NA	NA
GM12878	+	-	-	-	-	-	-	-	+	GM_ART_Nu7_123023	GM_0.4APH_Nu7	42 days, 20:01:00	WWOX	TA	D	333790	chr16	L	78674329	chr16	R	79008119	FALSE	0	*	NA	NA	NA	NA	NA	NA	NA
GM12878	+	-	-	-	-	-	-	-	+	GM_ART_Nu7_123023	GM_0.4APH_Nu7	43 days, 11:01:00	WWOX	TT	D	24457	chr16	L	78724099	chr16	R	78748556	TRUE	1	G	NA	NA	NA	NA	NA	NA	NA
GM12878	+	-	-	-	-	-	-	-	+	GM_ART_Nu7_123023	GM_0.4APH_Nu7	44 days, 0:01:00	WWOX	TT	D	90003	chr16	L	78724853	chr16	R	78814856	FALSE	0	*	NA	NA	NA	NA	NA	NA	NA
GM12878	+	-	-	-	-	-	-	-	+	GM_ART_Nu7_123023	GM_0.4APH_Nu7	44 days, 9:01:00	WWOX	TA	D	138761	chr16	L	78745746	chr16	R	78884507	TRUE	2	CC	NA	NA	NA	NA	NA	NA	NA
GM12878	+	-	-	-	-	-	-	-	+	GM_ART_Nu7_123023	GM_0.4APH_Nu7	45 days, 5:23:00	WWOX	TT	U	17806	chr16	L	78784627	chr16	R	78766821	TRUE	2	AA	NA	NA	NA	NA	NA	NA	NA
GM12878	+	-	-	-	-	-	-	-	+	GM_ART_Nu7_123023	GM_0.4APH_Nu7	45 days, 5:05:00	WWOX	TT	D	20012	chr16	L	78749009	chr16	R	78769021	TRUE	6	ATTTGT	NA	NA	NA	NA	NA	NA	NA
GM12878	+	-	-	-	-	-	-	-	+	GM_ART_Nu7_123023	GM_0.4APH_Nu7	45 days, 7:16:00	WWOX	TT	D	16718	chr16	L	78765842	chr16	R	78782560	FALSE	0	*	NA	NA	NA	NA	NA	NA	NA
GM12878	+	-	-	-	-	-	-	-	+	GM_ART_Nu7_123023	GM_0.4APH_Nu7	45 days, 23:01:00	WWOX	TT	D	86479	chr16	L	78764648	chr16	R	78851127	TRUE	-24	ACATTAACAACATTAACTTTCCAA	NA	NA	NA	NA	NA	NA	NA
GM12878	+	-	-	-	-	-	-	-	+	GM_ART_Nu7_123023	GM_0.4APH_Nu7	46 days, 4:01:00	WWOX	TA	D	110077	chr16	L	78759556	chr16	R	78869633	TRUE	4	TACT	NA	NA	NA	NA	NA	NA	NA
GM12878	+	-	-	-	-	-	-	-	+	GM_ART_Nu7_123023	GM_0.4APH_Nu7	46 days, 10:02:00	WWOX	TA	D	187796	chr16	L	78787365	chr16	R	78975161	FALSE	0	*	NA	NA	NA	NA	NA	NA	NA
GM12878	+	-	-	-	-	-	-	-	+	GM_ART_Nu7_123023	GM_0.4APH_Nu7	46 days, 11:01:00	WWOX	TA	D	226304	chr16	L	78753474	chr16	R	78979778	TRUE	-34	TGTTGCAAATATTTGTTGCAGCAAATATTTGGAT	NA	NA	NA	NA	NA	NA	NA
GM12878	+	-	-	-	-	-	-	-	+	GM_ART_Nu7_123023	GM_0.4APH_Nu7	4 days, 15:01:00	WWOX	TT	V	212799	chr16	L	78559546	chr16	L	78772345	FALSE	0	*	NA	NA	NA	NA	NA	NA	NA
GM12878	+	-	-	-	-	-	-	-	+	GM_ART_Nu7_123023	GM_0.4APH_Nu7	47 days, 14:01:00	WWOX	TA	D	50384	chr16	L	78809375	chr16	R	78859759	TRUE	-4	AAAA	NA	NA	NA	NA	NA	notFound	NA
GM12878	+	-	-	-	-	-	-	-	+	GM_ART_Nu7_123023	GM_0.4APH_Nu7	47 days, 15:01:00	WWOX	TA	D	83741	chr16	L	78807025	chr16	R	78890766	TRUE	-2	AT	NA	NA	NA	NA	NA	notFound	NA
GM12878	+	-	-	-	-	-	-	-	+	GM_ART_Nu7_123023	GM_0.4APH_Nu7	47 days, 19:01:00	WWOX	TA	D	170978	chr16	L	78803339	chr16	R	78974317	TRUE	3	AAT	NA	NA	NA	NA	NA	NA	NA
GM12878	+	-	-	-	-	-	-	-	+	GM_ART_Nu7_123023	GM_0.4APH_Nu7	48 days, 13:01:00	WWOX	TA	D	38175	chr16	L	78841307	chr16	R	78879482	FALSE	0	*	NA	NA	NA	NA	NA	NA	NA
GM12878	+	-	-	-	-	-	-	-	+	GM_ART_Nu7_123023	GM_0.4APH_Nu7	48 days, 21:01:00	WWOX	TA	D	293319	chr16	L	78843176	chr16	R	79136495	FALSE	0	*	NA	NA	NA	NA	NA	NA	NA
GM12878	+	-	-	-	-	-	-	-	+	GM_ART_Nu7_123023	GM_0.4APH_Nu7	48 days, 22:01:00	WWOX	TA	D	334445	chr16	L	78839226	chr16	R	79173671	TRUE	3	AGA	NA	NA	NA	NA	NA	NA	NA
GM12878	+	-	-	-	-	-	-	-	+	GM_ART_Nu7_123023	GM_0.4APH_Nu7	49 days, 4:01:00	WWOX	TA	U	177893	chr16	L	78962609	chr16	R	78784716	TRUE	0		NA	NA	NA	NA	NA	NA	NA
GM12878	+	-	-	-	-	-	-	-	+	GM_ART_Nu7_123023	GM_0.4APH_Nu7	49 days, 8:01:00	WWOX	TA	U	172505	chr16	L	79016679	chr16	R	78844174	TRUE	0		NA	NA	NA	NA	NA	NA	NA
GM12878	+	-	-	-	-	-	-	-	+	GM_ART_Nu7_123023	GM_0.4APH_Nu7	49 days, 16:01:00	WWOX	TA	U	716849	chr16	L	79221655	chr16	R	78504806	TRUE	-13	TGTTATGTGATAT	NA	NA	NA	NA	NA	notFound	NA
GM12878	+	-	-	-	-	-	-	-	+	GM_ART_Nu7_123023	GM_0.4APH_Nu7	50 days, 10:01:00	WWOX	TA	V	271834	chr16	R	78278757	chr16	R	78550591	TRUE	2	TC	NA	NA	NA	NA	NA	NA	NA
GM12878	+	-	-	-	-	-	-	-	+	GM_ART_Nu7_123023	GM_0.4APH_Nu7	50 days, 13:01:00	WWOX	TA	V	508540	chr16	R	78312921	chr16	R	78821461	TRUE	2	AT	NA	NA	NA	NA	NA	NA	NA
GM12878	+	-	-	-	-	-	-	-	+	GM_ART_Nu7_123023	GM_0.4APH_Nu7	50 days, 17:01:00	WWOX	TA	V	89134	chr16	R	78427062	chr16	R	78516196	TRUE	-27	TAGTTACACGTAGTTACACCGTAGTTA	NA	NA	NA	NA	NA	NA	NA
GM12878	+	-	-	-	-	-	-	-	+	GM_ART_Nu7_123023	GM_0.4APH_Nu7	53 days, 22:01:00	WWOX	TA	V	636682	chr16	R	78540349	chr16	R	79177031	TRUE	1	T	NA	NA	NA	NA	NA	NA	NA
GM12878	+	-	-	-	-	-	-	-	+	GM_ART_Nu7_123023	GM_0.4APH_Nu7	54 days, 8:01:00	WWOX	TT	V	212248	chr16	R	78549544	chr16	R	78761792	FALSE	0	*	NA	NA	NA	NA	NA	NA	NA
GM12878	+	-	-	-	-	-	-	-	+	GM_ART_Nu7_123023	GM_0.4APH_Nu7	56 days, 13:01:00	WWOX	TA	V	875462	chr16	R	78619678	chr16	R	79495140	TRUE	-3	GAT	NA	NA	NA	NA	NA	notFound	NA
GM12878	+	-	-	-	-	-	-	-	+	GM_ART_Nu7_123023	GM_0.4APH_Nu7	58 days, 4:01:00	WWOX	TA	V	578610	chr16	R	78682609	chr16	R	79261219	FALSE	0	*	NA	NA	NA	NA	NA	NA	NA
GM12878	+	-	-	-	-	-	-	-	+	GM_ART_Nu7_123023	GM_0.4APH_Nu7	67 days, 23:01:00	FHIT,WWOX	ta	T	0	chr3	L	60684298	chr16	R	79221055	TRUE	0		NA	NA	NA	NA	NA	NA	NA
GM12878	+	-	-	-	-	-	-	-	+	GM_ART_Nu7_123023	GM_0.4APH_Nu7	72 days, 10:01:00	FHIT,WWOX	ta	T	0	chr3	R	60645164	chr16	R	79081575	TRUE	3	TGA	NA	NA	NA	NA	NA	NA	NA
GM12878	+	-	-	-	-	-	-	-	+	GM_ART_Nu7_123023	GM_0.4APH_Nu7	73 days, 3:01:00	FHIT,WWOX	tt	T	0	chr3	R	60693579	chr16	R	78641299	TRUE	0		NA	NA	NA	NA	NA	NA	NA
GM12878	+	-	-	-	-	-	-	-	+	GM_ART_Nu7_123023	GM_0.4APH_Nu7	76 days, 2:01:00	FHIT	TT	V	297106	chr3	L	60386201	chr3	L	60683307	TRUE	2	CT	NA	NA	NA	NA	NA	NA	NA
GM12878	+	-	-	-	-	-	-	-	+	GM_ART_Nu7_123023	GM_0.4APH_Nu7	79 days, 8:01:00	FHIT	TA	V	552519	chr3	L	60564177	chr3	L	61116696	TRUE	0		NA	NA	NA	NA	NA	NA	NA
GM12878	+	-	-	-	-	-	-	-	+	GM_ART_Nu7_123023	GM_0.4APH_Nu7	88 days, 5:01:00	FHIT	TA	D	652544	chr3	L	59990403	chr3	R	60642947	TRUE	0		NA	NA	NA	NA	NA	NA	NA
GM12878	+	-	-	-	-	-	-	-	+	GM_ART_Nu7_123023	GM_0.4APH_Nu7	88 days, 10:01:00	FHIT	TA	D	472556	chr3	L	60184442	chr3	R	60656998	TRUE	2	GA	NA	NA	NA	NA	NA	NA	NA
GM12878	+	-	-	-	-	-	-	-	+	GM_ART_Nu7_123023	GM_0.4APH_Nu7	88 days, 12:01:00	FHIT	TA	D	311783	chr3	L	60204943	chr3	R	60516726	TRUE	1	A	NA	NA	NA	NA	NA	NA	NA
GM12878	+	-	-	-	-	-	-	-	+	GM_ART_Nu7_123023	GM_0.4APH_Nu7	89 days, 5:01:00	FHIT	TA	D	255760	chr3	L	60259303	chr3	R	60515063	FALSE	0	*	NA	NA	NA	NA	NA	NA	NA
GM12878	+	-	-	-	-	-	-	-	+	GM_ART_Nu7_123023	GM_0.4APH_Nu7	89 days, 15:01:00	FHIT	TA	D	380951	chr3	L	60286314	chr3	R	60667265	FALSE	0	*	NA	NA	NA	NA	NA	NA	NA
GM12878	+	-	-	-	-	-	-	-	+	GM_ART_Nu7_123023	GM_0.4APH_Nu7	90 days, 2:01:00	FHIT	TT	D	220480	chr3	L	60315400	chr3	R	60535880	TRUE	6	TTTCCA	NA	NA	NA	NA	NA	NA	NA
GM12878	+	-	-	-	-	-	-	-	+	GM_ART_Nu7_123023	GM_0.4APH_Nu7	90 days, 3:01:00	FHIT	TT	D	213857	chr3	L	60328161	chr3	R	60542018	TRUE	-1	T	NA	NA	NA	NA	NA	notFound	NA
GM12878	+	-	-	-	-	-	-	-	+	GM_ART_Nu7_123023	GM_0.4APH_Nu7	91 days, 18:18:00	FHIT	TT	U	11278	chr3	L	60362618	chr3	R	60351340	TRUE	2	AC	NA	NA	NA	NA	NA	NA	NA
GM12878	+	-	-	-	-	-	-	-	+	GM_ART_Nu7_123023	GM_0.4APH_Nu7	91 days, 20:34:00	FHIT	TT	D	21481	chr3	L	60380150	chr3	R	60401631	FALSE	0	*	NA	NA	NA	NA	NA	NA	NA
GM12878	+	-	-	-	-	-	-	-	+	GM_ART_Nu7_123023	GM_0.4APH_Nu7	92 days, 2:01:00	FHIT	TT	D	72450	chr3	L	60375413	chr3	R	60447863	FALSE	0	*	NA	NA	NA	NA	NA	NA	NA
GM12878	+	-	-	-	-	-	-	-	+	GM_ART_Nu7_123023	GM_0.4APH_Nu7	92 days, 3:01:00	FHIT	TT	D	107408	chr3	L	60341615	chr3	R	60449023	TRUE	2	CT	NA	NA	NA	NA	NA	NA	NA
GM12878	+	-	-	-	-	-	-	-	+	GM_ART_Nu7_123023	GM_0.4APH_Nu7	92 days, 7:01:00	FHIT	TT	D	41512	chr3	L	60420861	chr3	R	60462373	TRUE	4	GCTT	NA	NA	NA	NA	NA	NA	NA
GM12878	+	-	-	-	-	-	-	-	+	GM_ART_Nu7_123023	GM_0.4APH_Nu7	92 days, 9:01:00	FHIT	TT	D	59581	chr3	L	60418885	chr3	R	60478466	TRUE	1	A	NA	NA	NA	NA	NA	NA	NA
GM12878	+	-	-	-	-	-	-	-	+	GM_ART_Nu7_123023	GM_0.4APH_Nu7	92 days, 11:01:00	FHIT	TT	D	81299	chr3	L	60403626	chr3	R	60484925	FALSE	0	*	NA	NA	NA	NA	NA	NA	NA
GM12878	+	-	-	-	-	-	-	-	+	GM_ART_Nu7_123023	GM_0.4APH_Nu7	92 days, 23:01:00	FHIT	TT	D	151429	chr3	L	60374139	chr3	R	60525568	TRUE	-3	GAG	1	2	509	518	TRUE	foldback	8
GM12878	+	-	-	-	-	-	-	-	+	GM_ART_Nu7_123023	GM_0.4APH_Nu7	93 days, 2:01:00	FHIT	TT	D	146749	chr3	L	60390941	chr3	R	60537690	TRUE	4	GGGA	NA	NA	NA	NA	NA	NA	NA
GM12878	+	-	-	-	-	-	-	-	+	GM_ART_Nu7_123023	GM_0.4APH_Nu7	93 days, 12:02:00	FHIT	TT	D	133153	chr3	L	60431166	chr3	R	60564319	FALSE	0	*	NA	NA	NA	NA	NA	NA	NA
GM12878	+	-	-	-	-	-	-	-	+	GM_ART_Nu7_123023	GM_0.4APH_Nu7	93 days, 20:02:00	FHIT	TT	D	175534	chr3	L	60419609	chr3	R	60595143	TRUE	3	TGA	NA	NA	NA	NA	NA	NA	NA
GM12878	+	-	-	-	-	-	-	-	+	GM_ART_Nu7_123023	GM_0.4APH_Nu7	94 days, 11:01:00	FHIT	TT	D	264796	chr3	L	60410726	chr3	R	60675522	TRUE	-2	TA	NA	NA	NA	NA	NA	notFound	NA
GM12878	+	-	-	-	-	-	-	-	+	GM_ART_Nu7_123023	GM_0.4APH_Nu7	94 days, 13:01:00	FHIT	TT	D	237711	chr3	L	60441301	chr3	R	60679012	TRUE	-4	ATAT	NA	NA	NA	NA	NA	notFound	NA
GM12878	+	-	-	-	-	-	-	-	+	GM_ART_Nu7_123023	GM_0.4APH_Nu7	94 days, 14:01:00	FHIT	TT	D	289054	chr3	L	60392765	chr3	R	60681819	TRUE	2	TG	NA	NA	NA	NA	NA	NA	NA
GM12878	+	-	-	-	-	-	-	-	+	GM_ART_Nu7_123023	GM_0.4APH_Nu7	94 days, 17:01:00	FHIT	TT	D	323186	chr3	L	60370765	chr3	R	60693951	FALSE	0	*	NA	NA	NA	NA	NA	NA	NA
GM12878	+	-	-	-	-	-	-	-	+	GM_ART_Nu7_123023	GM_0.4APH_Nu7	94 days, 20:01:00	FHIT	TA	D	348389	chr3	L	60373865	chr3	R	60722254	TRUE	-9	TAAGCAGAA	1	2	506	518	TRUE	foldback	5
GM12878	+	-	-	-	-	-	-	-	+	GM_ART_Nu7_123023	GM_0.4APH_Nu7	94 days, 21:01:00	FHIT	TA	D	338919	chr3	L	60422182	chr3	R	60761101	FALSE	0	*	NA	NA	NA	NA	NA	NA	NA
GM12878	+	-	-	-	-	-	-	-	+	GM_ART_Nu7_123023	GM_0.4APH_Nu7	95 days, 11:01:00	FHIT	TT	D	63912	chr3	L	60451189	chr3	R	60515101	FALSE	0	*	NA	NA	NA	NA	NA	NA	NA
GM12878	+	-	-	-	-	-	-	-	+	GM_ART_Nu7_123023	GM_0.4APH_Nu7	95 days, 13:01:00	FHIT	TT	D	91154	chr3	L	60449501	chr3	R	60540655	TRUE	2	GT	NA	NA	NA	NA	NA	NA	NA
GM12878	+	-	-	-	-	-	-	-	+	GM_ART_Nu7_123023	GM_0.4APH_Nu7	95 days, 14:01:00	FHIT	TT	D	136398	chr3	L	60446522	chr3	R	60582920	TRUE	-6	ATAGTA	NA	NA	NA	NA	NA	notFound	NA
GM12878	+	-	-	-	-	-	-	-	+	GM_ART_Nu7_123023	GM_0.4APH_Nu7	95 days, 22:01:00	FHIT	TT	D	41893	chr3	L	60461882	chr3	R	60503775	TRUE	1	T	NA	NA	NA	NA	NA	NA	NA
GM12878	+	-	-	-	-	-	-	-	+	GM_ART_Nu7_123023	GM_0.4APH_Nu7	96 days, 10:01:00	FHIT	TT	D	64151	chr3	L	60473258	chr3	R	60537409	TRUE	2	TT	NA	NA	NA	NA	NA	NA	NA
GM12878	+	-	-	-	-	-	-	-	+	GM_ART_Nu7_123023	GM_0.4APH_Nu7	96 days, 16:01:00	FHIT	TT	D	183745	chr3	L	60479252	chr3	R	60662997	TRUE	1	T	NA	NA	NA	NA	NA	NA	NA
GM12878	+	-	-	-	-	-	-	-	+	GM_ART_Nu7_123023	GM_0.4APH_Nu7	97 days, 8:01:00	FHIT	TT	D	126752	chr3	L	60490188	chr3	R	60616940	TRUE	3	TCT	NA	NA	NA	NA	NA	NA	NA
GM12878	+	-	-	-	-	-	-	-	+	GM_ART_Nu7_123023	GM_0.4APH_Nu7	98 days, 7:01:00	FHIT	TA	D	356270	chr3	L	60512358	chr3	R	60868628	TRUE	-9	CATATTTAA	NA	NA	NA	NA	NA	notFound	NA
GM12878	+	-	-	-	-	-	-	-	+	GM_ART_Nu7_123023	GM_0.4APH_Nu7	98 days, 17:01:00	FHIT	TT	U	25855	chr3	L	60548673	chr3	R	60522818	TRUE	1	A	NA	NA	NA	NA	NA	NA	NA
GM12878	+	-	-	-	-	-	-	-	+	GM_ART_Nu7_123023	GM_0.4APH_Nu7	98 days, 22:01:00	FHIT	TT	D	78966	chr3	L	60544512	chr3	R	60623478	FALSE	0	*	NA	NA	NA	NA	NA	NA	NA
GM12878	+	-	-	-	-	-	-	-	+	GM_ART_Nu7_123023	GM_0.4APH_Nu7	99 days, 2:01:00	FHIT	TA	D	240644	chr3	L	60564514	chr3	R	60805158	TRUE	3	TGG	NA	NA	NA	NA	NA	NA	NA
GM12878	+	-	-	-	-	-	-	-	+	GM_ART_Nu7_123023	GM_0.4APH_Nu7	2397:136	FHIT	TT	D	13064	chr3	L	60633689	chr3	R	60646753	FALSE	0	*	NA	NA	NA	NA	NA	NA	NA
GM12878	+	-	-	-	-	-	-	-	+	GM_ART_Nu7_123023	GM_0.4APH_Nu7	100 days, 3:01:00	FHIT	TT	D	121977	chr3	L	60572797	chr3	R	60694774	FALSE	0	*	NA	NA	NA	NA	NA	NA	NA
GM12878	+	-	-	-	-	-	-	-	+	GM_ART_Nu7_123023	GM_0.4APH_Nu7	100 days, 4:01:00	FHIT	TA	D	127217	chr3	L	60574144	chr3	R	60701361	TRUE	1	T	NA	NA	NA	NA	NA	NA	NA
GM12878	+	-	-	-	-	-	-	-	+	GM_ART_Nu7_123023	GM_0.4APH_Nu7	100 days, 10:01:00	FHIT	TA	D	336278	chr3	L	60605688	chr3	R	60941966	TRUE	0		NA	NA	NA	NA	NA	NA	NA
GM12878	+	-	-	-	-	-	-	-	+	GM_ART_Nu7_123023	GM_0.4APH_Nu7	102 days, 2:01:00	FHIT	TA	V	636602	chr3	R	59840021	chr3	R	60476623	TRUE	3	AGA	NA	NA	NA	NA	NA	NA	NA
GM12878	+	-	-	-	-	-	-	-	+	GM_ART_Nu7_123023	GM_0.4APH_Nu7	102 days, 10:01:00	FHIT	TA	V	259816	chr3	R	60128322	chr3	R	60388138	TRUE	1	C	NA	NA	NA	NA	NA	NA	NA
GM12878	+	-	-	-	-	-	-	-	+	GM_ART_Nu7_123023	GM_0.4APH_Nu7	103 days, 6:01:00	FHIT	TT	V	193170	chr3	R	60312431	chr3	R	60505601	TRUE	0		NA	NA	NA	NA	NA	NA	NA
GM12878	+	-	-	-	-	-	-	-	+	GM_ART_Nu7_123023	GM_0.4APH_Nu7	02:01:00	WWOX	TA	V	865349	chr16	L	77966910	chr16	L	78832259	TRUE	3	AGG	NA	NA	NA	NA	NA	NA	NA
GM12878	+	-	-	-	-	-	-	-	+	GM_ART_Nu7_123023	GM_0.4APH_Nu7	13 days, 3:01:00	WWOX	TA	V	310070	chr16	L	78835277	chr16	L	79145347	FALSE	0	*	NA	NA	NA	NA	NA	NA	NA
GM12878	+	-	-	-	-	-	-	-	+	GM_ART_Nu7_123023	GM_0.4APH_Nu7	13 days, 20:01:00	FHIT,WWOX	ta	T	0	chr3	L	59772780	chr16	L	78676584	TRUE	4	CGAT	NA	NA	NA	NA	NA	NA	NA
GM12878	+	-	-	-	-	-	-	-	+	GM_ART_Nu7_123023	GM_0.4APH_Nu7	15 days, 3:01:00	FHIT,WWOX	ta	T	0	chr3	L	60394276	chr16	L	79359558	TRUE	1	T	NA	NA	NA	NA	NA	NA	NA
GM12878	+	-	-	-	-	-	-	-	+	GM_ART_Nu7_123023	GM_0.4APH_Nu7	19 days, 18:01:00	WWOX	TA	D	582751	chr16	L	78215446	chr16	R	78798197	TRUE	-18	CAAGAAAGCATTTATAAA	NA	NA	NA	NA	NA	notFound	NA
GM12878	+	-	-	-	-	-	-	-	+	GM_ART_Nu7_123023	GM_0.4APH_Nu7	19 days, 21:01:00	WWOX	TA	D	202064	chr16	L	78263344	chr16	R	78465408	TRUE	-17	TCTGTCCAATATGCATG	1	1	467	488	TRUE	foldback	12
GM12878	+	-	-	-	-	-	-	-	+	GM_ART_Nu7_123023	GM_0.4APH_Nu7	20 days, 6:01:00	WWOX	TA	D	253065	chr16	L	78287680	chr16	R	78540745	TRUE	3	GAC	NA	NA	NA	NA	NA	NA	NA
GM12878	+	-	-	-	-	-	-	-	+	GM_ART_Nu7_123023	GM_0.4APH_Nu7	20 days, 11:01:00	WWOX	TA	D	428582	chr16	L	78305671	chr16	R	78734253	TRUE	2	TG	NA	NA	NA	NA	NA	NA	NA
GM12878	+	-	-	-	-	-	-	-	+	GM_ART_Nu7_123023	GM_0.4APH_Nu7	20 days, 13:01:00	WWOX	TA	D	315406	chr16	L	78309601	chr16	R	78625007	TRUE	3	CCA	NA	NA	NA	NA	NA	NA	NA
GM12878	+	-	-	-	-	-	-	-	+	GM_ART_Nu7_123023	GM_0.4APH_Nu7	20 days, 18:01:00	WWOX	TA	D	230234	chr16	L	78328052	chr16	R	78558286	FALSE	0	*	NA	NA	NA	NA	NA	NA	NA
GM12878	+	-	-	-	-	-	-	-	+	GM_ART_Nu7_123023	GM_0.4APH_Nu7	21 days, 14:01:00	WWOX	TA	D	407683	chr16	L	78352392	chr16	R	78760075	TRUE	-14	ATCAACAAAAAGAG	NA	NA	NA	NA	NA	notFound	NA
GM12878	+	-	-	-	-	-	-	-	+	GM_ART_Nu7_123023	GM_0.4APH_Nu7	21 days, 15:01:00	WWOX	TA	D	276020	chr16	L	78354495	chr16	R	78630515	TRUE	2	CT	NA	NA	NA	NA	NA	NA	NA
GM12878	+	-	-	-	-	-	-	-	+	GM_ART_Nu7_123023	GM_0.4APH_Nu7	21 days, 17:01:00	WWOX	TA	D	415739	chr16	L	78357250	chr16	R	78772989	TRUE	2	TG	NA	NA	NA	NA	NA	NA	NA
GM12878	+	-	-	-	-	-	-	-	+	GM_ART_Nu7_123023	GM_0.4APH_Nu7	22 days, 1:01:00	WWOX	TA	D	468198	chr16	L	78368446	chr16	R	78836644	FALSE	0	*	NA	NA	NA	NA	NA	NA	NA
GM12878	+	-	-	-	-	-	-	-	+	GM_ART_Nu7_123023	GM_0.4APH_Nu7	22 days, 11:01:00	WWOX	TA	D	164029	chr16	L	78386759	chr16	R	78550788	FALSE	0	*	NA	NA	NA	NA	NA	NA	NA
GM12878	+	-	-	-	-	-	-	-	+	GM_ART_Nu7_123023	GM_0.4APH_Nu7	22 days, 15:01:00	WWOX	TA	D	346942	chr16	L	78393264	chr16	R	78740206	FALSE	0	*	NA	NA	NA	NA	NA	NA	NA
GM12878	+	-	-	-	-	-	-	-	+	GM_ART_Nu7_123023	GM_0.4APH_Nu7	22 days, 17:01:00	WWOX	TA	D	448001	chr16	L	78392276	chr16	R	78840277	TRUE	-2	AA	NA	NA	NA	NA	NA	notFound	NA
GM12878	+	-	-	-	-	-	-	-	+	GM_ART_Nu7_123023	GM_0.4APH_Nu7	22 days, 21:01:00	WWOX	TA	D	195640	chr16	L	78396380	chr16	R	78592020	FALSE	0	*	NA	NA	NA	NA	NA	NA	NA
GM12878	+	-	-	-	-	-	-	-	+	GM_ART_Nu7_123023	GM_0.4APH_Nu7	23 days, 4:01:00	WWOX	TA	D	265046	chr16	L	78407603	chr16	R	78672649	TRUE	10	TGAAATGATA	NA	NA	NA	NA	NA	NA	NA
GM12878	+	-	-	-	-	-	-	-	+	GM_ART_Nu7_123023	GM_0.4APH_Nu7	23 days, 12:01:00	WWOX	TA	D	373807	chr16	L	78424879	chr16	R	78798686	TRUE	-14	TATTAATATATTTT	NA	NA	NA	NA	NA	notFound	NA
GM12878	+	-	-	-	-	-	-	-	+	GM_ART_Nu7_123023	GM_0.4APH_Nu7	24 days, 2:01:00	WWOX	TA	D	235319	chr16	L	78438700	chr16	R	78674019	TRUE	5	ATTTT	NA	NA	NA	NA	NA	NA	NA
GM12878	+	-	-	-	-	-	-	-	+	GM_ART_Nu7_123023	GM_0.4APH_Nu7	24 days, 17:01:00	WWOX	TA	D	397918	chr16	L	78455034	chr16	R	78852952	TRUE	0		NA	NA	NA	NA	NA	NA	NA
GM12878	+	-	-	-	-	-	-	-	+	GM_ART_Nu7_123023	GM_0.4APH_Nu7	24 days, 22:01:00	WWOX	TA	U	67248	chr16	L	78516400	chr16	R	78449152	TRUE	3	ATT	NA	NA	NA	NA	NA	NA	NA
GM12878	+	-	-	-	-	-	-	-	+	GM_ART_Nu7_123023	GM_0.4APH_Nu7	25 days, 0:01:00	WWOX	TA	U	12228	chr16	L	78465241	chr16	R	78453013	FALSE	0	*	NA	NA	NA	NA	NA	NA	NA
GM12878	+	-	-	-	-	-	-	-	+	GM_ART_Nu7_123023	GM_0.4APH_Nu7	25 days, 3:03:00	WWOX	TT	U	20798	chr16	L	78509873	chr16	R	78489075	TRUE	0		NA	NA	NA	NA	NA	NA	NA
GM12878	+	-	-	-	-	-	-	-	+	GM_ART_Nu7_123023	GM_0.4APH_Nu7	25 days, 6:12:00	WWOX	TT	D	13804	chr16	L	78522974	chr16	R	78536778	TRUE	5	GCTGA	NA	NA	NA	NA	NA	NA	NA
GM12878	+	-	-	-	-	-	-	-	+	GM_ART_Nu7_123023	GM_0.4APH_Nu7	25 days, 6:21:00	WWOX	TT	D	21598	chr16	L	78507174	chr16	R	78528772	TRUE	5	CTATT	NA	NA	NA	NA	NA	NA	NA
GM12878	+	-	-	-	-	-	-	-	+	GM_ART_Nu7_123023	GM_0.4APH_Nu7	25 days, 13:01:00	WWOX	TT	D	48094	chr16	L	78506495	chr16	R	78554589	TRUE	0		NA	NA	NA	NA	NA	NA	NA
GM12878	+	-	-	-	-	-	-	-	+	GM_ART_Nu7_123023	GM_0.4APH_Nu7	25 days, 13:02:00	WWOX	TT	D	50775	chr16	L	78504318	chr16	R	78555093	TRUE	1	T	NA	NA	NA	NA	NA	NA	NA
GM12878	+	-	-	-	-	-	-	-	+	GM_ART_Nu7_123023	GM_0.4APH_Nu7	25 days, 22:02:00	WWOX	TT	D	93248	chr16	L	78479841	chr16	R	78573089	FALSE	0	*	NA	NA	NA	NA	NA	NA	NA
GM12878	+	-	-	-	-	-	-	-	+	GM_ART_Nu7_123023	GM_0.4APH_Nu7	26 days, 9:02:00	WWOX	TT	D	74693	chr16	L	78536884	chr16	R	78611577	TRUE	3	GCT	NA	NA	NA	NA	NA	NA	NA
GM12878	+	-	-	-	-	-	-	-	+	GM_ART_Nu7_123023	GM_0.4APH_Nu7	26 days, 22:01:00	WWOX	TT	D	169979	chr16	L	78478753	chr16	R	78648732	TRUE	2	CT	NA	NA	NA	NA	NA	NA	NA
GM12878	+	-	-	-	-	-	-	-	+	GM_ART_Nu7_123023	GM_0.4APH_Nu7	26 days, 23:01:00	WWOX	TT	D	158773	chr16	L	78494055	chr16	R	78652828	FALSE	0	*	NA	NA	NA	NA	NA	NA	NA
GM12878	+	-	-	-	-	-	-	-	+	GM_ART_Nu7_123023	GM_0.4APH_Nu7	27 days, 6:01:00	WWOX	TT	D	162713	chr16	L	78510172	chr16	R	78672885	TRUE	2	AG	NA	NA	NA	NA	NA	NA	NA
GM12878	+	-	-	-	-	-	-	-	+	GM_ART_Nu7_123023	GM_0.4APH_Nu7	27 days, 12:01:00	WWOX	TT	D	216151	chr16	L	78480366	chr16	R	78696517	TRUE	3	TCT	NA	NA	NA	NA	NA	NA	NA
GM12878	+	-	-	-	-	-	-	-	+	GM_ART_Nu7_123023	GM_0.4APH_Nu7	27 days, 14:01:00	WWOX	TT	D	175007	chr16	L	78524141	chr16	R	78699148	TRUE	-15	AATTCTCTGACCTGT	NA	NA	NA	NA	NA	notFound	NA
GM12878	+	-	-	-	-	-	-	-	+	GM_ART_Nu7_123023	GM_0.4APH_Nu7	28 days, 2:04:00	WWOX	TT	D	237859	chr16	L	78511816	chr16	R	78749675	FALSE	0	*	NA	NA	NA	NA	NA	NA	NA
GM12878	+	-	-	-	-	-	-	-	+	GM_ART_Nu7_123023	GM_0.4APH_Nu7	28 days, 5:02:00	WWOX	TT	D	253721	chr16	L	78499668	chr16	R	78753389	FALSE	0	*	NA	NA	NA	NA	NA	NA	NA
GM12878	+	-	-	-	-	-	-	-	+	GM_ART_Nu7_123023	GM_0.4APH_Nu7	28 days, 9:01:00	WWOX	TT	D	286211	chr16	L	78485669	chr16	R	78771880	TRUE	2	AA	NA	NA	NA	NA	NA	NA	NA
GM12878	+	-	-	-	-	-	-	-	+	GM_ART_Nu7_123023	GM_0.4APH_Nu7	28 days, 19:02:00	WWOX	TT	D	307099	chr16	L	78485135	chr16	R	78792234	TRUE	3	CAT	NA	NA	NA	NA	NA	NA	NA
GM12878	+	-	-	-	-	-	-	-	+	GM_ART_Nu7_123023	GM_0.4APH_Nu7	29 days, 0:01:00	WWOX	TT	D	308969	chr16	L	78492841	chr16	R	78801810	FALSE	0	*	NA	NA	NA	NA	NA	NA	NA
GM12878	+	-	-	-	-	-	-	-	+	GM_ART_Nu7_123023	GM_0.4APH_Nu7	29 days, 2:02:00	WWOX	TT	D	341080	chr16	L	78462740	chr16	R	78803820	TRUE	2	TT	NA	NA	NA	NA	NA	NA	NA
GM12878	+	-	-	-	-	-	-	-	+	GM_ART_Nu7_123023	GM_0.4APH_Nu7	29 days, 6:02:00	WWOX	TT	D	324395	chr16	L	78489994	chr16	R	78814389	FALSE	0	*	NA	NA	NA	NA	NA	NA	NA
GM12878	+	-	-	-	-	-	-	-	+	GM_ART_Nu7_123023	GM_0.4APH_Nu7	29 days, 6:03:00	WWOX	TT	D	274634	chr16	L	78538947	chr16	R	78813581	FALSE	0	*	NA	NA	NA	NA	NA	NA	NA
GM12878	+	-	-	-	-	-	-	-	+	GM_ART_Nu7_123023	GM_0.4APH_Nu7	29 days, 9:02:00	WWOX	TT	D	317491	chr16	L	78501930	chr16	R	78819421	FALSE	0	*	NA	NA	NA	NA	NA	NA	NA
GM12878	+	-	-	-	-	-	-	-	+	GM_ART_Nu7_123023	GM_0.4APH_Nu7	29 days, 12:01:00	WWOX	TT	D	309048	chr16	L	78517150	chr16	R	78826198	FALSE	0	*	NA	NA	NA	NA	NA	NA	NA
GM12878	+	-	-	-	-	-	-	-	+	GM_ART_Nu7_123023	GM_0.4APH_Nu7	29 days, 13:02:00	WWOX	TT	D	319101	chr16	L	78507993	chr16	R	78827094	TRUE	3	TGC	NA	NA	NA	NA	NA	NA	NA
GM12878	+	-	-	-	-	-	-	-	+	GM_ART_Nu7_123023	GM_0.4APH_Nu7	29 days, 16:01:00	WWOX	TT	D	305425	chr16	L	78528932	chr16	R	78834357	TRUE	5	TTTCC	NA	NA	NA	NA	NA	NA	NA
GM12878	+	-	-	-	-	-	-	-	+	GM_ART_Nu7_123023	GM_0.4APH_Nu7	29 days, 18:01:00	WWOX	TT	D	325583	chr16	L	78513538	chr16	R	78839121	TRUE	2	TC	NA	NA	NA	NA	NA	NA	NA
GM12878	+	-	-	-	-	-	-	-	+	GM_ART_Nu7_123023	GM_0.4APH_Nu7	29 days, 22:01:00	WWOX	TT	D	345505	chr16	L	78501085	chr16	R	78846590	TRUE	5	GTCAG	NA	NA	NA	NA	NA	NA	NA
GM12878	+	-	-	-	-	-	-	-	+	GM_ART_Nu7_123023	GM_0.4APH_Nu7	30 days, 1:01:00	WWOX	TT	D	396111	chr16	L	78456661	chr16	R	78852772	FALSE	0	*	NA	NA	NA	NA	NA	NA	NA
GM12878	+	-	-	-	-	-	-	-	+	GM_ART_Nu7_123023	GM_0.4APH_Nu7	30 days, 9:01:00	WWOX	TA	D	355971	chr16	L	78511374	chr16	R	78867345	TRUE	0		NA	NA	NA	NA	NA	NA	NA
GM12878	+	-	-	-	-	-	-	-	+	GM_ART_Nu7_123023	GM_0.4APH_Nu7	30 days, 11:01:00	WWOX	TA	D	361871	chr16	L	78509521	chr16	R	78871392	FALSE	0	*	NA	NA	NA	NA	NA	NA	NA
GM12878	+	-	-	-	-	-	-	-	+	GM_ART_Nu7_123023	GM_0.4APH_Nu7	30 days, 12:01:00	WWOX	TA	D	382462	chr16	L	78495168	chr16	R	78877630	TRUE	6	ATAGAC	NA	NA	NA	NA	NA	NA	NA
GM12878	+	-	-	-	-	-	-	-	+	GM_ART_Nu7_123023	GM_0.4APH_Nu7	30 days, 14:01:00	WWOX	TA	D	406026	chr16	L	78481214	chr16	R	78887240	TRUE	-11	AAATGCCTCAA	NA	NA	NA	NA	NA	notFound	NA
GM12878	+	-	-	-	-	-	-	-	+	GM_ART_Nu7_123023	GM_0.4APH_Nu7	30 days, 19:01:00	WWOX	TA	D	441824	chr16	L	78463359	chr16	R	78905183	TRUE	-7	CCTCATT	NA	NA	NA	NA	NA	notFound	NA
GM12878	+	-	-	-	-	-	-	-	+	GM_ART_Nu7_123023	GM_0.4APH_Nu7	30 days, 22:02:00	WWOX	TA	D	426448	chr16	L	78493786	chr16	R	78920234	FALSE	0	*	NA	NA	NA	NA	NA	NA	NA
GM12878	+	-	-	-	-	-	-	-	+	GM_ART_Nu7_123023	GM_0.4APH_Nu7	31 days, 5:01:00	WWOX	TA	D	468193	chr16	L	78468087	chr16	R	78936280	TRUE	-7	ACACTTT	NA	NA	NA	NA	NA	notFound	NA
GM12878	+	-	-	-	-	-	-	-	+	GM_ART_Nu7_123023	GM_0.4APH_Nu7	31 days, 8:02:00	WWOX	TA	D	438953	chr16	L	78504893	chr16	R	78943846	FALSE	0	*	NA	NA	NA	NA	NA	NA	NA
GM12878	+	-	-	-	-	-	-	-	+	GM_ART_Nu7_123023	GM_0.4APH_Nu7	31 days, 12:01:00	WWOX	TA	D	512047	chr16	L	78458161	chr16	R	78970208	TRUE	-1	G	1	2	514	521	TRUE	foldback	13
GM12878	+	-	-	-	-	-	-	-	+	GM_ART_Nu7_123023	GM_0.4APH_Nu7	31 days, 23:01:00	WWOX	TA	D	551120	chr16	L	78486945	chr16	R	79038065	TRUE	4	TTCC	NA	NA	NA	NA	NA	NA	NA
GM12878	+	-	-	-	-	-	-	-	+	GM_ART_Nu7_123023	GM_0.4APH_Nu7	32 days, 6:01:00	WWOX	TA	U	680300	chr16	L	78652088	chr16	R	77971788	TRUE	2	CC	NA	NA	NA	NA	NA	NA	NA
GM12878	+	-	-	-	-	-	-	-	+	GM_ART_Nu7_123023	GM_0.4APH_Nu7	32 days, 23:21:00	WWOX	TT	U	14476	chr16	L	78633168	chr16	R	78618692	TRUE	1	A	NA	NA	NA	NA	NA	NA	NA
GM12878	+	-	-	-	-	-	-	-	+	GM_ART_Nu7_123023	GM_0.4APH_Nu7	32 days, 23:05:00	WWOX	TT	U	31410	chr16	L	78634781	chr16	R	78603371	TRUE	3	GGG	NA	NA	NA	NA	NA	NA	NA
GM12878	+	-	-	-	-	-	-	-	+	GM_ART_Nu7_123023	GM_0.4APH_Nu7	33 days, 0:01:00	WWOX	TT	D	68791	chr16	L	78558496	chr16	R	78627287	TRUE	0		NA	NA	NA	NA	NA	NA	NA
GM12878	+	-	-	-	-	-	-	-	+	GM_ART_Nu7_123023	GM_0.4APH_Nu7	33 days, 0:33:00	WWOX	TT	D	58764	chr16	L	78582527	chr16	R	78641291	TRUE	-1	C	NA	NA	NA	NA	NA	notFound	NA
GM12878	+	-	-	-	-	-	-	-	+	GM_ART_Nu7_123023	GM_0.4APH_Nu7	33 days, 0:50:00	WWOX	TT	D	58638	chr16	L	78580863	chr16	R	78639501	FALSE	0	*	NA	NA	NA	NA	NA	NA	NA
GM12878	+	-	-	-	-	-	-	-	+	GM_ART_Nu7_123023	GM_0.4APH_Nu7	33 days, 3:02:00	WWOX	TT	D	104761	chr16	L	78559140	chr16	R	78663901	TRUE	-11	GGAGATAGAGC	1	1	480	495	FALSE	crossJxn	5
GM12878	+	-	-	-	-	-	-	-	+	GM_ART_Nu7_123023	GM_0.4APH_Nu7	33 days, 6:02:00	WWOX	TT	D	97744	chr16	L	78573296	chr16	R	78671040	TRUE	3	CAA	NA	NA	NA	NA	NA	NA	NA
GM12878	+	-	-	-	-	-	-	-	+	GM_ART_Nu7_123023	GM_0.4APH_Nu7	33 days, 6:03:00	WWOX	TT	D	40416	chr16	L	78629854	chr16	R	78670270	TRUE	-1	C	2	2	507	515	TRUE	foldback	6
GM12878	+	-	-	-	-	-	-	-	+	GM_ART_Nu7_123023	GM_0.4APH_Nu7	07:01:00	WWOX	TA	V	536646	chr16	L	78258677	chr16	L	78795323	TRUE	0		NA	NA	NA	NA	NA	NA	NA
GM12878	+	-	-	-	-	-	-	-	+	GM_ART_Nu7_123023	GM_0.4APH_Nu7	33 days, 12:01:00	WWOX	TT	D	133430	chr16	L	78546204	chr16	R	78679634	FALSE	0	*	NA	NA	NA	NA	NA	NA	NA
GM12878	+	-	-	-	-	-	-	-	+	GM_ART_Nu7_123023	GM_0.4APH_Nu7	33 days, 14:01:00	WWOX	TT	D	80439	chr16	L	78604207	chr16	R	78684646	TRUE	2	GG	NA	NA	NA	NA	NA	NA	NA
GM12878	+	-	-	-	-	-	-	-	+	GM_ART_Nu7_123023	GM_0.4APH_Nu7	33 days, 14:04:00	WWOX	TT	D	109806	chr16	L	78575387	chr16	R	78685193	TRUE	1	T	NA	NA	NA	NA	NA	NA	NA
GM12878	+	-	-	-	-	-	-	-	+	GM_ART_Nu7_123023	GM_0.4APH_Nu7	33 days, 16:01:00	WWOX	TT	D	120398	chr16	L	78570495	chr16	R	78690893	TRUE	-27	TTTTTNAANTTTTTTTTTTTTTTTTAA	NA	NA	NA	NA	NA	NA	NA
GM12878	+	-	-	-	-	-	-	-	+	GM_ART_Nu7_123023	GM_0.4APH_Nu7	33 days, 16:05:00	WWOX	TT	D	106947	chr16	L	78582344	chr16	R	78689291	FALSE	0	*	NA	NA	NA	NA	NA	NA	NA
GM12878	+	-	-	-	-	-	-	-	+	GM_ART_Nu7_123023	GM_0.4APH_Nu7	33 days, 21:01:00	WWOX	TT	D	124732	chr16	L	78574662	chr16	R	78699394	TRUE	2	CC	NA	NA	NA	NA	NA	NA	NA
GM12878	+	-	-	-	-	-	-	-	+	GM_ART_Nu7_123023	GM_0.4APH_Nu7	33 days, 23:02:00	WWOX	TT	D	99705	chr16	L	78603404	chr16	R	78703109	TRUE	0		NA	NA	NA	NA	NA	NA	NA
GM12878	+	-	-	-	-	-	-	-	+	GM_ART_Nu7_123023	GM_0.4APH_Nu7	34 days, 5:01:00	WWOX	TT	D	141968	chr16	L	78569331	chr16	R	78711299	TRUE	2	AC	NA	NA	NA	NA	NA	NA	NA
GM12878	+	-	-	-	-	-	-	-	+	GM_ART_Nu7_123023	GM_0.4APH_Nu7	34 days, 9:01:00	WWOX	TT	D	102207	chr16	L	78615392	chr16	R	78717599	FALSE	0	*	NA	NA	NA	NA	NA	NA	NA
GM12878	+	-	-	-	-	-	-	-	+	GM_ART_Nu7_123023	GM_0.4APH_Nu7	34 days, 11:01:00	WWOX	TT	D	179034	chr16	L	78542271	chr16	R	78721305	TRUE	-6	GTGCCA	1	1	480	493	FALSE	crossJxn	7
GM12878	+	-	-	-	-	-	-	-	+	GM_ART_Nu7_123023	GM_0.4APH_Nu7	34 days, 13:01:00	WWOX	TT	D	107032	chr16	L	78618517	chr16	R	78725549	TRUE	2	GT	NA	NA	NA	NA	NA	NA	NA
GM12878	+	-	-	-	-	-	-	-	+	GM_ART_Nu7_123023	GM_0.4APH_Nu7	34 days, 13:02:00	WWOX	TT	D	158923	chr16	L	78565578	chr16	R	78724501	TRUE	4	GATA	NA	NA	NA	NA	NA	NA	NA
GM12878	+	-	-	-	-	-	-	-	+	GM_ART_Nu7_123023	GM_0.4APH_Nu7	34 days, 14:01:00	WWOX	TT	D	67131	chr16	L	78660127	chr16	R	78727258	TRUE	4	GTTT	NA	NA	NA	NA	NA	NA	NA
GM12878	+	-	-	-	-	-	-	-	+	GM_ART_Nu7_123023	GM_0.4APH_Nu7	34 days, 21:01:00	WWOX	TT	D	93708	chr16	L	78647148	chr16	R	78740856	TRUE	2	AG	NA	NA	NA	NA	NA	NA	NA
GM12878	+	-	-	-	-	-	-	-	+	GM_ART_Nu7_123023	GM_0.4APH_Nu7	34 days, 23:03:00	WWOX	TT	D	196086	chr16	L	78550100	chr16	R	78746186	TRUE	4	GCTG	NA	NA	NA	NA	NA	NA	NA
GM12878	+	-	-	-	-	-	-	-	+	GM_ART_Nu7_123023	GM_0.4APH_Nu7	35 days, 2:01:00	WWOX	TT	D	176106	chr16	L	78576704	chr16	R	78752810	TRUE	2	AT	NA	NA	NA	NA	NA	NA	NA
GM12878	+	-	-	-	-	-	-	-	+	GM_ART_Nu7_123023	GM_0.4APH_Nu7	35 days, 9:03:00	WWOX	TT	D	184714	chr16	L	78578627	chr16	R	78763341	TRUE	4	CACA	NA	NA	NA	NA	NA	NA	NA
GM12878	+	-	-	-	-	-	-	-	+	GM_ART_Nu7_123023	GM_0.4APH_Nu7	35 days, 10:01:00	WWOX	TT	D	124477	chr16	L	78643350	chr16	R	78767827	TRUE	2	TG	NA	NA	NA	NA	NA	NA	NA
GM12878	+	-	-	-	-	-	-	-	+	GM_ART_Nu7_123023	GM_0.4APH_Nu7	35 days, 10:03:00	WWOX	TT	D	150887	chr16	L	78616920	chr16	R	78767807	TRUE	-1	A	NA	NA	NA	NA	NA	notFound	NA
GM12878	+	-	-	-	-	-	-	-	+	GM_ART_Nu7_123023	GM_0.4APH_Nu7	35 days, 18:01:00	WWOX	TT	D	211833	chr16	L	78570460	chr16	R	78782293	TRUE	0		NA	NA	NA	NA	NA	NA	NA
GM12878	+	-	-	-	-	-	-	-	+	GM_ART_Nu7_123023	GM_0.4APH_Nu7	35 days, 22:01:00	WWOX	TT	D	164019	chr16	L	78627896	chr16	R	78791915	TRUE	-7	ATTTGTC	NA	NA	NA	NA	NA	notFound	NA
GM12878	+	-	-	-	-	-	-	-	+	GM_ART_Nu7_123023	GM_0.4APH_Nu7	36 days, 0:01:00	WWOX	TT	D	237755	chr16	L	78556547	chr16	R	78794302	TRUE	5	GAAAT	NA	NA	NA	NA	NA	NA	NA
GM12878	+	-	-	-	-	-	-	-	+	GM_ART_Nu7_123023	GM_0.4APH_Nu7	36 days, 1:01:00	WWOX	TT	D	208828	chr16	L	78588263	chr16	R	78797091	TRUE	5	GTTGG	NA	NA	NA	NA	NA	NA	NA
GM12878	+	-	-	-	-	-	-	-	+	GM_ART_Nu7_123023	GM_0.4APH_Nu7	36 days, 3:01:00	WWOX	TT	D	240647	chr16	L	78561575	chr16	R	78802222	TRUE	0		NA	NA	NA	NA	NA	NA	NA
GM12878	+	-	-	-	-	-	-	-	+	GM_ART_Nu7_123023	GM_0.4APH_Nu7	36 days, 4:02:00	WWOX	TT	D	243150	chr16	L	78561666	chr16	R	78804816	TRUE	3	AAA	NA	NA	NA	NA	NA	NA	NA
GM12878	+	-	-	-	-	-	-	-	+	GM_ART_Nu7_123023	GM_0.4APH_Nu7	36 days, 4:03:00	WWOX	TT	D	161050	chr16	L	78643994	chr16	R	78805044	TRUE	2	TG	NA	NA	NA	NA	NA	NA	NA
GM12878	+	-	-	-	-	-	-	-	+	GM_ART_Nu7_123023	GM_0.4APH_Nu7	36 days, 4:06:00	WWOX	TT	D	168940	chr16	L	78635357	chr16	R	78804297	FALSE	0	*	NA	NA	NA	NA	NA	NA	NA
GM12878	+	-	-	-	-	-	-	-	+	GM_ART_Nu7_123023	GM_0.4APH_Nu7	36 days, 6:01:00	WWOX	TT	D	198957	chr16	L	78609579	chr16	R	78808536	TRUE	-7	ATACCAC	NA	NA	NA	NA	NA	notFound	NA
GM12878	+	-	-	-	-	-	-	-	+	GM_ART_Nu7_123023	GM_0.4APH_Nu7	36 days, 8:01:00	WWOX	TT	D	211307	chr16	L	78598900	chr16	R	78810207	TRUE	4	ACAC	NA	NA	NA	NA	NA	NA	NA
GM12878	+	-	-	-	-	-	-	-	+	GM_ART_Nu7_123023	GM_0.4APH_Nu7	36 days, 9:01:00	WWOX	TT	D	253446	chr16	L	78560267	chr16	R	78813713	TRUE	3	TGA	NA	NA	NA	NA	NA	NA	NA
GM12878	+	-	-	-	-	-	-	-	+	GM_ART_Nu7_123023	GM_0.4APH_Nu7	36 days, 19:01:00	WWOX	TT	D	263425	chr16	L	78567669	chr16	R	78831094	TRUE	1	C	NA	NA	NA	NA	NA	NA	NA
GM12878	+	-	-	-	-	-	-	-	+	GM_ART_Nu7_123023	GM_0.4APH_Nu7	36 days, 19:03:00	WWOX	TT	D	275629	chr16	L	78555944	chr16	R	78831573	FALSE	0	*	NA	NA	NA	NA	NA	NA	NA
GM12878	+	-	-	-	-	-	-	-	+	GM_ART_Nu7_123023	GM_0.4APH_Nu7	36 days, 21:01:00	WWOX	TT	D	275594	chr16	L	78558089	chr16	R	78833683	TRUE	4	GATT	NA	NA	NA	NA	NA	NA	NA
GM12878	+	-	-	-	-	-	-	-	+	GM_ART_Nu7_123023	GM_0.4APH_Nu7	37 days, 2:01:00	WWOX	TT	D	287133	chr16	L	78555512	chr16	R	78842645	TRUE	2	CT	NA	NA	NA	NA	NA	NA	NA
GM12878	+	-	-	-	-	-	-	-	+	GM_ART_Nu7_123023	GM_0.4APH_Nu7	37 days, 3:01:00	WWOX	TT	D	288735	chr16	L	78555306	chr16	R	78844041	TRUE	4	GGTA	NA	NA	NA	NA	NA	NA	NA
GM12878	+	-	-	-	-	-	-	-	+	GM_ART_Nu7_123023	GM_0.4APH_Nu7	37 days, 3:02:00	WWOX	TT	D	257623	chr16	L	78586210	chr16	R	78843833	FALSE	0	*	NA	NA	NA	NA	NA	NA	NA
GM12878	+	-	-	-	-	-	-	-	+	GM_ART_Nu7_123023	GM_0.4APH_Nu7	37 days, 8:03:00	WWOX	TT	D	296549	chr16	L	78558137	chr16	R	78854686	FALSE	0	*	NA	NA	NA	NA	NA	NA	NA
GM12878	+	-	-	-	-	-	-	-	+	GM_ART_Nu7_123023	GM_0.4APH_Nu7	37 days, 10:02:00	WWOX	TA	D	305927	chr16	L	78555071	chr16	R	78860998	TRUE	-13	TTGGTGGGGGCCA	NA	NA	NA	NA	NA	notFound	NA
GM12878	+	-	-	-	-	-	-	-	+	GM_ART_Nu7_123023	GM_0.4APH_Nu7	37 days, 15:02:00	WWOX	TA	D	306042	chr16	L	78571050	chr16	R	78877092	TRUE	1	G	NA	NA	NA	NA	NA	NA	NA
GM12878	+	-	-	-	-	-	-	-	+	GM_ART_Nu7_123023	GM_0.4APH_Nu7	37 days, 16:01:00	WWOX	TA	D	321057	chr16	L	78558831	chr16	R	78879888	TRUE	4	AAGA	NA	NA	NA	NA	NA	NA	NA
GM12878	+	-	-	-	-	-	-	-	+	GM_ART_Nu7_123023	GM_0.4APH_Nu7	37 days, 18:03:00	WWOX	TA	D	303286	chr16	L	78581827	chr16	R	78885113	TRUE	2	TT	NA	NA	NA	NA	NA	NA	NA
GM12878	+	-	-	-	-	-	-	-	+	GM_ART_Nu7_123023	GM_0.4APH_Nu7	37 days, 19:02:00	WWOX	TA	D	231336	chr16	L	78655777	chr16	R	78887113	TRUE	2	TG	NA	NA	NA	NA	NA	NA	NA
GM12878	+	-	-	-	-	-	-	-	+	GM_ART_Nu7_123023	GM_0.4APH_Nu7	37 days, 21:01:00	WWOX	TA	D	316702	chr16	L	78573632	chr16	R	78890334	FALSE	0	*	NA	NA	NA	NA	NA	NA	NA
GM12878	+	-	-	-	-	-	-	-	+	GM_ART_Nu7_123023	GM_0.4APH_Nu7	38 days, 3:01:00	WWOX	TA	D	268255	chr16	L	78635700	chr16	R	78903955	TRUE	1	G	NA	NA	NA	NA	NA	NA	NA
GM12878	+	-	-	-	-	-	-	-	+	GM_ART_Nu7_123023	GM_0.4APH_Nu7	38 days, 5:02:00	WWOX	TA	D	343376	chr16	L	78563760	chr16	R	78907136	FALSE	0	*	NA	NA	NA	NA	NA	NA	NA
GM12878	+	-	-	-	-	-	-	-	+	GM_ART_Nu7_123023	GM_0.4APH_Nu7	38 days, 6:01:00	WWOX	TA	D	326518	chr16	L	78584378	chr16	R	78910896	TRUE	5	AGATG	NA	NA	NA	NA	NA	NA	NA
GM12878	+	-	-	-	-	-	-	-	+	GM_ART_Nu7_123023	GM_0.4APH_Nu7	38 days, 7:01:00	WWOX	TA	D	282672	chr16	L	78629354	chr16	R	78912026	TRUE	-1	T	NA	NA	NA	NA	NA	notFound	NA
GM12878	+	-	-	-	-	-	-	-	+	GM_ART_Nu7_123023	GM_0.4APH_Nu7	38 days, 11:01:00	WWOX	TA	D	266697	chr16	L	78658354	chr16	R	78925051	FALSE	0	*	NA	NA	NA	NA	NA	NA	NA
GM12878	+	-	-	-	-	-	-	-	+	GM_ART_Nu7_123023	GM_0.4APH_Nu7	38 days, 20:01:00	WWOX	TA	D	409858	chr16	L	78543658	chr16	R	78953516	TRUE	11	AACCCCCAGTT	NA	NA	NA	NA	NA	NA	NA
GM12878	+	-	-	-	-	-	-	-	+	GM_ART_Nu7_123023	GM_0.4APH_Nu7	38 days, 21:01:00	WWOX	TA	D	356137	chr16	L	78600292	chr16	R	78956429	TRUE	6	ACAGGG	NA	NA	NA	NA	NA	NA	NA
GM12878	+	-	-	-	-	-	-	-	+	GM_ART_Nu7_123023	GM_0.4APH_Nu7	39 days, 3:01:00	WWOX	TA	D	409081	chr16	L	78567026	chr16	R	78976107	TRUE	-1	G	2	1	483	489	TRUE	foldback	11
GM12878	+	-	-	-	-	-	-	-	+	GM_ART_Nu7_123023	GM_0.4APH_Nu7	39 days, 6:02:00	WWOX	TA	D	369010	chr16	L	78655254	chr16	R	79024264	FALSE	0	*	NA	NA	NA	NA	NA	NA	NA
GM12878	+	-	-	-	-	-	-	-	+	GM_ART_Nu7_123023	GM_0.4APH_Nu7	39 days, 14:01:00	WWOX	TA	U	289941	chr16	L	78684615	chr16	R	78394674	TRUE	0		NA	NA	NA	NA	NA	NA	NA
GM12878	+	-	-	-	-	-	-	-	+	GM_ART_Nu7_123023	GM_0.4APH_Nu7	40 days, 4:49:00	WWOX	TT	D	22821	chr16	L	78676732	chr16	R	78699553	FALSE	0	*	NA	NA	NA	NA	NA	NA	NA
GM12878	+	-	-	-	-	-	-	-	+	GM_ART_Nu7_123023	GM_0.4APH_Nu7	40 days, 12:02:00	WWOX	TT	D	52507	chr16	L	78686209	chr16	R	78738716	TRUE	-13	TTGACATTTGTGA	NA	NA	NA	NA	NA	notFound	NA
GM12878	+	-	-	-	-	-	-	-	+	GM_ART_Nu7_123023	GM_0.4APH_Nu7	40 days, 12:03:00	WWOX	TT	D	54424	chr16	L	78683772	chr16	R	78738196	FALSE	0	*	NA	NA	NA	NA	NA	NA	NA
GM12878	+	-	-	-	-	-	-	-	+	GM_ART_Nu7_123023	GM_0.4APH_Nu7	40 days, 15:01:00	WWOX	TT	D	67807	chr16	L	78675270	chr16	R	78743077	TRUE	4	TCAG	NA	NA	NA	NA	NA	NA	NA
GM12878	+	-	-	-	-	-	-	-	+	GM_ART_Nu7_123023	GM_0.4APH_Nu7	41 days, 8:01:00	WWOX	TT	D	59462	chr16	L	78717817	chr16	R	78777279	TRUE	3	TCC	NA	NA	NA	NA	NA	NA	NA
GM12878	+	-	-	-	-	-	-	-	+	GM_ART_Nu7_123023	GM_0.4APH_Nu7	41 days, 9:01:00	WWOX	TT	D	107374	chr16	L	78670658	chr16	R	78778032	FALSE	0	*	NA	NA	NA	NA	NA	NA	NA
GM12878	+	-	-	-	-	-	-	-	+	GM_ART_Nu7_123023	GM_0.4APH_Nu7	41 days, 10:01:00	WWOX	TT	D	111799	chr16	L	78669551	chr16	R	78781350	TRUE	1	A	NA	NA	NA	NA	NA	NA	NA
GM12878	+	-	-	-	-	-	-	-	+	GM_ART_Nu7_123023	GM_0.4APH_Nu7	41 days, 14:01:00	WWOX	TT	D	110409	chr16	L	78687331	chr16	R	78797740	TRUE	0		NA	NA	NA	NA	NA	NA	NA
GM12878	+	-	-	-	-	-	-	-	+	GM_ART_Nu7_123023	GM_0.4APH_Nu7	09:01:00	WWOX	TA	V	176721	chr16	L	78394733	chr16	L	78571454	FALSE	0	*	NA	NA	NA	NA	NA	NA	NA
GM12878	+	-	-	-	-	-	-	-	-	GM_ART_Nu7_123023	GM_0.4APH	41 days, 18:01:00	WWOX	TT	D	133615	chr16	L	78675931	chr16	R	78809546	TRUE	3	AAA	NA	NA	NA	NA	NA	NA	NA
GM12878	+	-	-	-	-	-	-	-	-	GM_ART_Nu7_123023	GM_0.4APH	41 days, 19:01:00	WWOX	TT	D	133292	chr16	L	78677109	chr16	R	78810401	FALSE	0	*	NA	NA	NA	NA	NA	NA	NA
GM12878	+	-	-	-	-	-	-	-	-	GM_ART_Nu7_123023	GM_0.4APH	41 days, 22:02:00	WWOX	TT	D	99336	chr16	L	78717774	chr16	R	78817110	TRUE	3	AGG	NA	NA	NA	NA	NA	NA	NA
GM12878	+	-	-	-	-	-	-	-	-	GM_ART_Nu7_123023	GM_0.4APH	41 days, 23:01:00	WWOX	TT	D	121722	chr16	L	78697107	chr16	R	78818829	FALSE	0	*	NA	NA	NA	NA	NA	NA	NA
GM12878	+	-	-	-	-	-	-	-	-	GM_ART_Nu7_123023	GM_0.4APH	42 days, 0:01:00	WWOX	TT	D	145553	chr16	L	78674194	chr16	R	78819747	TRUE	2	AC	NA	NA	NA	NA	NA	NA	NA
GM12878	+	-	-	-	-	-	-	-	-	GM_ART_Nu7_123023	GM_0.4APH	42 days, 2:01:00	WWOX	TT	D	150347	chr16	L	78676342	chr16	R	78826689	TRUE	0		NA	NA	NA	NA	NA	NA	NA
GM12878	+	-	-	-	-	-	-	-	-	GM_ART_Nu7_123023	GM_0.4APH	44 days, 1:01:00	WWOX	TT	D	74661	chr16	L	78746505	chr16	R	78821166	TRUE	3	TTG	NA	NA	NA	NA	NA	NA	NA
GM12878	+	-	-	-	-	-	-	-	-	GM_ART_Nu7_123023	GM_0.4APH	45 days, 7:02:00	WWOX	TT	D	32368	chr16	L	78755889	chr16	R	78788257	TRUE	2	TG	NA	NA	NA	NA	NA	NA	NA
GM12878	+	-	-	-	-	-	-	-	-	GM_ART_Nu7_123023	GM_0.4APH	45 days, 14:01:00	WWOX	TT	D	51941	chr16	L	78761754	chr16	R	78813695	TRUE	2	TG	NA	NA	NA	NA	NA	NA	NA
GM12878	+	-	-	-	-	-	-	-	-	GM_ART_Nu7_123023	GM_0.4APH	45 days, 21:02:00	WWOX	TT	D	62873	chr16	L	78777514	chr16	R	78840387	TRUE	-1	G	1	1	548	555	TRUE	strandSwitch	47
GM12878	+	-	-	-	-	-	-	-	-	GM_ART_Nu7_123023	GM_0.4APH	46 days, 1:01:00	WWOX	TA	D	82326	chr16	L	78780526	chr16	R	78862852	TRUE	-15	GGCAAGTAAGCAAGT	1	1	477	498	FALSE	crossJxn	2
GM12878	+	-	-	-	-	-	-	-	-	GM_ART_Nu7_123023	GM_0.4APH	46 days, 9:01:00	WWOX	TA	D	194319	chr16	L	78776725	chr16	R	78971044	TRUE	2	TT	NA	NA	NA	NA	NA	NA	NA
GM12878	+	-	-	-	-	-	-	-	-	GM_ART_Nu7_123023	GM_0.4APH	46 days, 16:01:00	WWOX	TA	D	334474	chr16	L	78786764	chr16	R	79121238	TRUE	4	GGCA	NA	NA	NA	NA	NA	NA	NA
GM12878	+	-	-	-	-	-	-	-	-	GM_ART_Nu7_123023	GM_0.4APH	47 days, 20:01:00	WWOX	TA	D	220580	chr16	L	78824352	chr16	R	79044932	TRUE	3	GCT	NA	NA	NA	NA	NA	NA	NA
GM12878	+	-	-	-	-	-	-	-	-	GM_ART_Nu7_123023	GM_0.4APH	47 days, 23:01:00	WWOX	TA	D	266716	chr16	L	78821811	chr16	R	79088527	FALSE	0	*	NA	NA	NA	NA	NA	NA	NA
GM12878	+	-	-	-	-	-	-	-	-	GM_ART_Nu7_123023	GM_0.4APH	48 days, 19:01:00	WWOX	TA	D	131154	chr16	L	78830163	chr16	R	78961317	TRUE	2	TG	NA	NA	NA	NA	NA	NA	NA
GM12878	+	-	-	-	-	-	-	-	-	GM_ART_Nu7_123023	GM_0.4APH	49 days, 3:01:00	WWOX	TA	U	47105	chr16	L	78900168	chr16	R	78853063	TRUE	2	AT	NA	NA	NA	NA	NA	NA	NA
GM12878	+	-	-	-	-	-	-	-	-	GM_ART_Nu7_123023	GM_0.4APH	49 days, 11:01:00	WWOX	TA	U	550095	chr16	L	79087186	chr16	R	78537091	TRUE	2	AT	NA	NA	NA	NA	NA	NA	NA
GM12878	+	-	-	-	-	-	-	-	-	GM_ART_Nu7_123023	GM_0.4APH	49 days, 14:01:00	WWOX	TA	U	549192	chr16	L	79205255	chr16	R	78656063	TRUE	3	CTT	NA	NA	NA	NA	NA	NA	NA
GM12878	+	-	-	-	-	-	-	-	-	GM_ART_Nu7_123023	GM_0.4APH	49 days, 22:01:00	WWOX	TA	U	727369	chr16	L	79426178	chr16	R	78698809	TRUE	16	GCCACTGCACTCCAGC	NA	NA	NA	NA	NA	NA	NA
GM12878	+	-	-	-	-	-	-	-	-	GM_ART_Nu7_123023	GM_0.4APH	50 days, 4:01:00	WWOX	TA	V	731672	chr16	R	77952079	chr16	R	78683751	FALSE	0	*	NA	NA	NA	NA	NA	NA	NA
GM12878	+	-	-	-	-	-	-	-	-	GM_ART_Nu7_123023	GM_0.4APH	52 days, 12:01:00	WWOX	TA	V	574273	chr16	R	78491061	chr16	R	79065334	TRUE	1	T	NA	NA	NA	NA	NA	NA	NA
GM12878	+	-	-	-	-	-	-	-	-	GM_ART_Nu7_123023	GM_0.4APH	56 days, 12:01:00	WWOX	TT	V	220735	chr16	R	78621859	chr16	R	78842594	TRUE	34	TGGCTCACGCCTGTAATCCCAGCACTTTGGGAGG	NA	NA	NA	NA	NA	NA	NA
GM12878	+	-	-	-	-	-	-	-	-	GM_ART_Nu7_123023	GM_0.4APH	61 days, 22:01:00	WWOX	TA	V	399820	chr16	R	78840404	chr16	R	79240224	FALSE	0	*	NA	NA	NA	NA	NA	NA	NA
GM12878	+	-	-	-	-	-	-	-	-	GM_ART_Nu7_123023	GM_0.4APH	65 days, 5:01:00	FHIT,WWOX	tt	T	0	chr3	L	60474756	chr16	R	78803555	TRUE	25	TCCTGCCTCAGCCTCCCGAGTAGCT	NA	NA	NA	NA	NA	NA	NA
GM12878	+	-	-	-	-	-	-	-	-	GM_ART_Nu7_123023	GM_0.4APH	68 days, 15:01:00	FHIT,WWOX	tt	T	0	chr3	R	60315073	chr16	R	78618604	TRUE	10	TTGGGCNTCC	NA	NA	NA	NA	NA	NA	NA
GM12878	+	-	-	-	-	-	-	-	-	GM_ART_Nu7_123023	GM_0.4APH	79 days, 6:01:00	FHIT	TT	V	122810	chr3	L	60556428	chr3	L	60679238	TRUE	5	TATCC	NA	NA	NA	NA	NA	NA	NA
GM12878	+	-	-	-	-	-	-	-	-	GM_ART_Nu7_123023	GM_0.4APH	80 days, 20:01:00	FHIT	TA	V	460314	chr3	L	60620104	chr3	L	61080418	TRUE	0		NA	NA	NA	NA	NA	NA	NA
GM12878	+	-	-	-	-	-	-	-	-	GM_ART_Nu7_123023	GM_0.4APH	83 days, 2:01:00	FHIT,WWOX	ta	T	0	chr16	L	78495159	chr3	R	60150060	FALSE	0	*	NA	NA	NA	NA	NA	NA	NA
GM12878	+	-	-	-	-	-	-	-	-	GM_ART_Nu7_123023	GM_0.4APH	01:01:00	WWOX	TA	V	538865	chr16	L	77948686	chr16	L	78487551	TRUE	0		NA	NA	NA	NA	NA	NA	NA
GM12878	+	-	-	-	-	-	-	-	-	GM_ART_Nu7_123023	GM_0.4APH	83 days, 9:01:00	FHIT,WWOX	tt	T	0	chr16	L	78524708	chr3	R	60369253	TRUE	9	TGAGCCACC	NA	NA	NA	NA	NA	NA	NA
GM12878	+	-	-	-	-	-	-	-	-	GM_ART_Nu7_123023	GM_0.4APH	87 days, 20:01:00	FHIT	TA	D	785152	chr3	L	59688866	chr3	R	60474018	FALSE	0	*	NA	NA	NA	NA	NA	NA	NA
GM12878	+	-	-	-	-	-	-	-	-	GM_ART_Nu7_123023	GM_0.4APH	88 days, 8:01:00	FHIT	TA	D	491991	chr3	L	60182960	chr3	R	60674951	TRUE	3	CTC	NA	NA	NA	NA	NA	NA	NA
GM12878	+	-	-	-	-	-	-	-	-	GM_ART_Nu7_123023	GM_0.4APH	88 days, 14:01:00	FHIT	TA	D	420894	chr3	L	60213959	chr3	R	60634853	TRUE	-1	A	NA	NA	NA	NA	NA	notFound	NA
GM12878	+	-	-	-	-	-	-	-	-	GM_ART_Nu7_123023	GM_0.4APH	88 days, 15:01:00	FHIT	TA	D	372285	chr3	L	60216987	chr3	R	60589272	TRUE	1	T	NA	NA	NA	NA	NA	NA	NA
GM12878	+	-	-	-	-	-	-	-	-	GM_ART_Nu7_123023	GM_0.4APH	88 days, 16:01:00	FHIT	TA	D	315693	chr3	L	60230785	chr3	R	60546478	TRUE	3	TGA	NA	NA	NA	NA	NA	NA	NA
GM12878	+	-	-	-	-	-	-	-	-	GM_ART_Nu7_123023	GM_0.4APH	88 days, 21:01:00	FHIT	TA	D	295114	chr3	L	60242186	chr3	R	60537300	FALSE	0	*	NA	NA	NA	NA	NA	NA	NA
GM12878	+	-	-	-	-	-	-	-	-	GM_ART_Nu7_123023	GM_0.4APH	89 days, 0:01:00	FHIT	TA	D	400089	chr3	L	60249629	chr3	R	60649718	TRUE	3	ATT	NA	NA	NA	NA	NA	NA	NA
GM12878	+	-	-	-	-	-	-	-	-	GM_ART_Nu7_123023	GM_0.4APH	89 days, 1:01:00	FHIT	TA	D	373025	chr3	L	60252323	chr3	R	60625348	TRUE	2	TT	NA	NA	NA	NA	NA	NA	NA
GM12878	+	-	-	-	-	-	-	-	-	GM_ART_Nu7_123023	GM_0.4APH	89 days, 2:01:00	FHIT	TA	D	377983	chr3	L	60251900	chr3	R	60629883	FALSE	0	*	NA	NA	NA	NA	NA	NA	NA
GM12878	+	-	-	-	-	-	-	-	-	GM_ART_Nu7_123023	GM_0.4APH	89 days, 4:01:00	FHIT	TA	D	390269	chr3	L	60251923	chr3	R	60642192	TRUE	-2	AA	NA	NA	NA	NA	NA	notFound	NA
GM12878	+	-	-	-	-	-	-	-	-	GM_ART_Nu7_123023	GM_0.4APH	89 days, 6:01:00	FHIT	TA	D	411332	chr3	L	60270298	chr3	R	60681630	TRUE	-2	AT	NA	NA	NA	NA	NA	notFound	NA
GM12878	+	-	-	-	-	-	-	-	-	GM_ART_Nu7_123023	GM_0.4APH	89 days, 9:01:00	FHIT	TA	D	284757	chr3	L	60272597	chr3	R	60557354	FALSE	0	*	NA	NA	NA	NA	NA	NA	NA
GM12878	+	-	-	-	-	-	-	-	-	GM_ART_Nu7_123023	GM_0.4APH	89 days, 12:01:00	FHIT	TA	D	410086	chr3	L	60276796	chr3	R	60686882	TRUE	2	AC	NA	NA	NA	NA	NA	NA	NA
GM12878	+	-	-	-	-	-	-	-	-	GM_ART_Nu7_123023	GM_0.4APH	89 days, 18:01:00	FHIT	TA	D	209027	chr3	L	60299491	chr3	R	60508518	FALSE	0	*	NA	NA	NA	NA	NA	NA	NA
GM12878	+	-	-	-	-	-	-	-	-	GM_ART_Nu7_123023	GM_0.4APH	90 days, 8:01:00	FHIT	TT	D	275982	chr3	L	60313638	chr3	R	60589620	TRUE	3	TAA	NA	NA	NA	NA	NA	NA	NA
GM12878	+	-	-	-	-	-	-	-	-	GM_ART_Nu7_123023	GM_0.4APH	90 days, 9:01:00	FHIT	TT	D	269349	chr3	L	60329722	chr3	R	60599071	FALSE	0	*	NA	NA	NA	NA	NA	NA	NA
GM12878	+	-	-	-	-	-	-	-	-	GM_ART_Nu7_123023	GM_0.4APH	90 days, 12:01:00	FHIT	TT	D	312447	chr3	L	60318511	chr3	R	60630958	TRUE	11	ACACAGAAATA	NA	NA	NA	NA	NA	NA	NA
GM12878	+	-	-	-	-	-	-	-	-	GM_ART_Nu7_123023	GM_0.4APH	90 days, 15:01:00	FHIT	TT	D	342932	chr3	L	60302417	chr3	R	60645349	FALSE	0	*	NA	NA	NA	NA	NA	NA	NA
GM12878	+	-	-	-	-	-	-	-	-	GM_ART_Nu7_123023	GM_0.4APH	90 days, 16:01:00	FHIT	TT	D	324146	chr3	L	60322509	chr3	R	60646655	TRUE	2	GT	NA	NA	NA	NA	NA	NA	NA
GM12878	+	-	-	-	-	-	-	-	-	GM_ART_Nu7_123023	GM_0.4APH	90 days, 17:01:00	FHIT	TT	D	357324	chr3	L	60301092	chr3	R	60658416	TRUE	-14	CTCCTGATATCTGT	NA	NA	NA	NA	NA	notFound	NA
GM12878	+	-	-	-	-	-	-	-	-	GM_ART_Nu7_123023	GM_0.4APH	90 days, 19:01:00	FHIT	TT	D	368929	chr3	L	60313885	chr3	R	60682814	TRUE	4	GATC	NA	NA	NA	NA	NA	NA	NA
GM12878	+	-	-	-	-	-	-	-	-	GM_ART_Nu7_123023	GM_0.4APH	90 days, 21:01:00	FHIT	TT	D	365411	chr3	L	60326670	chr3	R	60692081	TRUE	5	TAATT	NA	NA	NA	NA	NA	NA	NA
GM12878	+	-	-	-	-	-	-	-	-	GM_ART_Nu7_123023	GM_0.4APH	90 days, 22:01:00	FHIT	TA	D	390625	chr3	L	60309962	chr3	R	60700587	TRUE	5	CATTT	NA	NA	NA	NA	NA	NA	NA
GM12878	+	-	-	-	-	-	-	-	-	GM_ART_Nu7_123023	GM_0.4APH	90 days, 23:01:00	FHIT	TA	D	378983	chr3	L	60323809	chr3	R	60702792	TRUE	-20	AAAAGGATATTAAACAAAAG	NA	NA	NA	NA	NA	notFound	NA
GM12878	+	-	-	-	-	-	-	-	-	GM_ART_Nu7_123023	GM_0.4APH	91 days, 1:01:00	FHIT	TA	D	419146	chr3	L	60305424	chr3	R	60724570	TRUE	-14	TGCACCATTTACTT	1	2	495	515	FALSE	slippage	5
GM12878	+	-	-	-	-	-	-	-	-	GM_ART_Nu7_123023	GM_0.4APH	91 days, 3:01:00	FHIT	TA	D	439447	chr3	L	60301917	chr3	R	60741364	TRUE	2	AC	NA	NA	NA	NA	NA	NA	NA
GM12878	+	-	-	-	-	-	-	-	-	GM_ART_Nu7_123023	GM_0.4APH	91 days, 4:01:00	FHIT	TA	D	844695	chr3	L	60327461	chr3	R	61172156	TRUE	2	AC	NA	NA	NA	NA	NA	NA	NA
GM12878	+	-	-	-	-	-	-	-	-	GM_ART_Nu7_123023	GM_0.4APH	91 days, 8:01:00	FHIT	TT	D	83540	chr3	L	60335049	chr3	R	60418589	TRUE	-6	ATTACT	NA	NA	NA	NA	NA	notFound	NA
GM12878	+	-	-	-	-	-	-	-	-	GM_ART_Nu7_123023	GM_0.4APH	92 days, 4:01:00	FHIT	TT	D	100082	chr3	L	60353544	chr3	R	60453626	TRUE	-11	TATGTAAGTAA	NA	NA	NA	NA	NA	notFound	NA
GM12878	+	-	-	-	-	-	-	-	-	GM_ART_Nu7_123023	GM_0.4APH	92 days, 6:01:00	FHIT	TT	D	124844	chr3	L	60336212	chr3	R	60461056	TRUE	0		NA	NA	NA	NA	NA	NA	NA
GM12878	+	-	-	-	-	-	-	-	-	GM_ART_Nu7_123023	GM_0.4APH	92 days, 8:01:00	FHIT	TT	D	24883	chr3	L	60439542	chr3	R	60464425	TRUE	3	TCA	NA	NA	NA	NA	NA	NA	NA
GM12878	+	-	-	-	-	-	-	-	-	GM_ART_Nu7_123023	GM_0.4APH	92 days, 15:01:00	FHIT	TT	D	73259	chr3	L	60426563	chr3	R	60499822	FALSE	0	*	NA	NA	NA	NA	NA	NA	NA
GM12878	+	-	-	-	-	-	-	-	-	GM_ART_Nu7_123023	GM_0.4APH	92 days, 16:01:00	FHIT	TT	D	157280	chr3	L	60345076	chr3	R	60502356	FALSE	0	*	NA	NA	NA	NA	NA	NA	NA
GM12878	+	-	-	-	-	-	-	-	-	GM_ART_Nu7_123023	GM_0.4APH	92 days, 17:01:00	FHIT	TT	D	132574	chr3	L	60372365	chr3	R	60504939	TRUE	-6	TATAGC	NA	NA	NA	NA	NA	notFound	NA
GM12878	+	-	-	-	-	-	-	-	-	GM_ART_Nu7_123023	GM_0.4APH	92 days, 17:02:00	FHIT	TT	D	120902	chr3	L	60383844	chr3	R	60504746	TRUE	-10	ATGTTGGGTC	NA	NA	NA	NA	NA	notFound	NA
GM12878	+	-	-	-	-	-	-	-	-	GM_ART_Nu7_123023	GM_0.4APH	92 days, 20:01:00	FHIT	TT	D	78193	chr3	L	60434323	chr3	R	60512516	TRUE	5	TGAAT	NA	NA	NA	NA	NA	NA	NA
GM12878	+	-	-	-	-	-	-	-	-	GM_ART_Nu7_123023	GM_0.4APH	92 days, 21:01:00	FHIT	TT	D	144358	chr3	L	60373587	chr3	R	60517945	FALSE	0	*	NA	NA	NA	NA	NA	NA	NA
GM12878	+	-	-	-	-	-	-	-	-	GM_ART_Nu7_123023	GM_0.4APH	92 days, 22:01:00	FHIT	TT	D	134546	chr3	L	60390125	chr3	R	60524671	TRUE	0		NA	NA	NA	NA	NA	NA	NA
GM12878	+	-	-	-	-	-	-	-	-	GM_ART_Nu7_123023	GM_0.4APH	93 days, 4:01:00	FHIT	TT	D	183363	chr3	L	60364254	chr3	R	60547617	FALSE	0	*	NA	NA	NA	NA	NA	NA	NA
GM12878	+	-	-	-	-	-	-	-	-	GM_ART_Nu7_123023	GM_0.4APH	93 days, 5:01:00	FHIT	TT	D	124579	chr3	L	60424353	chr3	R	60548932	TRUE	1	T	NA	NA	NA	NA	NA	NA	NA
GM12878	+	-	-	-	-	-	-	-	-	GM_ART_Nu7_123023	GM_0.4APH	93 days, 8:01:00	FHIT	TT	D	149127	chr3	L	60405885	chr3	R	60555012	TRUE	2	AT	NA	NA	NA	NA	NA	NA	NA
GM12878	+	-	-	-	-	-	-	-	-	GM_ART_Nu7_123023	GM_0.4APH	93 days, 10:01:00	FHIT	TT	D	192393	chr3	L	60368145	chr3	R	60560538	FALSE	0	*	NA	NA	NA	NA	NA	NA	NA
GM12878	+	-	-	-	-	-	-	-	-	GM_ART_Nu7_123023	GM_0.4APH	93 days, 12:01:00	FHIT	TT	D	126849	chr3	L	60437227	chr3	R	60564076	TRUE	3	AGA	NA	NA	NA	NA	NA	NA	NA
GM12878	+	-	-	-	-	-	-	-	-	GM_ART_Nu7_123023	GM_0.4APH	93 days, 13:01:00	FHIT	TT	D	223304	chr3	L	60341978	chr3	R	60565282	TRUE	-5	AATTG	NA	NA	NA	NA	NA	notFound	NA
GM12878	+	-	-	-	-	-	-	-	-	GM_ART_Nu7_123023	GM_0.4APH	93 days, 16:01:00	FHIT	TT	D	158499	chr3	L	60416246	chr3	R	60574745	FALSE	0	*	NA	NA	NA	NA	NA	NA	NA
GM12878	+	-	-	-	-	-	-	-	-	GM_ART_Nu7_123023	GM_0.4APH	93 days, 20:01:00	FHIT	TT	D	171905	chr3	L	60423676	chr3	R	60595581	TRUE	-5	CATAT	6	2	391	403	FALSE	other	97
GM12878	+	-	-	-	-	-	-	-	-	GM_ART_Nu7_123023	GM_0.4APH	93 days, 21:01:00	FHIT	TT	D	208942	chr3	L	60393393	chr3	R	60602335	TRUE	-16	ATATTTTTGTAAAATA	NA	NA	NA	NA	NA	notFound	NA
GM12878	+	-	-	-	-	-	-	-	-	GM_ART_Nu7_123023	GM_0.4APH	94 days, 1:01:00	FHIT	TT	D	199761	chr3	L	60420460	chr3	R	60620221	FALSE	0	*	NA	NA	NA	NA	NA	NA	NA
GM12878	+	-	-	-	-	-	-	-	-	GM_ART_Nu7_123023	GM_0.4APH	94 days, 3:01:00	FHIT	TT	D	282994	chr3	L	60349134	chr3	R	60632128	FALSE	0	*	NA	NA	NA	NA	NA	NA	NA
GM12878	+	-	-	-	-	-	-	-	-	GM_ART_Nu7_123023	GM_0.4APH	94 days, 3:02:00	FHIT	TT	D	290622	chr3	L	60341177	chr3	R	60631799	FALSE	0	*	NA	NA	NA	NA	NA	NA	NA
GM12878	+	-	-	-	-	-	-	-	-	GM_ART_Nu7_123023	GM_0.4APH	94 days, 4:01:00	FHIT	TT	D	202490	chr3	L	60430754	chr3	R	60633244	FALSE	0	*	NA	NA	NA	NA	NA	NA	NA
GM12878	+	-	-	-	-	-	-	-	-	GM_ART_Nu7_123023	GM_0.4APH	94 days, 5:01:00	FHIT	TT	D	215987	chr3	L	60425286	chr3	R	60641273	TRUE	3	ATT	NA	NA	NA	NA	NA	NA	NA
GM12878	+	-	-	-	-	-	-	-	-	GM_ART_Nu7_123023	GM_0.4APH	94 days, 6:01:00	FHIT	TT	D	308278	chr3	L	60341085	chr3	R	60649363	TRUE	5	CTGCA	NA	NA	NA	NA	NA	NA	NA
GM12878	+	-	-	-	-	-	-	-	-	GM_ART_Nu7_123023	GM_0.4APH	94 days, 8:01:00	FHIT	TT	D	236250	chr3	L	60429879	chr3	R	60666129	TRUE	1	T	NA	NA	NA	NA	NA	NA	NA
GM12878	+	-	-	-	-	-	-	-	-	GM_ART_Nu7_123023	GM_0.4APH	94 days, 10:01:00	FHIT	TT	D	306155	chr3	L	60367340	chr3	R	60673495	TRUE	2	AC	NA	NA	NA	NA	NA	NA	NA
GM12878	+	-	-	-	-	-	-	-	-	GM_ART_Nu7_123023	GM_0.4APH	94 days, 12:01:00	FHIT	TT	D	324046	chr3	L	60353931	chr3	R	60677977	TRUE	1	T	NA	NA	NA	NA	NA	NA	NA
GM12878	+	-	-	-	-	-	-	-	-	GM_ART_Nu7_123023	GM_0.4APH	94 days, 22:01:00	FHIT	TA	D	339288	chr3	L	60430645	chr3	R	60769933	TRUE	-22	AAATGTGTATTTTATAACAAAA	NA	NA	NA	NA	NA	NA	NA
GM12878	+	-	-	-	-	-	-	-	-	GM_ART_Nu7_123023	GM_0.4APH	94 days, 23:01:00	FHIT	TA	D	410271	chr3	L	60417617	chr3	R	60827888	TRUE	5	TGTCA	NA	NA	NA	NA	NA	NA	NA
GM12878	+	-	-	-	-	-	-	-	-	GM_ART_Nu7_123023	GM_0.4APH	95 days, 0:01:00	FHIT	TA	D	508237	chr3	L	60359984	chr3	R	60868221	TRUE	2	TT	NA	NA	NA	NA	NA	NA	NA
GM12878	+	-	-	-	-	-	-	-	-	GM_ART_Nu7_123023	GM_0.4APH	95 days, 7:01:00	FHIT	TT	D	22540	chr3	L	60450436	chr3	R	60472976	TRUE	1	T	NA	NA	NA	NA	NA	NA	NA
GM12878	+	-	-	-	-	-	-	-	-	GM_ART_Nu7_123023	GM_0.4APH	95 days, 8:01:00	FHIT	TT	D	41483	chr3	L	60447058	chr3	R	60488541	FALSE	0	*	NA	NA	NA	NA	NA	NA	NA
GM12878	+	-	-	-	-	-	-	-	-	GM_ART_Nu7_123023	GM_0.4APH	95 days, 10:01:00	FHIT	TT	D	57290	chr3	L	60451589	chr3	R	60508879	FALSE	0	*	NA	NA	NA	NA	NA	NA	NA
GM12878	+	-	-	-	-	-	-	-	-	GM_ART_Nu7_123023	GM_0.4APH	95 days, 23:01:00	FHIT	TT	D	77734	chr3	L	60458474	chr3	R	60536208	TRUE	2	GA	NA	NA	NA	NA	NA	NA	NA
GM12878	+	-	-	-	-	-	-	-	-	GM_ART_Nu7_123023	GM_0.4APH	96 days, 1:01:00	FHIT	TT	D	159774	chr3	L	60463302	chr3	R	60623076	FALSE	0	*	NA	NA	NA	NA	NA	NA	NA
GM12878	+	-	-	-	-	-	-	-	-	GM_ART_Nu7_123023	GM_0.4APH	96 days, 2:01:00	FHIT	TT	D	167430	chr3	L	60464193	chr3	R	60631623	TRUE	4	TTCT	NA	NA	NA	NA	NA	NA	NA
GM12878	+	-	-	-	-	-	-	-	-	GM_ART_Nu7_123023	GM_0.4APH	96 days, 3:01:00	FHIT	TA	D	357481	chr3	L	60460668	chr3	R	60818149	TRUE	-2	TA	1	2	507	517	FALSE	crossJxn	6
GM12878	+	-	-	-	-	-	-	-	-	GM_ART_Nu7_123023	GM_0.4APH	96 days, 10:02:00	FHIT	TT	D	55869	chr3	L	60481782	chr3	R	60537651	TRUE	-1	A	NA	NA	NA	NA	NA	notFound	NA
GM12878	+	-	-	-	-	-	-	-	-	GM_ART_Nu7_123023	GM_0.4APH	96 days, 12:01:00	FHIT	TT	D	154898	chr3	L	60482358	chr3	R	60637256	TRUE	2	AC	NA	NA	NA	NA	NA	NA	NA
GM12878	+	-	-	-	-	-	-	-	-	GM_ART_Nu7_123023	GM_0.4APH	96 days, 13:01:00	FHIT	TT	D	167493	chr3	L	60480727	chr3	R	60648220	TRUE	2	AG	NA	NA	NA	NA	NA	NA	NA
GM12878	+	-	-	-	-	-	-	-	-	GM_ART_Nu7_123023	GM_0.4APH	96 days, 14:01:00	FHIT	TT	D	169440	chr3	L	60483925	chr3	R	60653365	TRUE	6	TAGAAA	NA	NA	NA	NA	NA	NA	NA
GM12878	+	-	-	-	-	-	-	-	-	GM_ART_Nu7_123023	GM_0.4APH	96 days, 17:01:00	FHIT	TA	D	341165	chr3	L	60483381	chr3	R	60824546	TRUE	3	AAG	NA	NA	NA	NA	NA	NA	NA
GM12878	+	-	-	-	-	-	-	-	-	GM_ART_Nu7_123023	GM_0.4APH	97 days, 9:01:00	FHIT	TT	D	144013	chr3	L	60485782	chr3	R	60629795	FALSE	0	*	NA	NA	NA	NA	NA	NA	NA
GM12878	+	-	-	-	-	-	-	-	-	GM_ART_Nu7_123023	GM_0.4APH	97 days, 15:01:00	FHIT	TT	D	51793	chr3	L	60506001	chr3	R	60557794	TRUE	-12	CATTTTGGACTC	NA	NA	NA	NA	NA	notFound	NA
GM12878	+	-	-	-	-	-	-	-	-	GM_ART_Nu7_123023	GM_0.4APH	98 days, 1:01:00	FHIT	TT	D	98845	chr3	L	60523075	chr3	R	60621920	TRUE	4	GAGA	NA	NA	NA	NA	NA	NA	NA
GM12878	+	-	-	-	-	-	-	-	-	GM_ART_Nu7_123023	GM_0.4APH	98 days, 2:01:00	FHIT	TT	D	123413	chr3	L	60516741	chr3	R	60640154	TRUE	2	TG	NA	NA	NA	NA	NA	NA	NA
GM12878	+	-	-	-	-	-	-	-	-	GM_ART_Nu7_123023	GM_0.4APH	98 days, 4:01:00	FHIT	TT	D	151512	chr3	L	60526967	chr3	R	60678479	TRUE	2	CT	NA	NA	NA	NA	NA	NA	NA
GM12878	+	-	-	-	-	-	-	-	-	GM_ART_Nu7_123023	GM_0.4APH	98 days, 5:01:00	FHIT	TT	D	152052	chr3	L	60537753	chr3	R	60689805	TRUE	-26	AGTGTTAAATATTAAGGTATTAAATT	NA	NA	NA	NA	NA	NA	NA
GM12878	+	-	-	-	-	-	-	-	-	GM_ART_Nu7_123023	GM_0.4APH	98 days, 6:01:00	FHIT	TT	D	164065	chr3	L	60533628	chr3	R	60697693	TRUE	0		NA	NA	NA	NA	NA	NA	NA
GM12878	+	-	-	-	-	-	-	-	-	GM_ART_Nu7_123023	GM_0.4APH	98 days, 10:01:00	FHIT	TA	U	552331	chr3	L	60562513	chr3	R	60010182	TRUE	0		NA	NA	NA	NA	NA	NA	NA
GM12878	+	-	-	-	-	-	-	-	-	GM_ART_Nu7_123023	GM_0.4APH	99 days, 0:01:00	FHIT	TT	D	124901	chr3	L	60549601	chr3	R	60674502	TRUE	4	CATT	NA	NA	NA	NA	NA	NA	NA
GM12878	+	-	-	-	-	-	-	-	-	GM_ART_Nu7_123023	GM_0.4APH	99 days, 1:01:00	FHIT	TA	D	161892	chr3	L	60564657	chr3	R	60726549	TRUE	1	A	NA	NA	NA	NA	NA	NA	NA
GM12878	+	-	-	-	-	-	-	-	-	GM_ART_Nu7_123023	GM_0.4APH	99 days, 4:01:00	FHIT	TA	D	603791	chr3	L	60550378	chr3	R	61154169	TRUE	0		NA	NA	NA	NA	NA	NA	NA
GM12878	+	-	-	-	-	-	-	-	-	GM_ART_Nu7_123023	GM_0.4APH	99 days, 9:01:00	FHIT	TT	D	49731	chr3	L	60568999	chr3	R	60618730	TRUE	-1	T	NA	NA	NA	NA	NA	notFound	NA
GM12878	+	-	-	-	-	-	-	-	-	GM_ART_Nu7_123023	GM_0.4APH	2397:125	FHIT	TT	D	11125	chr3	L	60588951	chr3	R	60600076	FALSE	0	*	NA	NA	NA	NA	NA	NA	NA
GM12878	+	-	-	-	-	-	-	-	-	GM_ART_Nu7_123023	GM_0.4APH	2397:133	FHIT	TT	U	10067	chr3	L	60586301	chr3	R	60576234	FALSE	0	*	NA	NA	NA	NA	NA	NA	NA
GM12878	+	-	-	-	-	-	-	-	-	GM_ART_Nu7_123023	GM_0.4APH	99 days, 21:50:00	FHIT	TT	D	58828	chr3	L	60586276	chr3	R	60645104	TRUE	-2	TC	NA	NA	NA	NA	NA	notFound	NA
GM12878	+	-	-	-	-	-	-	-	-	GM_ART_Nu7_123023	GM_0.4APH	100 days, 0:02:00	FHIT	TT	D	90858	chr3	L	60577478	chr3	R	60668336	FALSE	0	*	NA	NA	NA	NA	NA	NA	NA
GM12878	+	-	-	-	-	-	-	-	-	GM_ART_Nu7_123023	GM_0.4APH	100 days, 1:01:00	FHIT	TT	D	74572	chr3	L	60602413	chr3	R	60676985	TRUE	2	TC	NA	NA	NA	NA	NA	NA	NA
GM12878	+	-	-	-	-	-	-	-	-	GM_ART_Nu7_123023	GM_0.4APH	100 days, 6:01:00	FHIT	TA	D	181713	chr3	L	60573385	chr3	R	60755098	TRUE	1	A	NA	NA	NA	NA	NA	NA	NA
GM12878	+	-	-	-	-	-	-	-	-	GM_ART_Nu7_123023	GM_0.4APH	100 days, 12:01:00	FHIT	TA	D	568175	chr3	L	60588187	chr3	R	61156362	TRUE	2	AC	NA	NA	NA	NA	NA	NA	NA
GM12878	+	-	-	-	-	-	-	-	-	GM_ART_Nu7_123023	GM_0.4APH	101 days, 20:01:00	FHIT	TA	U	926392	chr3	L	61345110	chr3	R	60418718	TRUE	2	TA	NA	NA	NA	NA	NA	NA	NA
GM12878	+	-	-	-	-	-	-	-	-	GM_ART_Nu7_123023	GM_0.4APH	102 days, 3:01:00	FHIT	TA	V	576791	chr3	R	59844831	chr3	R	60421622	TRUE	1	A	NA	NA	NA	NA	NA	NA	NA
GM12878	+	-	-	-	-	-	-	-	-	GM_ART_Nu7_123023	GM_0.4APH	102 days, 4:01:00	FHIT	TA	V	514071	chr3	R	59989705	chr3	R	60503776	TRUE	1	A	NA	NA	NA	NA	NA	NA	NA
GM12878	+	-	-	-	-	-	-	-	-	GM_ART_Nu7_123023	GM_0.4APH	109 days, 10:01:00	FHIT	TT	V	56855	chr3	R	60486370	chr3	R	60543225	TRUE	4	TTTG	NA	NA	NA	NA	NA	NA	NA
GM12878	+	-	-	-	-	-	-	-	-	GM_ART_Nu7_123023	GM_0.4APH	13 days, 2:01:00	WWOX	TA	V	115657	chr16	L	78833509	chr16	L	78949166	FALSE	0	*	NA	NA	NA	NA	NA	NA	NA
GM12878	+	-	-	-	-	-	-	-	-	GM_ART_Nu7_123023	GM_0.4APH	1 day, 7:01:00	WWOX	TA	V	526874	chr16	L	78473587	chr16	L	79000461	FALSE	0	*	NA	NA	NA	NA	NA	NA	NA
GM12878	+	-	-	-	-	-	-	-	-	GM_ART_Nu7_123023	GM_0.4APH	15 days, 22:01:00	FHIT,WWOX	tt	T	0	chr3	L	60456238	chr16	L	78577136	TRUE	5	TATGA	NA	NA	NA	NA	NA	NA	NA
GM12878	+	-	-	-	-	-	-	-	-	GM_ART_Nu7_123023	GM_0.4APH	19 days, 12:01:00	WWOX	TA	D	555208	chr16	L	78096602	chr16	R	78651810	FALSE	0	*	NA	NA	NA	NA	NA	NA	NA
GM12878	+	-	-	-	-	-	-	-	-	GM_ART_Nu7_123023	GM_0.4APH	19 days, 20:01:00	WWOX	TA	D	448456	chr16	L	78262478	chr16	R	78710934	FALSE	0	*	NA	NA	NA	NA	NA	NA	NA
GM12878	+	-	-	-	-	-	-	-	-	GM_ART_Nu7_123023	GM_0.4APH	20 days, 5:01:00	WWOX	TA	D	381969	chr16	L	78281670	chr16	R	78663639	TRUE	3	GAT	NA	NA	NA	NA	NA	NA	NA
GM12878	+	-	-	-	-	-	-	-	-	GM_ART_Nu7_123023	GM_0.4APH	20 days, 9:01:00	WWOX	TA	D	282763	chr16	L	78299884	chr16	R	78582647	TRUE	2	AC	NA	NA	NA	NA	NA	NA	NA
GM12878	+	-	-	-	-	-	-	-	-	GM_ART_Nu7_123023	GM_0.4APH	20 days, 10:01:00	WWOX	TA	D	163004	chr16	L	78304670	chr16	R	78467674	TRUE	5	CTTTG	NA	NA	NA	NA	NA	NA	NA
GM12878	+	-	-	-	-	-	-	-	-	GM_ART_Nu7_123023	GM_0.4APH	20 days, 14:01:00	WWOX	TA	D	510749	chr16	L	78310383	chr16	R	78821132	TRUE	-12	TCAACAAACAAA	NA	NA	NA	NA	NA	notFound	NA
GM12878	+	-	-	-	-	-	-	-	-	GM_ART_Nu7_123023	GM_0.4APH	20 days, 15:01:00	WWOX	TA	D	241476	chr16	L	78311744	chr16	R	78553220	FALSE	0	*	NA	NA	NA	NA	NA	NA	NA
GM12878	+	-	-	-	-	-	-	-	-	GM_ART_Nu7_123023	GM_0.4APH	20 days, 16:01:00	WWOX	TA	D	485544	chr16	L	78313527	chr16	R	78799071	TRUE	-2	CA	NA	NA	NA	NA	NA	notFound	NA
GM12878	+	-	-	-	-	-	-	-	-	GM_ART_Nu7_123023	GM_0.4APH	04:01:00	WWOX	TA	V	625478	chr16	L	78068418	chr16	L	78693896	FALSE	0	*	NA	NA	NA	NA	NA	NA	NA
GM12878	+	-	-	-	-	-	-	-	-	GM_ART_Nu7_123023	GM_0.4APH	20 days, 20:01:00	WWOX	TA	D	286063	chr16	L	78334194	chr16	R	78620257	FALSE	0	*	NA	NA	NA	NA	NA	NA	NA
GM12878	+	-	-	-	-	-	-	-	-	GM_ART_Nu7_123023	GM_0.4APH	20 days, 22:01:00	WWOX	TA	D	300362	chr16	L	78337730	chr16	R	78638092	TRUE	3	CTC	NA	NA	NA	NA	NA	NA	NA
GM12878	+	-	-	-	-	-	-	-	-	GM_ART_Nu7_123023	GM_0.4APH	21 days, 0:01:00	WWOX	TA	D	120240	chr16	L	78343094	chr16	R	78463334	FALSE	0	*	NA	NA	NA	NA	NA	NA	NA
GM12878	+	-	-	-	-	-	-	-	-	GM_ART_Nu7_123023	GM_0.4APH	21 days, 4:01:00	WWOX	TA	D	413327	chr16	L	78342716	chr16	R	78756043	FALSE	0	*	NA	NA	NA	NA	NA	NA	NA
GM12878	+	-	-	-	-	-	-	-	-	GM_ART_Nu7_123023	GM_0.4APH	21 days, 8:01:00	WWOX	TA	D	270005	chr16	L	78348411	chr16	R	78618416	TRUE	5	GGAGA	NA	NA	NA	NA	NA	NA	NA
GM12878	+	-	-	-	-	-	-	-	-	GM_ART_Nu7_123023	GM_0.4APH	21 days, 10:01:00	WWOX	TA	D	251618	chr16	L	78350141	chr16	R	78601759	FALSE	0	*	NA	NA	NA	NA	NA	NA	NA
GM12878	+	-	-	-	-	-	-	-	-	GM_ART_Nu7_123023	GM_0.4APH	21 days, 12:01:00	WWOX	TA	D	226097	chr16	L	78352759	chr16	R	78578856	FALSE	0	*	NA	NA	NA	NA	NA	NA	NA
GM12878	+	-	-	-	-	-	-	-	-	GM_ART_Nu7_123023	GM_0.4APH	22 days, 0:01:00	WWOX	TA	D	282115	chr16	L	78368945	chr16	R	78651060	TRUE	1	C	NA	NA	NA	NA	NA	NA	NA
GM12878	+	-	-	-	-	-	-	-	-	GM_ART_Nu7_123023	GM_0.4APH	22 days, 4:01:00	WWOX	TA	D	455871	chr16	L	78377704	chr16	R	78833575	FALSE	0	*	NA	NA	NA	NA	NA	NA	NA
GM12878	+	-	-	-	-	-	-	-	-	GM_ART_Nu7_123023	GM_0.4APH	22 days, 5:01:00	WWOX	TA	D	191087	chr16	L	78381039	chr16	R	78572126	TRUE	2	GT	NA	NA	NA	NA	NA	NA	NA
GM12878	+	-	-	-	-	-	-	-	-	GM_ART_Nu7_123023	GM_0.4APH	22 days, 6:01:00	WWOX	TA	D	338210	chr16	L	78380932	chr16	R	78719142	TRUE	-13	AGATATATTGAGA	NA	NA	NA	NA	NA	notFound	NA
GM12878	+	-	-	-	-	-	-	-	-	GM_ART_Nu7_123023	GM_0.4APH	22 days, 7:01:00	WWOX	TA	D	367699	chr16	L	78381985	chr16	R	78749684	TRUE	0		NA	NA	NA	NA	NA	NA	NA
GM12878	+	-	-	-	-	-	-	-	-	GM_ART_Nu7_123023	GM_0.4APH	22 days, 20:01:00	WWOX	TA	D	396181	chr16	L	78395244	chr16	R	78791425	TRUE	4	ACGT	NA	NA	NA	NA	NA	NA	NA
GM12878	+	-	-	-	-	-	-	-	-	GM_ART_Nu7_123023	GM_0.4APH	22 days, 22:01:00	WWOX	TA	D	152450	chr16	L	78398659	chr16	R	78551109	FALSE	0	*	NA	NA	NA	NA	NA	NA	NA
GM12878	+	-	-	-	-	-	-	-	-	GM_ART_Nu7_123023	GM_0.4APH	23 days, 8:01:00	WWOX	TA	D	345177	chr16	L	78418059	chr16	R	78763236	FALSE	0	*	NA	NA	NA	NA	NA	NA	NA
GM12878	+	-	-	-	-	-	-	-	-	GM_ART_Nu7_123023	GM_0.4APH	23 days, 14:01:00	WWOX	TA	D	289119	chr16	L	78427907	chr16	R	78717026	TRUE	-18	CAGAAAGTAATGTTTTCT	NA	NA	NA	NA	NA	notFound	NA
GM12878	+	-	-	-	-	-	-	-	-	GM_ART_Nu7_123023	GM_0.4APH	23 days, 15:01:00	WWOX	TA	D	354982	chr16	L	78427302	chr16	R	78782284	TRUE	-11	CTGTGTCTTCA	1	1	487	504	FALSE	slippage	3
GM12878	+	-	-	-	-	-	-	-	-	GM_ART_Nu7_123023	GM_0.4APH	23 days, 20:01:00	WWOX	TA	D	146244	chr16	L	78433595	chr16	R	78579839	TRUE	0		NA	NA	NA	NA	NA	NA	NA
GM12878	+	-	-	-	-	-	-	-	-	GM_ART_Nu7_123023	GM_0.4APH	23 days, 21:01:00	WWOX	TA	D	207891	chr16	L	78435745	chr16	R	78643636	TRUE	4	TGAT	NA	NA	NA	NA	NA	NA	NA
GM12878	+	-	-	-	-	-	-	-	-	GM_ART_Nu7_123023	GM_0.4APH	23 days, 23:01:00	WWOX	TA	D	412755	chr16	L	78435504	chr16	R	78848259	TRUE	-4	TCTA	1	1	484	491	TRUE	foldback	9
GM12878	+	-	-	-	-	-	-	-	-	GM_ART_Nu7_123023	GM_0.4APH	24 days, 6:01:00	WWOX	TA	D	371957	chr16	L	78443431	chr16	R	78815388	TRUE	5	CTGTT	NA	NA	NA	NA	NA	NA	NA
GM12878	+	-	-	-	-	-	-	-	-	GM_ART_Nu7_123023	GM_0.4APH	24 days, 8:01:00	WWOX	TA	D	107676	chr16	L	78446155	chr16	R	78553831	TRUE	-3	TTG	NA	NA	NA	NA	NA	notFound	NA
GM12878	+	-	-	-	-	-	-	-	-	GM_ART_Nu7_123023	GM_0.4APH	24 days, 9:01:00	WWOX	TA	D	198475	chr16	L	78451737	chr16	R	78650212	TRUE	0		NA	NA	NA	NA	NA	NA	NA
GM12878	+	-	-	-	-	-	-	-	-	GM_ART_Nu7_123023	GM_0.4APH	24 days, 10:01:00	WWOX	TA	D	206144	chr16	L	78451748	chr16	R	78657892	TRUE	-3	CTA	1	2	510	516	TRUE	foldback	9
GM12878	+	-	-	-	-	-	-	-	-	GM_ART_Nu7_123023	GM_0.4APH	24 days, 12:01:00	WWOX	TA	D	127437	chr16	L	78453242	chr16	R	78580679	TRUE	5	ATATG	NA	NA	NA	NA	NA	NA	NA
GM12878	+	-	-	-	-	-	-	-	-	GM_ART_Nu7_123023	GM_0.4APH	25 days, 4:11:00	WWOX	TT	D	25792	chr16	L	78472854	chr16	R	78498646	TRUE	2	TC	NA	NA	NA	NA	NA	NA	NA
GM12878	+	-	-	-	-	-	-	-	-	GM_ART_Nu7_123023	GM_0.4APH	25 days, 4:07:00	WWOX	TT	D	18963	chr16	L	78474782	chr16	R	78493745	TRUE	0		NA	NA	NA	NA	NA	NA	NA
GM12878	+	-	-	-	-	-	-	-	-	GM_ART_Nu7_123023	GM_0.4APH	25 days, 5:04:00	WWOX	TT	D	52096	chr16	L	78456664	chr16	R	78508760	TRUE	3	TAT	NA	NA	NA	NA	NA	NA	NA
GM12878	+	-	-	-	-	-	-	-	-	GM_ART_Nu7_123023	GM_0.4APH	25 days, 6:26:00	WWOX	TT	D	13085	chr16	L	78527609	chr16	R	78540694	TRUE	0		NA	NA	NA	NA	NA	NA	NA
GM12878	+	-	-	-	-	-	-	-	-	GM_ART_Nu7_123023	GM_0.4APH	25 days, 9:01:00	WWOX	TT	D	26266	chr16	L	78519222	chr16	R	78545488	TRUE	2	GA	NA	NA	NA	NA	NA	NA	NA
GM12878	+	-	-	-	-	-	-	-	-	GM_ART_Nu7_123023	GM_0.4APH	25 days, 10:01:00	WWOX	TT	D	14274	chr16	L	78536189	chr16	R	78550463	TRUE	-17	CGGTCAAGTACACAGCG	NA	NA	NA	NA	NA	notFound	NA
GM12878	+	-	-	-	-	-	-	-	-	GM_ART_Nu7_123023	GM_0.4APH	25 days, 13:03:00	WWOX	TT	D	34552	chr16	L	78521095	chr16	R	78555647	FALSE	0	*	NA	NA	NA	NA	NA	NA	NA
GM12878	+	-	-	-	-	-	-	-	-	GM_ART_Nu7_123023	GM_0.4APH	25 days, 15:01:00	WWOX	TT	D	36099	chr16	L	78526169	chr16	R	78562268	TRUE	1	T	NA	NA	NA	NA	NA	NA	NA
GM12878	+	-	-	-	-	-	-	-	-	GM_ART_Nu7_123023	GM_0.4APH	25 days, 16:01:00	WWOX	TT	D	30127	chr16	L	78533131	chr16	R	78563258	TRUE	-7	ACTGGCA	NA	NA	NA	NA	NA	notFound	NA
GM12878	+	-	-	-	-	-	-	-	-	GM_ART_Nu7_123023	GM_0.4APH	25 days, 21:02:00	WWOX	TT	D	86410	chr16	L	78485055	chr16	R	78571465	TRUE	-1	G	1	1	961	967	TRUE	strandSwitch	460
GM12878	+	-	-	-	-	-	-	-	-	GM_ART_Nu7_123023	GM_0.4APH	26 days, 4:01:00	WWOX	TT	D	61166	chr16	L	78532866	chr16	R	78594032	TRUE	0		NA	NA	NA	NA	NA	NA	NA
GM12878	+	-	-	-	-	-	-	-	-	GM_ART_Nu7_123023	GM_0.4APH	26 days, 7:01:00	WWOX	TT	D	100753	chr16	L	78503876	chr16	R	78604629	TRUE	2	TT	NA	NA	NA	NA	NA	NA	NA
GM12878	+	-	-	-	-	-	-	-	-	GM_ART_Nu7_123023	GM_0.4APH	26 days, 12:01:00	WWOX	TT	D	100609	chr16	L	78527333	chr16	R	78627942	TRUE	2	TG	NA	NA	NA	NA	NA	NA	NA
GM12878	+	-	-	-	-	-	-	-	-	GM_ART_Nu7_123023	GM_0.4APH	26 days, 13:01:00	WWOX	TT	D	107829	chr16	L	78521471	chr16	R	78629300	TRUE	-1	A	NA	NA	NA	NA	NA	notFound	NA
GM12878	+	-	-	-	-	-	-	-	-	GM_ART_Nu7_123023	GM_0.4APH	26 days, 14:01:00	WWOX	TT	D	105187	chr16	L	78526772	chr16	R	78631959	TRUE	1	T	NA	NA	NA	NA	NA	NA	NA
GM12878	+	-	-	-	-	-	-	-	-	GM_ART_Nu7_123023	GM_0.4APH	26 days, 18:01:00	WWOX	TT	D	117094	chr16	L	78522196	chr16	R	78639290	TRUE	-9	GTTGGTGAC	NA	NA	NA	NA	NA	notFound	NA
GM12878	+	-	-	-	-	-	-	-	-	GM_ART_Nu7_123023	GM_0.4APH	26 days, 20:01:00	WWOX	TT	D	145997	chr16	L	78497940	chr16	R	78643937	TRUE	2	AC	NA	NA	NA	NA	NA	NA	NA
GM12878	+	-	-	-	-	-	-	-	-	GM_ART_Nu7_123023	GM_0.4APH	27 days, 0:01:00	WWOX	TT	D	153747	chr16	L	78500912	chr16	R	78654659	TRUE	6	GTGTGT	NA	NA	NA	NA	NA	NA	NA
GM12878	+	-	-	-	-	-	-	-	-	GM_ART_Nu7_123023	GM_0.4APH	27 days, 2:01:00	WWOX	TT	D	166418	chr16	L	78496125	chr16	R	78662543	TRUE	2	AT	NA	NA	NA	NA	NA	NA	NA
GM12878	+	-	-	-	-	-	-	-	-	GM_ART_Nu7_123023	GM_0.4APH	27 days, 3:01:00	WWOX	TT	D	138652	chr16	L	78526696	chr16	R	78665348	TRUE	4	ACTG	NA	NA	NA	NA	NA	NA	NA
GM12878	+	-	-	-	-	-	-	-	-	GM_ART_Nu7_123023	GM_0.4APH	27 days, 7:01:00	WWOX	TT	D	200766	chr16	L	78473015	chr16	R	78673781	TRUE	2	TT	NA	NA	NA	NA	NA	NA	NA
GM12878	+	-	-	-	-	-	-	-	-	GM_ART_Nu7_123023	GM_0.4APH	27 days, 9:01:00	WWOX	TT	D	176120	chr16	L	78504237	chr16	R	78680357	TRUE	1	G	NA	NA	NA	NA	NA	NA	NA
GM12878	+	-	-	-	-	-	-	-	-	GM_ART_Nu7_123023	GM_0.4APH	27 days, 11:02:00	WWOX	TT	D	169867	chr16	L	78514446	chr16	R	78684313	FALSE	0	*	NA	NA	NA	NA	NA	NA	NA
GM12878	+	-	-	-	-	-	-	-	-	GM_ART_Nu7_123023	GM_0.4APH	27 days, 15:01:00	WWOX	TT	D	166473	chr16	L	78534539	chr16	R	78701012	TRUE	-32	GGATTTGAATCCAGGTTTGAATCCAGGGTCTG	NA	NA	NA	NA	NA	NA	NA
GM12878	+	-	-	-	-	-	-	-	-	GM_ART_Nu7_123023	GM_0.4APH	27 days, 17:01:00	WWOX	TT	D	220151	chr16	L	78498931	chr16	R	78719082	TRUE	2	AT	NA	NA	NA	NA	NA	NA	NA
GM12878	+	-	-	-	-	-	-	-	-	GM_ART_Nu7_123023	GM_0.4APH	27 days, 21:01:00	WWOX	TT	D	252538	chr16	L	78477877	chr16	R	78730415	TRUE	0		NA	NA	NA	NA	NA	NA	NA
GM12878	+	-	-	-	-	-	-	-	-	GM_ART_Nu7_123023	GM_0.4APH	27 days, 22:02:00	WWOX	TT	D	207076	chr16	L	78529661	chr16	R	78736737	TRUE	0		NA	NA	NA	NA	NA	NA	NA
GM12878	+	-	-	-	-	-	-	-	-	GM_ART_Nu7_123023	GM_0.4APH	28 days, 0:01:00	WWOX	TT	D	217087	chr16	L	78526787	chr16	R	78743874	TRUE	0		NA	NA	NA	NA	NA	NA	NA
GM12878	+	-	-	-	-	-	-	-	-	GM_ART_Nu7_123023	GM_0.4APH	28 days, 2:01:00	WWOX	TT	D	221045	chr16	L	78528395	chr16	R	78749440	TRUE	-8	TGATCGCT	NA	NA	NA	NA	NA	notFound	NA
GM12878	+	-	-	-	-	-	-	-	-	GM_ART_Nu7_123023	GM_0.4APH	28 days, 2:03:00	WWOX	TT	D	232160	chr16	L	78516487	chr16	R	78748647	TRUE	4	GGAA	NA	NA	NA	NA	NA	NA	NA
GM12878	+	-	-	-	-	-	-	-	-	GM_ART_Nu7_123023	GM_0.4APH	28 days, 4:01:00	WWOX	TT	D	227257	chr16	L	78524836	chr16	R	78752093	TRUE	-65	TTTTTTTNAAGAATNNTTTTTTTTTTTTTTTAAAGAATGCNTTTTTTTTTTTTTTTAAAGAATGC	NA	NA	NA	NA	NA	NA	NA
GM12878	+	-	-	-	-	-	-	-	-	GM_ART_Nu7_123023	GM_0.4APH	28 days, 10:01:00	WWOX	TT	D	248518	chr16	L	78526433	chr16	R	78774951	TRUE	2	AG	NA	NA	NA	NA	NA	NA	NA
GM12878	+	-	-	-	-	-	-	-	-	GM_ART_Nu7_123023	GM_0.4APH	28 days, 12:01:00	WWOX	TT	D	280585	chr16	L	78497048	chr16	R	78777633	TRUE	2	AG	NA	NA	NA	NA	NA	NA	NA
GM12878	+	-	-	-	-	-	-	-	-	GM_ART_Nu7_123023	GM_0.4APH	28 days, 13:01:00	WWOX	TT	D	258495	chr16	L	78520179	chr16	R	78778674	FALSE	0	*	NA	NA	NA	NA	NA	NA	NA
GM12878	+	-	-	-	-	-	-	-	-	GM_ART_Nu7_123023	GM_0.4APH	28 days, 14:01:00	WWOX	TT	D	239216	chr16	L	78540738	chr16	R	78779954	TRUE	-6	AATGCC	NA	NA	NA	NA	NA	notFound	NA
GM12878	+	-	-	-	-	-	-	-	-	GM_ART_Nu7_123023	GM_0.4APH	28 days, 16:01:00	WWOX	TT	D	272789	chr16	L	78512646	chr16	R	78785435	TRUE	-1	A	3	1	124	131	FALSE	crossJxn	369
GM12878	+	-	-	-	-	-	-	-	-	GM_ART_Nu7_123023	GM_0.4APH	28 days, 19:01:00	WWOX	TT	D	256843	chr16	L	78535682	chr16	R	78792525	TRUE	-2	TA	NA	NA	NA	NA	NA	notFound	NA
GM12878	+	-	-	-	-	-	-	-	-	GM_ART_Nu7_123023	GM_0.4APH	28 days, 20:01:00	WWOX	TT	D	329145	chr16	L	78464684	chr16	R	78793829	TRUE	6	ACGTTG	NA	NA	NA	NA	NA	NA	NA
GM12878	+	-	-	-	-	-	-	-	-	GM_ART_Nu7_123023	GM_0.4APH	28 days, 21:01:00	WWOX	TT	D	332013	chr16	L	78464163	chr16	R	78796176	TRUE	-9	AAGTTCTAA	NA	NA	NA	NA	NA	notFound	NA
GM12878	+	-	-	-	-	-	-	-	-	GM_ART_Nu7_123023	GM_0.4APH	28 days, 23:01:00	WWOX	TT	D	296632	chr16	L	78504053	chr16	R	78800685	FALSE	0	*	NA	NA	NA	NA	NA	NA	NA
GM12878	+	-	-	-	-	-	-	-	-	GM_ART_Nu7_123023	GM_0.4APH	29 days, 2:03:00	WWOX	TT	D	274184	chr16	L	78530186	chr16	R	78804370	FALSE	0	*	NA	NA	NA	NA	NA	NA	NA
GM12878	+	-	-	-	-	-	-	-	-	GM_ART_Nu7_123023	GM_0.4APH	06:01:00	WWOX	TA	V	538381	chr16	L	78168038	chr16	L	78706419	TRUE	8	CGGGAAGG	NA	NA	NA	NA	NA	NA	NA
GM12878	+	-	-	-	-	-	-	-	-	GM_ART_Nu7_123023	GM_0.4APH	29 days, 4:01:00	WWOX	TT	D	320148	chr16	L	78488157	chr16	R	78808305	TRUE	4	CTAC	NA	NA	NA	NA	NA	NA	NA
GM12878	+	-	-	-	-	-	-	-	-	GM_ART_Nu7_123023	GM_0.4APH	29 days, 5:01:00	WWOX	TT	D	348976	chr16	L	78462365	chr16	R	78811341	TRUE	1	C	NA	NA	NA	NA	NA	NA	NA
GM12878	+	-	-	-	-	-	-	-	-	GM_ART_Nu7_123023	GM_0.4APH	29 days, 13:03:00	WWOX	TT	D	307016	chr16	L	78520118	chr16	R	78827134	TRUE	1	G	NA	NA	NA	NA	NA	NA	NA
GM12878	+	-	-	-	-	-	-	-	-	GM_ART_Nu7_123023	GM_0.4APH	29 days, 14:01:00	WWOX	TT	D	353039	chr16	L	78477214	chr16	R	78830253	TRUE	1	T	NA	NA	NA	NA	NA	NA	NA
GM12878	+	-	-	-	-	-	-	-	-	GM_ART_Nu7_123023	GM_0.4APH	29 days, 15:01:00	WWOX	TT	D	354812	chr16	L	78477230	chr16	R	78832042	TRUE	8	AAAATGTA	NA	NA	NA	NA	NA	NA	NA
GM12878	+	-	-	-	-	-	-	-	-	GM_ART_Nu7_123023	GM_0.4APH	29 days, 16:02:00	WWOX	TT	D	329752	chr16	L	78506018	chr16	R	78835770	TRUE	-2	AA	NA	NA	NA	NA	NA	notFound	NA
GM12878	+	-	-	-	-	-	-	-	-	GM_ART_Nu7_123023	GM_0.4APH	30 days, 8:01:00	WWOX	TA	D	341655	chr16	L	78522662	chr16	R	78864317	TRUE	0		NA	NA	NA	NA	NA	NA	NA
GM12878	+	-	-	-	-	-	-	-	-	GM_ART_Nu7_123023	GM_0.4APH	30 days, 8:02:00	WWOX	TA	D	404663	chr16	L	78459021	chr16	R	78863684	FALSE	0	*	NA	NA	NA	NA	NA	NA	NA
GM12878	+	-	-	-	-	-	-	-	-	GM_ART_Nu7_123023	GM_0.4APH	3 days, 0:01:00	WWOX	TT	V	189302	chr16	L	78507561	chr16	L	78696863	TRUE	0		NA	NA	NA	NA	NA	NA	NA
GM12878	+	-	-	-	-	-	-	-	-	GM_ART_Nu7_123023	GM_0.4APH	30 days, 10:01:00	WWOX	TA	D	410256	chr16	L	78458346	chr16	R	78868602	TRUE	0		NA	NA	NA	NA	NA	NA	NA
GM12878	+	-	-	-	-	-	-	-	-	GM_ART_Nu7_123023	GM_0.4APH	30 days, 10:02:00	WWOX	TA	D	379087	chr16	L	78489161	chr16	R	78868248	TRUE	5	CATTA	NA	NA	NA	NA	NA	NA	NA
GM12878	+	-	-	-	-	-	-	-	-	GM_ART_Nu7_123023	GM_0.4APH	30 days, 14:02:00	WWOX	TA	D	346466	chr16	L	78540433	chr16	R	78886899	FALSE	0	*	NA	NA	NA	NA	NA	NA	NA
GM12878	+	-	-	-	-	-	-	-	-	GM_ART_Nu7_123023	GM_0.4APH	30 days, 15:01:00	WWOX	TA	D	364301	chr16	L	78525732	chr16	R	78890033	TRUE	-14	TGGTAGCTTATGGT	NA	NA	NA	NA	NA	notFound	NA
GM12878	+	-	-	-	-	-	-	-	-	GM_ART_Nu7_123023	GM_0.4APH	30 days, 21:01:00	WWOX	TA	D	447268	chr16	L	78461563	chr16	R	78908831	FALSE	0	*	NA	NA	NA	NA	NA	NA	NA
GM12878	+	-	-	-	-	-	-	-	-	GM_ART_Nu7_123023	GM_0.4APH	30 days, 22:01:00	WWOX	TA	D	443037	chr16	L	78476804	chr16	R	78919841	TRUE	2	AT	NA	NA	NA	NA	NA	NA	NA
GM12878	+	-	-	-	-	-	-	-	-	GM_ART_Nu7_123023	GM_0.4APH	31 days, 0:01:00	WWOX	TA	D	462562	chr16	L	78461515	chr16	R	78924077	TRUE	4	AAAG	NA	NA	NA	NA	NA	NA	NA
GM12878	+	-	-	-	-	-	-	-	-	GM_ART_Nu7_123023	GM_0.4APH	31 days, 2:01:00	WWOX	TA	D	467211	chr16	L	78461292	chr16	R	78928503	TRUE	2	CA	NA	NA	NA	NA	NA	NA	NA
GM12878	+	-	-	-	-	-	-	-	-	GM_ART_Nu7_123023	GM_0.4APH	31 days, 3:01:00	WWOX	TA	D	414670	chr16	L	78518992	chr16	R	78933662	FALSE	0	*	NA	NA	NA	NA	NA	NA	NA
GM12878	+	-	-	-	-	-	-	-	-	GM_ART_Nu7_123023	GM_0.4APH	31 days, 4:02:00	WWOX	TA	D	418315	chr16	L	78516692	chr16	R	78935007	FALSE	0	*	NA	NA	NA	NA	NA	NA	NA
GM12878	+	-	-	-	-	-	-	-	-	GM_ART_Nu7_123023	GM_0.4APH	31 days, 9:01:00	WWOX	TA	D	430666	chr16	L	78517055	chr16	R	78947721	FALSE	0	*	NA	NA	NA	NA	NA	NA	NA
GM12878	+	-	-	-	-	-	-	-	-	GM_ART_Nu7_123023	GM_0.4APH	31 days, 10:01:00	WWOX	TA	D	427220	chr16	L	78536287	chr16	R	78963507	TRUE	-11	ACAACAACCTT	NA	NA	NA	NA	NA	notFound	NA
GM12878	+	-	-	-	-	-	-	-	-	GM_ART_Nu7_123023	GM_0.4APH	31 days, 14:01:00	WWOX	TA	D	456731	chr16	L	78521292	chr16	R	78978023	TRUE	3	CAA	NA	NA	NA	NA	NA	NA	NA
GM12878	+	-	-	-	-	-	-	-	-	GM_ART_Nu7_123023	GM_0.4APH	31 days, 15:01:00	WWOX	TA	D	498672	chr16	L	78485697	chr16	R	78984369	TRUE	3	GGC	NA	NA	NA	NA	NA	NA	NA
GM12878	+	-	-	-	-	-	-	-	-	GM_ART_Nu7_123023	GM_0.4APH	31 days, 17:01:00	WWOX	TA	D	512000	chr16	L	78483567	chr16	R	78995567	TRUE	1	A	NA	NA	NA	NA	NA	NA	NA
GM12878	+	-	-	-	-	-	-	-	-	GM_ART_Nu7_123023	GM_0.4APH	32 days, 5:01:00	WWOX	TA	U	806466	chr16	L	78627304	chr16	R	77820838	TRUE	1	T	NA	NA	NA	NA	NA	NA	NA
GM12878	+	-	-	-	-	-	-	-	-	GM_ART_Nu7_123023	GM_0.4APH	32 days, 21:17:00	WWOX	TT	D	13544	chr16	L	78566264	chr16	R	78579808	FALSE	0	*	NA	NA	NA	NA	NA	NA	NA
GM12878	+	-	-	-	-	-	-	-	-	GM_ART_Nu7_123023	GM_0.4APH	32 days, 22:07:00	WWOX	TT	D	50700	chr16	L	78544511	chr16	R	78595211	FALSE	0	*	NA	NA	NA	NA	NA	NA	NA
GM12878	+	-	-	-	-	-	-	-	-	GM_ART_Nu7_123023	GM_0.4APH	32 days, 23:14:00	WWOX	TT	D	73804	chr16	L	78546538	chr16	R	78620342	TRUE	3	TCC	NA	NA	NA	NA	NA	NA	NA
GM12878	+	-	-	-	-	-	-	-	-	GM_ART_Nu7_123023	GM_0.4APH	32 days, 23:15:00	WWOX	TT	D	49619	chr16	L	78552585	chr16	R	78602204	TRUE	4	ATTT	NA	NA	NA	NA	NA	NA	NA
GM12878	+	-	-	-	-	-	-	-	-	GM_ART_Nu7_123023	GM_0.4APH	32 days, 23:23:00	WWOX	TT	U	52663	chr16	L	78654502	chr16	R	78601839	TRUE	-5	TCCCT	2	2	506	519	FALSE	crossJxn	5
GM12878	+	-	-	-	-	-	-	-	-	GM_ART_Nu7_123023	GM_0.4APH	32 days, 23:26:00	WWOX	TT	D	11496	chr16	L	78602859	chr16	R	78614355	TRUE	3	AAA	NA	NA	NA	NA	NA	NA	NA
GM12878	+	-	-	-	-	-	-	-	-	GM_ART_Nu7_123023	GM_0.4APH	33 days, 0:27:00	WWOX	TT	D	80662	chr16	L	78554798	chr16	R	78635460	TRUE	3	GAA	NA	NA	NA	NA	NA	NA	NA
GM12878	+	-	-	-	-	-	-	-	-	GM_ART_Nu7_123023	GM_0.4APH	33 days, 0:28:00	WWOX	TT	D	26540	chr16	L	78609258	chr16	R	78635798	TRUE	0		NA	NA	NA	NA	NA	NA	NA
GM12878	+	-	-	-	-	-	-	-	-	GM_ART_Nu7_123023	GM_0.4APH	33 days, 0:04:00	WWOX	TT	D	85510	chr16	L	78542194	chr16	R	78627704	TRUE	2	GG	NA	NA	NA	NA	NA	NA	NA
GM12878	+	-	-	-	-	-	-	-	-	GM_ART_Nu7_123023	GM_0.4APH	33 days, 0:53:00	WWOX	TT	D	79774	chr16	L	78567340	chr16	R	78647114	FALSE	0	*	NA	NA	NA	NA	NA	NA	NA
GM12878	+	-	-	-	-	-	-	-	-	GM_ART_Nu7_123023	GM_0.4APH	33 days, 0:54:00	WWOX	TT	D	26405	chr16	L	78619854	chr16	R	78646259	FALSE	0	*	NA	NA	NA	NA	NA	NA	NA
GM12878	+	-	-	-	-	-	-	-	-	GM_ART_Nu7_123023	GM_0.4APH	33 days, 1:03:00	WWOX	TT	D	67662	chr16	L	78589900	chr16	R	78657562	TRUE	-2	GG	NA	NA	NA	NA	NA	notFound	NA
GM12878	+	-	-	-	-	-	-	-	-	GM_ART_Nu7_123023	GM_0.4APH	33 days, 14:02:00	WWOX	TT	D	123744	chr16	L	78560859	chr16	R	78684603	TRUE	-3	GCA	NA	NA	NA	NA	NA	notFound	NA
GM12878	+	-	-	-	-	-	-	-	-	GM_ART_Nu7_123023	GM_0.4APH	33 days, 14:03:00	WWOX	TT	D	35164	chr16	L	78650482	chr16	R	78685646	TRUE	-3	CTG	NA	NA	NA	NA	NA	notFound	NA
GM12878	+	-	-	-	-	-	-	-	-	GM_ART_Nu7_123023	GM_0.4APH	33 days, 20:01:00	WWOX	TT	D	37714	chr16	L	78659692	chr16	R	78697406	TRUE	-13	TTTTTCTAAAGGA	NA	NA	NA	NA	NA	notFound	NA
GM12878	+	-	-	-	-	-	-	-	-	GM_ART_Nu7_123023	GM_0.4APH	34 days, 3:01:00	WWOX	TT	D	120946	chr16	L	78587757	chr16	R	78708703	TRUE	2	GC	NA	NA	NA	NA	NA	NA	NA
GM12878	+	-	-	-	-	-	-	-	-	GM_ART_Nu7_123023	GM_0.4APH	34 days, 3:02:00	WWOX	TT	D	80216	chr16	L	78628220	chr16	R	78708436	TRUE	2	AC	NA	NA	NA	NA	NA	NA	NA
GM12878	+	-	-	-	-	-	-	-	-	GM_ART_Nu7_123023	GM_0.4APH	34 days, 5:02:00	WWOX	TT	D	61944	chr16	L	78649913	chr16	R	78711857	TRUE	-3	TAC	1	1	372	378	FALSE	crossJxn	122
GM12878	+	-	-	-	-	-	-	-	-	GM_ART_Nu7_123023	GM_0.4APH	34 days, 7:04:00	WWOX	TT	D	100562	chr16	L	78612897	chr16	R	78713459	FALSE	0	*	NA	NA	NA	NA	NA	NA	NA
GM12878	+	-	-	-	-	-	-	-	-	GM_ART_Nu7_123023	GM_0.4APH	34 days, 10:02:00	WWOX	TT	D	74751	chr16	L	78644026	chr16	R	78718777	TRUE	-6	TAATAT	1	2	516	524	FALSE	crossJxn	15
GM12878	+	-	-	-	-	-	-	-	-	GM_ART_Nu7_123023	GM_0.4APH	34 days, 12:01:00	WWOX	TT	D	164038	chr16	L	78559117	chr16	R	78723155	TRUE	3	GTG	NA	NA	NA	NA	NA	NA	NA
GM12878	+	-	-	-	-	-	-	-	-	GM_ART_Nu7_123023	GM_0.4APH	34 days, 13:03:00	WWOX	TT	D	134276	chr16	L	78589869	chr16	R	78724145	FALSE	0	*	NA	NA	NA	NA	NA	NA	NA
GM12878	+	-	-	-	-	-	-	-	-	GM_ART_Nu7_123023	GM_0.4APH	34 days, 15:01:00	WWOX	TT	D	109615	chr16	L	78620687	chr16	R	78730302	TRUE	-1	A	NA	NA	NA	NA	NA	notFound	NA
GM12878	+	-	-	-	-	-	-	-	-	GM_ART_Nu7_123023	GM_0.4APH	34 days, 16:01:00	WWOX	TT	D	159896	chr16	L	78571591	chr16	R	78731487	TRUE	3	CTG	NA	NA	NA	NA	NA	NA	NA
GM12878	+	-	-	-	-	-	-	-	-	GM_ART_Nu7_123023	GM_0.4APH	34 days, 17:01:00	WWOX	TT	D	129870	chr16	L	78605711	chr16	R	78735581	TRUE	-4	CCTG	1	2	515	522	TRUE	foldback	14
GM12878	+	-	-	-	-	-	-	-	-	GM_ART_Nu7_123023	GM_0.4APH	34 days, 18:01:00	WWOX	TT	D	104796	chr16	L	78631636	chr16	R	78736432	TRUE	3	GCT	NA	NA	NA	NA	NA	NA	NA
GM12878	+	-	-	-	-	-	-	-	-	GM_ART_Nu7_123023	GM_0.4APH	34 days, 22:01:00	WWOX	TT	D	193101	chr16	L	78550593	chr16	R	78743694	FALSE	0	*	NA	NA	NA	NA	NA	NA	NA
GM12878	+	-	-	-	-	-	-	-	-	GM_ART_Nu7_123023	GM_0.4APH	34 days, 23:01:00	WWOX	TT	D	187180	chr16	L	78558034	chr16	R	78745214	TRUE	1	C	NA	NA	NA	NA	NA	NA	NA
GM12878	+	-	-	-	-	-	-	-	-	GM_ART_Nu7_123023	GM_0.4APH	34 days, 23:02:00	WWOX	TT	D	147495	chr16	L	78597935	chr16	R	78745430	TRUE	3	TTT	NA	NA	NA	NA	NA	NA	NA
GM12878	+	-	-	-	-	-	-	-	-	GM_ART_Nu7_123023	GM_0.4APH	34 days, 23:07:00	WWOX	TT	D	133018	chr16	L	78612977	chr16	R	78745995	FALSE	0	*	NA	NA	NA	NA	NA	NA	NA
GM12878	+	-	-	-	-	-	-	-	-	GM_ART_Nu7_123023	GM_0.4APH	35 days, 0:01:00	WWOX	TT	D	187529	chr16	L	78559392	chr16	R	78746921	TRUE	2	AC	NA	NA	NA	NA	NA	NA	NA
GM12878	+	-	-	-	-	-	-	-	-	GM_ART_Nu7_123023	GM_0.4APH	35 days, 1:03:00	WWOX	TT	D	162795	chr16	L	78587151	chr16	R	78749946	TRUE	0		NA	NA	NA	NA	NA	NA	NA
GM12878	+	-	-	-	-	-	-	-	-	GM_ART_Nu7_123023	GM_0.4APH	35 days, 3:01:00	WWOX	TT	D	206873	chr16	L	78547207	chr16	R	78754080	TRUE	2	AT	NA	NA	NA	NA	NA	NA	NA
GM12878	+	-	-	-	-	-	-	-	-	GM_ART_Nu7_123023	GM_0.4APH	35 days, 4:02:00	WWOX	TT	D	143566	chr16	L	78612061	chr16	R	78755627	TRUE	7	CACCTGG	NA	NA	NA	NA	NA	NA	NA
GM12878	+	-	-	-	-	-	-	-	-	GM_ART_Nu7_123023	GM_0.4APH	35 days, 5:01:00	WWOX	TT	D	138544	chr16	L	78618652	chr16	R	78757196	TRUE	-2	GC	NA	NA	NA	NA	NA	notFound	NA
GM12878	+	-	-	-	-	-	-	-	-	GM_ART_Nu7_123023	GM_0.4APH	35 days, 6:03:00	WWOX	TT	D	112332	chr16	L	78646995	chr16	R	78759327	FALSE	0	*	NA	NA	NA	NA	NA	NA	NA
GM12878	+	-	-	-	-	-	-	-	-	GM_ART_Nu7_123023	GM_0.4APH	35 days, 9:02:00	WWOX	TT	D	196114	chr16	L	78569638	chr16	R	78765752	TRUE	-3	TAC	1	1	483	491	FALSE	crossJxn	9
GM12878	+	-	-	-	-	-	-	-	-	GM_ART_Nu7_123023	GM_0.4APH	35 days, 10:02:00	WWOX	TT	D	187533	chr16	L	78579676	chr16	R	78767209	TRUE	2	TT	NA	NA	NA	NA	NA	NA	NA
GM12878	+	-	-	-	-	-	-	-	-	GM_ART_Nu7_123023	GM_0.4APH	35 days, 11:02:00	WWOX	TT	D	185421	chr16	L	78583597	chr16	R	78769018	TRUE	3	TCA	NA	NA	NA	NA	NA	NA	NA
GM12878	+	-	-	-	-	-	-	-	-	GM_ART_Nu7_123023	GM_0.4APH	35 days, 11:03:00	WWOX	TT	D	142763	chr16	L	78626921	chr16	R	78769684	TRUE	3	CAA	NA	NA	NA	NA	NA	NA	NA
GM12878	+	-	-	-	-	-	-	-	-	GM_ART_Nu7_123023	GM_0.4APH	35 days, 12:01:00	WWOX	TT	D	168487	chr16	L	78602318	chr16	R	78770805	TRUE	3	TTC	NA	NA	NA	NA	NA	NA	NA
GM12878	+	-	-	-	-	-	-	-	-	GM_ART_Nu7_123023	GM_0.4APH	35 days, 13:01:00	WWOX	TT	D	157868	chr16	L	78615220	chr16	R	78773088	TRUE	0		NA	NA	NA	NA	NA	NA	NA
GM12878	+	-	-	-	-	-	-	-	-	GM_ART_Nu7_123023	GM_0.4APH	35 days, 15:03:00	WWOX	TT	D	162540	chr16	L	78613169	chr16	R	78775709	FALSE	0	*	NA	NA	NA	NA	NA	NA	NA
GM12878	+	-	-	-	-	-	-	-	-	GM_ART_Nu7_123023	GM_0.4APH	35 days, 17:01:00	WWOX	TT	D	228613	chr16	L	78551487	chr16	R	78780100	TRUE	2	TT	NA	NA	NA	NA	NA	NA	NA
GM12878	+	-	-	-	-	-	-	-	-	GM_ART_Nu7_123023	GM_0.4APH	35 days, 20:02:00	WWOX	TT	D	197158	chr16	L	78590737	chr16	R	78787895	TRUE	-9	TTCAACTTC	NA	NA	NA	NA	NA	notFound	NA
GM12878	+	-	-	-	-	-	-	-	-	GM_ART_Nu7_123023	GM_0.4APH	35 days, 21:03:00	WWOX	TT	D	192120	chr16	L	78597397	chr16	R	78789517	FALSE	0	*	NA	NA	NA	NA	NA	NA	NA
GM12878	+	-	-	-	-	-	-	-	-	GM_ART_Nu7_123023	GM_0.4APH	35 days, 23:04:00	WWOX	TT	D	196840	chr16	L	78596279	chr16	R	78793119	FALSE	0	*	NA	NA	NA	NA	NA	NA	NA
GM12878	+	-	-	-	-	-	-	-	-	GM_ART_Nu7_123023	GM_0.4APH	36 days, 1:04:00	WWOX	TT	D	184844	chr16	L	78612122	chr16	R	78796966	TRUE	2	TA	NA	NA	NA	NA	NA	NA	NA
GM12878	+	-	-	-	-	-	-	-	-	GM_ART_Nu7_123023	GM_0.4APH	36 days, 1:05:00	WWOX	TT	D	220495	chr16	L	78577338	chr16	R	78797833	TRUE	2	CA	NA	NA	NA	NA	NA	NA	NA
GM12878	+	-	-	-	-	-	-	-	-	GM_ART_Nu7_123023	GM_0.4APH	36 days, 1:06:00	WWOX	TT	D	181319	chr16	L	78617540	chr16	R	78798859	TRUE	2	AA	NA	NA	NA	NA	NA	NA	NA
GM12878	+	-	-	-	-	-	-	-	-	GM_ART_Nu7_123023	GM_0.4APH	36 days, 4:04:00	WWOX	TT	D	173845	chr16	L	78631097	chr16	R	78804942	FALSE	0	*	NA	NA	NA	NA	NA	NA	NA
GM12878	+	-	-	-	-	-	-	-	-	GM_ART_Nu7_123023	GM_0.4APH	36 days, 4:05:00	WWOX	TT	D	212079	chr16	L	78592569	chr16	R	78804648	FALSE	-19	AGGGGGGAGGGGGGGGTAG	NA	NA	NA	NA	NA	NA	NA
GM12878	+	-	-	-	-	-	-	-	-	GM_ART_Nu7_123023	GM_0.4APH	36 days, 5:01:00	WWOX	TT	D	245704	chr16	L	78560229	chr16	R	78805933	FALSE	0	*	NA	NA	NA	NA	NA	NA	NA
GM12878	+	-	-	-	-	-	-	-	-	GM_ART_Nu7_123023	GM_0.4APH	36 days, 8:03:00	WWOX	TT	D	230019	chr16	L	78580518	chr16	R	78810537	TRUE	-2	TG	NA	NA	NA	NA	NA	notFound	NA
GM12878	+	-	-	-	-	-	-	-	-	GM_ART_Nu7_123023	GM_0.4APH	36 days, 8:04:00	WWOX	TT	D	218153	chr16	L	78592991	chr16	R	78811144	TRUE	-19	ATTACTGAATTACTGAATT	NA	NA	NA	NA	NA	notFound	NA
GM12878	+	-	-	-	-	-	-	-	-	GM_ART_Nu7_123023	GM_0.4APH	36 days, 9:06:00	WWOX	TT	D	254431	chr16	L	78559597	chr16	R	78814028	FALSE	0	*	NA	NA	NA	NA	NA	NA	NA
GM12878	+	-	-	-	-	-	-	-	-	GM_ART_Nu7_123023	GM_0.4APH	36 days, 14:01:00	WWOX	TT	D	176231	chr16	L	78646285	chr16	R	78822516	TRUE	-2	AG	1	1	480	489	TRUE	foldback	11
GM12878	+	-	-	-	-	-	-	-	-	GM_ART_Nu7_123023	GM_0.4APH	36 days, 15:03:00	WWOX	TT	D	189795	chr16	L	78635273	chr16	R	78825068	FALSE	0	*	NA	NA	NA	NA	NA	NA	NA
GM12878	+	-	-	-	-	-	-	-	-	GM_ART_Nu7_123023	GM_0.4APH	36 days, 17:02:00	WWOX	TT	D	232932	chr16	L	78594996	chr16	R	78827928	TRUE	-1	A	NA	NA	NA	NA	NA	notFound	NA
GM12878	+	-	-	-	-	-	-	-	-	GM_ART_Nu7_123023	GM_0.4APH	36 days, 19:02:00	WWOX	TT	D	222016	chr16	L	78608932	chr16	R	78830948	TRUE	3	AAC	NA	NA	NA	NA	NA	NA	NA
GM12878	+	-	-	-	-	-	-	-	-	GM_ART_Nu7_123023	GM_0.4APH	36 days, 20:02:00	WWOX	TT	D	269967	chr16	L	78562985	chr16	R	78832952	FALSE	0	*	NA	NA	NA	NA	NA	NA	NA
GM12878	+	-	-	-	-	-	-	-	-	GM_ART_Nu7_123023	GM_0.4APH	36 days, 21:02:00	WWOX	TT	D	291124	chr16	L	78543467	chr16	R	78834591	TRUE	-1	T	NA	NA	NA	NA	NA	notFound	NA
GM12878	+	-	-	-	-	-	-	-	-	GM_ART_Nu7_123023	GM_0.4APH	36 days, 22:01:00	WWOX	TT	D	212279	chr16	L	78625149	chr16	R	78837428	TRUE	4	GAAC	NA	NA	NA	NA	NA	NA	NA
GM12878	+	-	-	-	-	-	-	-	-	GM_ART_Nu7_123023	GM_0.4APH	36 days, 23:01:00	WWOX	TT	D	189792	chr16	L	78648425	chr16	R	78838217	FALSE	0	*	NA	NA	NA	NA	NA	NA	NA
GM12878	+	-	-	-	-	-	-	-	-	GM_ART_Nu7_123023	GM_0.4APH	37 days, 0:02:00	WWOX	TT	D	292691	chr16	L	78546263	chr16	R	78838954	TRUE	3	GGA	NA	NA	NA	NA	NA	NA	NA
GM12878	+	-	-	-	-	-	-	-	-	GM_ART_Nu7_123023	GM_0.4APH	37 days, 1:01:00	WWOX	TT	D	200884	chr16	L	78640011	chr16	R	78840895	TRUE	-16	CATCTTCATACAGTTT	NA	NA	NA	NA	NA	notFound	NA
GM12878	+	-	-	-	-	-	-	-	-	GM_ART_Nu7_123023	GM_0.4APH	37 days, 1:02:00	WWOX	TT	D	238349	chr16	L	78602895	chr16	R	78841244	TRUE	4	TCTC	NA	NA	NA	NA	NA	NA	NA
GM12878	+	-	-	-	-	-	-	-	-	GM_ART_Nu7_123023	GM_0.4APH	37 days, 6:01:00	WWOX	TT	D	197476	chr16	L	78654192	chr16	R	78851668	TRUE	2	CA	NA	NA	NA	NA	NA	NA	NA
GM12878	+	-	-	-	-	-	-	-	-	GM_ART_Nu7_123023	GM_0.4APH	37 days, 8:02:00	WWOX	TT	D	251381	chr16	L	78603771	chr16	R	78855152	FALSE	0	*	NA	NA	NA	NA	NA	NA	NA
GM12878	+	-	-	-	-	-	-	-	-	GM_ART_Nu7_123023	GM_0.4APH	37 days, 9:01:00	WWOX	TA	D	303122	chr16	L	78554854	chr16	R	78857976	TRUE	-8	CATACATA	1	2	508	519	FALSE	crossJxn	7
GM12878	+	-	-	-	-	-	-	-	-	GM_ART_Nu7_123023	GM_0.4APH	37 days, 10:01:00	WWOX	TA	D	266618	chr16	L	78594155	chr16	R	78860773	TRUE	2	AA	NA	NA	NA	NA	NA	NA	NA
GM12878	+	-	-	-	-	-	-	-	-	GM_ART_Nu7_123023	GM_0.4APH	37 days, 11:01:00	WWOX	TA	D	306548	chr16	L	78557375	chr16	R	78863923	TRUE	2	AT	NA	NA	NA	NA	NA	NA	NA
GM12878	+	-	-	-	-	-	-	-	-	GM_ART_Nu7_123023	GM_0.4APH	37 days, 11:03:00	WWOX	TA	D	311760	chr16	L	78551097	chr16	R	78862857	FALSE	0	*	NA	NA	NA	NA	NA	NA	NA
GM12878	+	-	-	-	-	-	-	-	-	GM_ART_Nu7_123023	GM_0.4APH	37 days, 13:01:00	WWOX	TA	D	289851	chr16	L	78580935	chr16	R	78870786	FALSE	0	*	NA	NA	NA	NA	NA	NA	NA
GM12878	+	-	-	-	-	-	-	-	-	GM_ART_Nu7_123023	GM_0.4APH	37 days, 15:01:00	WWOX	TA	D	299777	chr16	L	78578185	chr16	R	78877962	TRUE	3	CTC	NA	NA	NA	NA	NA	NA	NA
GM12878	+	-	-	-	-	-	-	-	-	GM_ART_Nu7_123023	GM_0.4APH	37 days, 15:03:00	WWOX	TA	D	274354	chr16	L	78603020	chr16	R	78877374	TRUE	1	T	NA	NA	NA	NA	NA	NA	NA
GM12878	+	-	-	-	-	-	-	-	-	GM_ART_Nu7_123023	GM_0.4APH	37 days, 18:01:00	WWOX	TA	D	275443	chr16	L	78608527	chr16	R	78883970	TRUE	1	A	NA	NA	NA	NA	NA	NA	NA
GM12878	+	-	-	-	-	-	-	-	-	GM_ART_Nu7_123023	GM_0.4APH	37 days, 18:04:00	WWOX	TA	D	325449	chr16	L	78559182	chr16	R	78884631	FALSE	0	*	NA	NA	NA	NA	NA	NA	NA
GM12878	+	-	-	-	-	-	-	-	-	GM_ART_Nu7_123023	GM_0.4APH	37 days, 23:01:00	WWOX	TA	D	321487	chr16	L	78574233	chr16	R	78895720	FALSE	0	*	NA	NA	NA	NA	NA	NA	NA
GM12878	+	-	-	-	-	-	-	-	-	GM_ART_Nu7_123023	GM_0.4APH	38 days, 1:01:00	WWOX	TA	D	309578	chr16	L	78591964	chr16	R	78901542	FALSE	0	*	NA	NA	NA	NA	NA	NA	NA
GM12878	+	-	-	-	-	-	-	-	-	GM_ART_Nu7_123023	GM_0.4APH	38 days, 8:01:00	WWOX	TA	D	372092	chr16	L	78543261	chr16	R	78915353	TRUE	2	GA	NA	NA	NA	NA	NA	NA	NA
GM12878	+	-	-	-	-	-	-	-	-	GM_ART_Nu7_123023	GM_0.4APH	38 days, 8:02:00	WWOX	TA	D	314106	chr16	L	78601706	chr16	R	78915812	TRUE	4	AATC	NA	NA	NA	NA	NA	NA	NA
GM12878	+	-	-	-	-	-	-	-	-	GM_ART_Nu7_123023	GM_0.4APH	38 days, 8:03:00	WWOX	TA	D	259694	chr16	L	78656273	chr16	R	78915967	FALSE	0	*	NA	NA	NA	NA	NA	NA	NA
GM12878	+	-	-	-	-	-	-	-	-	GM_ART_Nu7_123023	GM_0.4APH	38 days, 9:01:00	WWOX	TA	D	298090	chr16	L	78618972	chr16	R	78917062	TRUE	1	A	NA	NA	NA	NA	NA	NA	NA
GM12878	+	-	-	-	-	-	-	-	-	GM_ART_Nu7_123023	GM_0.4APH	38 days, 10:01:00	WWOX	TA	D	349321	chr16	L	78573580	chr16	R	78922901	TRUE	2	AA	NA	NA	NA	NA	NA	NA	NA
GM12878	+	-	-	-	-	-	-	-	-	GM_ART_Nu7_123023	GM_0.4APH	38 days, 12:01:00	WWOX	TA	D	344313	chr16	L	78583076	chr16	R	78927389	TRUE	-5	AGAAG	NA	NA	NA	NA	NA	notFound	NA
GM12878	+	-	-	-	-	-	-	-	-	GM_ART_Nu7_123023	GM_0.4APH	38 days, 14:01:00	WWOX	TA	D	328392	chr16	L	78602276	chr16	R	78930668	TRUE	-1	A	NA	NA	NA	NA	NA	notFound	NA
GM12878	+	-	-	-	-	-	-	-	-	GM_ART_Nu7_123023	GM_0.4APH	38 days, 15:01:00	WWOX	TA	D	288621	chr16	L	78644449	chr16	R	78933070	TRUE	-2	TA	NA	NA	NA	NA	NA	notFound	NA
GM12878	+	-	-	-	-	-	-	-	-	GM_ART_Nu7_123023	GM_0.4APH	38 days, 17:01:00	WWOX	TA	D	361718	chr16	L	78574508	chr16	R	78936226	FALSE	0	*	NA	NA	NA	NA	NA	NA	NA
GM12878	+	-	-	-	-	-	-	-	-	GM_ART_Nu7_123023	GM_0.4APH	38 days, 17:02:00	WWOX	TA	D	371219	chr16	L	78565314	chr16	R	78936533	FALSE	0	*	NA	NA	NA	NA	NA	NA	NA
GM12878	+	-	-	-	-	-	-	-	-	GM_ART_Nu7_123023	GM_0.4APH	38 days, 19:01:00	WWOX	TA	D	317051	chr16	L	78622965	chr16	R	78940016	FALSE	0	*	NA	NA	NA	NA	NA	NA	NA
GM12878	+	-	-	-	-	-	-	-	-	GM_ART_Nu7_123023	GM_0.4APH	38 days, 20:02:00	WWOX	TA	D	360403	chr16	L	78592639	chr16	R	78953042	TRUE	1	G	NA	NA	NA	NA	NA	NA	NA
GM12878	+	-	-	-	-	-	-	-	-	GM_ART_Nu7_123023	GM_0.4APH	38 days, 22:01:00	WWOX	TA	D	369183	chr16	L	78593162	chr16	R	78962345	FALSE	0	*	NA	NA	NA	NA	NA	NA	NA
GM12878	+	-	-	-	-	-	-	-	-	GM_ART_Nu7_123023	GM_0.4APH	39 days, 5:01:00	WWOX	TA	D	373039	chr16	L	78619373	chr16	R	78992412	FALSE	0	*	NA	NA	NA	NA	NA	NA	NA
GM12878	+	-	-	-	-	-	-	-	-	GM_ART_Nu7_123023	GM_0.4APH	39 days, 7:01:00	WWOX	TA	D	421080	chr16	L	78613937	chr16	R	79035017	TRUE	4	GCTG	NA	NA	NA	NA	NA	NA	NA
GM12878	+	-	-	-	-	-	-	-	-	GM_ART_Nu7_123023	GM_0.4APH	39 days, 8:01:00	WWOX	TA	D	477143	chr16	L	78581412	chr16	R	79058555	FALSE	0	*	NA	NA	NA	NA	NA	NA	NA
GM12878	+	-	-	-	-	-	-	-	-	GM_ART_Nu7_123023	GM_0.4APH	39 days, 9:01:00	WWOX	TA	D	512696	chr16	L	78552764	chr16	R	79065460	FALSE	0	*	NA	NA	NA	NA	NA	NA	NA
GM12878	+	-	-	-	-	-	-	-	-	GM_ART_Nu7_123023	GM_0.4APH	39 days, 10:01:00	WWOX	TA	D	500753	chr16	L	78585610	chr16	R	79086363	FALSE	0	*	NA	NA	NA	NA	NA	NA	NA
GM12878	+	-	-	-	-	-	-	-	-	GM_ART_Nu7_123023	GM_0.4APH	40 days, 3:02:00	WWOX	TT	D	17348	chr16	L	78662528	chr16	R	78679876	TRUE	1	G	NA	NA	NA	NA	NA	NA	NA
GM12878	+	-	-	-	-	-	-	-	-	GM_ART_Nu7_123023	GM_0.4APH	40 days, 3:29:00	WWOX	TT	U	17050	chr16	L	78693181	chr16	R	78676131	FALSE	0	*	NA	NA	NA	NA	NA	NA	NA
GM12878	+	-	-	-	-	-	-	-	-	GM_ART_Nu7_123023	GM_0.4APH	40 days, 3:03:00	WWOX	TT	D	13974	chr16	L	78673343	chr16	R	78687317	TRUE	1	T	NA	NA	NA	NA	NA	NA	NA
GM12878	+	-	-	-	-	-	-	-	-	GM_ART_Nu7_123023	GM_0.4APH	40 days, 4:13:00	WWOX	TT	D	31789	chr16	L	78684475	chr16	R	78716264	TRUE	0		NA	NA	NA	NA	NA	NA	NA
GM12878	+	-	-	-	-	-	-	-	-	GM_ART_Nu7_123023	GM_0.4APH	40 days, 4:20:00	WWOX	TT	D	12551	chr16	L	78708267	chr16	R	78720818	TRUE	-6	GATACT	2	2	502	511	FALSE	crossJxn	1
GM12878	+	-	-	-	-	-	-	-	-	GM_ART_Nu7_123023	GM_0.4APH	40 days, 4:03:00	WWOX	TT	D	24626	chr16	L	78681212	chr16	R	78705838	TRUE	0		NA	NA	NA	NA	NA	NA	NA
GM12878	+	-	-	-	-	-	-	-	-	GM_ART_Nu7_123023	GM_0.4APH	40 days, 7:01:00	WWOX	TT	D	21582	chr16	L	78706720	chr16	R	78728302	TRUE	-2	AA	1	1	759	766	FALSE	other	258
GM12878	+	-	-	-	-	-	-	-	-	GM_ART_Nu7_123023	GM_0.4APH	40 days, 10:01:00	WWOX	TT	D	37705	chr16	L	78694819	chr16	R	78732524	FALSE	0	*	NA	NA	NA	NA	NA	NA	NA
GM12878	+	-	-	-	-	-	-	-	-	GM_ART_Nu7_123023	GM_0.4APH	40 days, 11:01:00	WWOX	TT	D	48147	chr16	L	78688040	chr16	R	78736187	TRUE	2	TA	NA	NA	NA	NA	NA	NA	NA
GM12878	+	-	-	-	-	-	-	-	-	GM_ART_Nu7_123023	GM_0.4APH	40 days, 15:03:00	WWOX	TT	D	37884	chr16	L	78704852	chr16	R	78742736	TRUE	1	T	NA	NA	NA	NA	NA	NA	NA
GM12878	+	-	-	-	-	-	-	-	-	GM_ART_Nu7_123023	GM_0.4APH	40 days, 19:01:00	WWOX	TT	D	69269	chr16	L	78679326	chr16	R	78748595	TRUE	2	TG	NA	NA	NA	NA	NA	NA	NA
GM12878	+	-	-	-	-	-	-	-	-	GM_ART_Nu7_123023	GM_0.4APH	40 days, 23:01:00	WWOX	TT	D	71964	chr16	L	78689506	chr16	R	78761470	TRUE	2	TT	NA	NA	NA	NA	NA	NA	NA
GM12878	+	-	-	-	-	-	-	-	-	GM_ART_Nu7_123023	GM_0.4APH	41 days, 1:01:00	WWOX	TT	D	70537	chr16	L	78692883	chr16	R	78763420	TRUE	-10	TATAACTTGA	NA	NA	NA	NA	NA	notFound	NA
GM12878	+	-	-	-	-	-	-	-	-	GM_ART_Nu7_123023	GM_0.4APH	41 days, 3:01:00	WWOX	TT	D	80690	chr16	L	78686261	chr16	R	78766951	FALSE	0	*	NA	NA	NA	NA	NA	NA	NA
GM12878	+	-	-	-	-	-	-	-	-	GM_ART_Nu7_123023	GM_0.4APH	41 days, 4:01:00	WWOX	TT	D	96851	chr16	L	78673860	chr16	R	78770711	TRUE	-3	CCT	1	1	481	489	TRUE	foldback	11
GM12878	+	-	-	-	-	-	-	-	-	GM_ART_Nu7_123023	GM_0.4APH	41 days, 13:01:00	WWOX	TT	D	100971	chr16	L	78689696	chr16	R	78790667	TRUE	-1	A	NA	NA	NA	NA	NA	notFound	NA
GM12878	-	+	+	M	-	+	-	-	-	lblast_011422	RO3306_Colch_2APH_M	42 days, 16:01:00	WWOX	TA	D	91520	chr16	L	78854971	chr16	R	78946491	TRUE	-5	CTATT	1	2	513	523	TRUE	foldback	12
GM12878	-	+	+	M	-	+	-	-	-	lblast_011422	RO3306_Colch_2APH_M	42 days, 17:01:00	WWOX	TA	U	252630	chr16	L	78868345	chr16	R	78615715	FALSE	0	*	NA	NA	NA	NA	NA	NA	NA
GM12878	-	+	+	M	-	+	-	-	-	lblast_011422	RO3306_Colch_2APH_M	43 days, 7:01:00	WWOX	TA	V	976204	chr16	R	77861123	chr16	R	78837327	TRUE	0		NA	NA	NA	NA	NA	NA	NA
GM12878	-	+	+	M	-	+	-	-	-	lblast_011422	RO3306_Colch_2APH_M	43 days, 10:01:00	WWOX	TA	V	552451	chr16	R	78123531	chr16	R	78675982	FALSE	0	*	NA	NA	NA	NA	NA	NA	NA
GM12878	-	+	+	M	-	+	-	-	-	lblast_011422	RO3306_Colch_2APH_M	43 days, 11:01:00	WWOX	TA	V	487219	chr16	R	78136707	chr16	R	78623926	TRUE	4	TGTG	NA	NA	NA	NA	NA	NA	NA
GM12878	-	+	+	M	-	+	-	-	-	lblast_011422	RO3306_Colch_2APH_M	43 days, 13:01:00	WWOX	TA	V	589678	chr16	R	78263990	chr16	R	78853668	TRUE	-15	ATAATTACTGAAAAC	NA	NA	NA	NA	NA	notFound	NA
GM12878	-	+	+	M	-	+	-	-	-	lblast_011422	RO3306_Colch_2APH_M	52 days, 11:01:00	FHIT	TT	V	113989	chr3	L	60500796	chr3	L	60614785	FALSE	0	*	NA	NA	NA	NA	NA	NA	NA
GM12878	-	+	+	M	-	+	-	-	-	lblast_011422	RO3306_Colch_2APH_M	56 days, 8:01:00	FHIT	TA	D	499207	chr3	L	60026253	chr3	R	60525460	FALSE	0	*	NA	NA	NA	NA	NA	NA	NA
GM12878	-	+	+	M	-	+	-	-	-	lblast_011422	RO3306_Colch_2APH_M	57 days, 20:01:00	FHIT	TT	D	38873	chr3	L	60322334	chr3	R	60361207	TRUE	2	GT	NA	NA	NA	NA	NA	NA	NA
GM12878	-	+	+	M	-	+	-	-	-	lblast_011422	RO3306_Colch_2APH_M	59 days, 13:01:00	FHIT	TA	U	139630	chr3	L	60362207	chr3	R	60222577	TRUE	0		NA	NA	NA	NA	NA	NA	NA
GM12878	-	+	+	M	-	+	-	-	-	lblast_011422	RO3306_Colch_2APH_M	63 days, 8:01:00	FHIT	TA	D	260465	chr3	L	60469550	chr3	R	60730015	TRUE	0		NA	NA	NA	NA	NA	NA	NA
GM12878	-	+	+	M	-	+	-	-	-	lblast_011422	RO3306_Colch_2APH_M	71 days, 10:01:00	FHIT	TA	V	304793	chr3	R	60074350	chr3	R	60379143	TRUE	1	A	NA	NA	NA	NA	NA	NA	NA
GM12878	-	+	+	M	-	+	-	-	-	lblast_011422	RO3306_Colch_2APH_M	72 days, 9:01:00	FHIT	TT	V	78294	chr3	R	60363115	chr3	R	60441409	TRUE	0		NA	NA	NA	NA	NA	NA	NA
GM12878	-	+	+	M	-	+	-	-	-	lblast_011422	RO3306_Colch_2APH_M	75 days, 0:01:00	FHIT	TA	V	511902	chr3	R	60580622	chr3	R	61092524	TRUE	1	T	NA	NA	NA	NA	NA	NA	NA
GM12878	-	+	+	M	-	+	-	-	-	lblast_011422	RO3306_Colch_2APH_M	7 days, 14:01:00	WWOX	TA	D	178002	chr16	L	78371391	chr16	R	78549393	TRUE	-14	ATATAATATAATAT	NA	NA	NA	NA	NA	notFound	NA
GM12878	-	+	+	M	-	+	-	-	-	lblast_011422	RO3306_Colch_2APH_M	10 days, 8:01:00	WWOX	TT	D	138069	chr16	L	78457654	chr16	R	78595723	TRUE	-5	ATGTA	NA	NA	NA	NA	NA	notFound	NA
GM12878	-	+	+	M	-	+	-	-	-	lblast_011422	RO3306_Colch_2APH_M	10 days, 13:01:00	WWOX	TA	U	309680	chr16	L	78465846	chr16	R	78156166	TRUE	0		NA	NA	NA	NA	NA	NA	NA
GM12878	-	+	+	M	-	+	-	-	-	lblast_011422	RO3306_Colch_2APH_M	13 days, 8:01:00	WWOX	TT	D	120394	chr16	L	78477004	chr16	R	78597398	TRUE	1	C	NA	NA	NA	NA	NA	NA	NA
GM12878	-	+	+	M	-	+	-	-	-	lblast_011422	RO3306_Colch_2APH_M	16 days, 23:01:00	WWOX	TT	D	35513	chr16	L	78515387	chr16	R	78550900	TRUE	4	ACTT	NA	NA	NA	NA	NA	NA	NA
GM12878	-	+	+	M	-	+	-	-	-	lblast_011422	RO3306_Colch_2APH_M	21 days, 7:01:00	WWOX	TT	U	31759	chr16	L	78563161	chr16	R	78531402	TRUE	2	TG	NA	NA	NA	NA	NA	NA	NA
GM12878	-	+	+	M	-	+	-	-	-	lblast_011422	RO3306_Colch_2APH_M	24 days, 9:01:00	WWOX	TT	D	127679	chr16	L	78601042	chr16	R	78728721	FALSE	0	*	NA	NA	NA	NA	NA	NA	NA
GM12878	-	+	+	M	-	+	-	-	-	lblast_011422	RO3306_Colch_2APH_M	2 days, 10:01:00	WWOX	TA	V	558837	chr16	L	78783792	chr16	L	79342629	TRUE	16	TGGTGGTGATGGTGAT	NA	NA	NA	NA	NA	NA	NA
GM12878	-	+	+	M	-	+	-	-	-	lblast_011422	RO3306_Colch_2APH_M	2 days, 11:01:00	WWOX	TA	V	696420	chr16	L	78720108	chr16	L	79416528	TRUE	0		NA	NA	NA	NA	NA	NA	NA
GM12878	-	+	+	M	-	+	-	-	-	lblast_011422	RO3306_Colch_2APH_M	27 days, 3:01:00	WWOX	TT	D	77759	chr16	L	78641233	chr16	R	78718992	TRUE	6	CCCAGG	NA	NA	NA	NA	NA	NA	NA
GM12878	-	+	+	M	-	+	-	-	-	lblast_011422	RO3306_Colch_2APH_M	30 days, 20:01:00	WWOX	TT	D	54788	chr16	L	78677443	chr16	R	78732231	TRUE	-3	TAT	3	2	516	524	TRUE	foldback	15
GM12878	-	+	+	M	-	+	-	-	-	lblast_011422	RO3306_Colch_2APH_M	31 days, 1:02:00	WWOX	TT	D	120415	chr16	L	78684069	chr16	R	78804484	FALSE	0	*	NA	NA	NA	NA	NA	NA	NA
GM12878	-	+	+	M	-	+	-	-	-	lblast_011422	RO3306_Colch_2APH_M	31 days, 4:01:00	WWOX	TT	D	137664	chr16	L	78685134	chr16	R	78822798	TRUE	3	TCT	NA	NA	NA	NA	NA	NA	NA
GM12878	-	+	+	M	-	+	-	-	-	lblast_011422	RO3306_Colch_2APH_M	31 days, 23:01:00	WWOX	TT	D	81106	chr16	L	78693230	chr16	R	78774336	TRUE	4	GTTT	NA	NA	NA	NA	NA	NA	NA
GM12878	-	+	+	M	-	+	-	-	-	lblast_011422	RO3306_Colch_2APH_M	32 days, 19:01:00	WWOX	TT	D	56245	chr16	L	78702679	chr16	R	78758924	TRUE	-7	AGAAATG	1	1	488	507	FALSE	slippage	6
GM12878	-	+	+	M	-	+	-	-	-	lblast_011422	RO3306_Colch_2APH_M	35 days, 4:01:00	WWOX	TT	D	125992	chr16	L	78721261	chr16	R	78847253	FALSE	0	*	NA	NA	NA	NA	NA	NA	NA
GM12878	-	+	+	M	-	+	-	-	-	lblast_011422	RO3306_Colch_2APH_M	36 days, 5:01:00	WWOX	TT	D	48720	chr16	L	78750093	chr16	R	78798813	TRUE	3	CTT	NA	NA	NA	NA	NA	NA	NA
GM12878	-	+	+	M	-	+	-	-	-	lblast_011422	RO3306_Colch_2APH_M	36 days, 21:01:00	WWOX	TT	D	24100	chr16	L	78753353	chr16	R	78777453	FALSE	0	*	NA	NA	NA	NA	NA	NA	NA
GM12878	-	+	+	M	-	+	-	-	-	lblast_011422	RO3306_Colch_2APH_M	37 days, 3:01:00	WWOX	TA	D	154219	chr16	L	78754454	chr16	R	78908673	TRUE	2	AG	NA	NA	NA	NA	NA	NA	NA
GM12878	-	+	+	M	-	+	-	-	-	lblast_011422	RO3306_Colch_2APH_M	38 days, 2:01:00	WWOX	TA	D	296913	chr16	L	78771235	chr16	R	79068148	TRUE	3	CTG	NA	NA	NA	NA	NA	NA	NA
GM12878	-	+	+	M	-	+	-	-	-	lblast_011422	RO3306_Colch_2APH_M	41 days, 7:01:00	WWOX	TA	D	265306	chr16	L	78825824	chr16	R	79091130	FALSE	0	*	NA	NA	NA	NA	NA	NA	NA
GM12878	-	+	+	M	-	-	-	-	-	lblast_011422	RO3306_Colch_M	42 days, 0:01:00	WWOX	TT	U	376211	chr16	L	78851583	chr16	R	78475372	TRUE	1	G	NA	NA	NA	NA	NA	NA	NA
GM12878	-	+	+	M	-	-	-	-	-	lblast_011422	RO3306_Colch_M	42 days, 6:01:00	WWOX	TT	U	10276	chr16	L	78848765	chr16	R	78838489	FALSE	0	*	NA	NA	NA	NA	NA	NA	NA
GM12878	-	+	+	M	-	-	-	-	-	lblast_011422	RO3306_Colch_M	43 days, 0:01:00	WWOX	TA	U	708099	chr16	L	79256480	chr16	R	78548381	TRUE	0		NA	NA	NA	NA	NA	NA	NA
GM12878	-	+	+	M	-	-	-	-	-	lblast_011422	RO3306_Colch_M	43 days, 16:01:00	WWOX	TA	V	309273	chr16	R	78399464	chr16	R	78708737	TRUE	1	A	NA	NA	NA	NA	NA	NA	NA
GM12878	-	+	+	M	-	-	-	-	-	lblast_011422	RO3306_Colch_M	45 days, 8:01:00	WWOX	TA	V	464041	chr16	R	78577967	chr16	R	79042008	FALSE	0	*	NA	NA	NA	NA	NA	NA	NA
GM12878	-	+	+	M	-	-	-	-	-	lblast_011422	RO3306_Colch_M	45 days, 9:01:00	WWOX	TA	V	845738	chr16	R	78514534	chr16	R	79360272	TRUE	0		NA	NA	NA	NA	NA	NA	NA
GM12878	-	+	+	M	-	-	-	-	-	lblast_011422	RO3306_Colch_M	10:01:00	WWOX	TA	V	439919	chr16	L	78144200	chr16	L	78584119	TRUE	2	TT	NA	NA	NA	NA	NA	NA	NA
GM12878	-	+	+	M	-	-	-	-	-	lblast_011422	RO3306_Colch_M	48 days, 19:01:00	FHIT,WWOX	tt	T	0	chr3	R	60366377	chr16	R	78701942	TRUE	9	TGGGAGGCC	NA	NA	NA	NA	NA	NA	NA
GM12878	-	+	+	M	-	-	-	-	-	lblast_011422	RO3306_Colch_M	50 days, 20:01:00	FHIT	TA	V	295631	chr3	L	60281630	chr3	L	60577261	TRUE	3	AAA	NA	NA	NA	NA	NA	NA	NA
GM12878	-	+	+	M	-	-	-	-	-	lblast_011422	RO3306_Colch_M	51 days, 0:01:00	FHIT	TA	V	393293	chr3	L	60294248	chr3	L	60687541	TRUE	0		NA	NA	NA	NA	NA	NA	NA
GM12878	-	+	+	M	-	-	-	-	-	lblast_011422	RO3306_Colch_M	60 days, 19:01:00	FHIT	TT	D	98857	chr3	L	60404165	chr3	R	60503022	TRUE	1	C	NA	NA	NA	NA	NA	NA	NA
GM12878	-	+	+	M	-	-	-	-	-	lblast_011422	RO3306_Colch_M	70 days, 12:01:00	FHIT	TA	U	430545	chr3	L	60758046	chr3	R	60327501	TRUE	9	CAGCCAGAG	NA	NA	NA	NA	NA	NA	NA
GM12878	-	+	+	M	-	-	-	-	-	lblast_011422	RO3306_Colch_M	71 days, 0:01:00	FHIT	TA	U	1017442	chr3	L	61403948	chr3	R	60386506	TRUE	0		NA	NA	NA	NA	NA	NA	NA
GM12878	-	+	+	M	-	-	-	-	-	lblast_011422	RO3306_Colch_M	71 days, 2:01:00	FHIT	TA	V	730504	chr3	R	59687633	chr3	R	60418137	TRUE	0		NA	NA	NA	NA	NA	NA	NA
GM12878	-	+	+	M	-	-	-	-	-	lblast_011422	RO3306_Colch_M	9 days, 16:01:00	WWOX	TA	D	155439	chr16	L	78434775	chr16	R	78590214	TRUE	-7	GAAAATT	NA	NA	NA	NA	NA	notFound	NA
GM12878	-	+	+	M	-	-	-	-	-	lblast_011422	RO3306_Colch_M	11 days, 17:01:00	WWOX	TT	D	291245	chr16	L	78468936	chr16	R	78760181	FALSE	0	*	NA	NA	NA	NA	NA	NA	NA
GM12878	-	+	+	M	-	-	-	-	-	lblast_011422	RO3306_Colch_M	12 days, 4:01:00	WWOX	TA	U	805538	chr16	L	78493695	chr16	R	77688157	TRUE	2	AC	NA	NA	NA	NA	NA	NA	NA
GM12878	-	+	+	M	-	-	-	-	-	lblast_011422	RO3306_Colch_M	12 days, 5:01:00	WWOX	TA	U	537989	chr16	L	78497657	chr16	R	77959668	FALSE	0	*	NA	NA	NA	NA	NA	NA	NA
GM12878	-	+	+	M	-	-	-	-	-	lblast_011422	RO3306_Colch_M	12 days, 6:01:00	WWOX	TA	U	527432	chr16	L	78502988	chr16	R	77975556	FALSE	0	*	NA	NA	NA	NA	NA	NA	NA
GM12878	-	+	+	M	-	-	-	-	-	lblast_011422	RO3306_Colch_M	13 days, 18:01:00	WWOX	TT	D	126779	chr16	L	78508281	chr16	R	78635060	FALSE	0	*	NA	NA	NA	NA	NA	NA	NA
GM12878	-	+	+	M	-	-	-	-	-	lblast_011422	RO3306_Colch_M	03:01:00	WWOX	TA	V	868823	chr16	L	77932349	chr16	L	78801172	FALSE	0	*	NA	NA	NA	NA	NA	NA	NA
GM12878	-	+	+	M	-	-	-	-	-	lblast_011422	RO3306_Colch_M	1 day, 16:01:00	WWOX	TA	V	624873	chr16	L	78531490	chr16	L	79156363	FALSE	0	*	NA	NA	NA	NA	NA	NA	NA
GM12878	-	+	+	M	-	-	-	-	-	lblast_011422	RO3306_Colch_M	19 days, 14:01:00	WWOX	TT	D	97697	chr16	L	78546348	chr16	R	78644045	TRUE	0		NA	NA	NA	NA	NA	NA	NA
GM12878	-	+	+	M	-	-	-	-	-	lblast_011422	RO3306_Colch_M	20 days, 5:01:00	WWOX	TA	U	754798	chr16	L	78558434	chr16	R	77803636	FALSE	0	*	NA	NA	NA	NA	NA	NA	NA
GM12878	-	+	+	M	-	-	-	-	-	lblast_011422	RO3306_Colch_M	20 days, 20:01:00	WWOX	TT	D	284985	chr16	L	78552728	chr16	R	78837713	TRUE	2	TG	NA	NA	NA	NA	NA	NA	NA
GM12878	-	+	+	M	-	-	-	-	-	lblast_011422	RO3306_Colch_M	21 days, 6:01:00	WWOX	TT	U	87140	chr16	L	78569854	chr16	R	78482714	TRUE	0		NA	NA	NA	NA	NA	NA	NA
GM12878	-	+	+	M	-	-	-	-	-	lblast_011422	RO3306_Colch_M	21 days, 8:01:00	WWOX	TT	U	16968	chr16	L	78565653	chr16	R	78548685	TRUE	-26	ACTGTGTGTAAATTGGAATTAAATAA	NA	NA	NA	NA	NA	NA	NA
GM12878	-	+	+	M	-	-	-	-	-	lblast_011422	RO3306_Colch_M	21 days, 20:01:00	WWOX	TT	D	48982	chr16	L	78561853	chr16	R	78610835	TRUE	-2	CT	NA	NA	NA	NA	NA	notFound	NA
GM12878	-	+	+	M	-	-	-	-	-	lblast_011422	RO3306_Colch_M	2 days, 4:01:00	WWOX	TA	V	304848	chr16	L	78686110	chr16	L	78990958	FALSE	0	*	NA	NA	NA	NA	NA	NA	NA
GM12878	-	+	+	M	-	-	-	-	-	lblast_011422	RO3306_Colch_M	2 days, 9:01:00	WWOX	TA	V	654343	chr16	L	78598217	chr16	L	79252560	FALSE	0	*	NA	NA	NA	NA	NA	NA	NA
GM12878	-	+	+	M	-	-	-	-	-	lblast_011422	RO3306_Colch_M	24 days, 20:01:00	WWOX	TA	D	411476	chr16	L	78589156	chr16	R	79000632	FALSE	0	*	NA	NA	NA	NA	NA	NA	NA
GM12878	-	+	+	M	-	-	-	-	-	lblast_011422	RO3306_Colch_M	25 days, 6:01:00	WWOX	TT	D	10289	chr16	L	78624719	chr16	R	78635008	FALSE	0	*	NA	NA	NA	NA	NA	NA	NA
GM12878	-	+	+	M	-	-	-	-	-	lblast_011422	RO3306_Colch_M	2 days, 12:01:00	WWOX	TA	V	809055	chr16	L	78815756	chr16	L	79624811	FALSE	0	*	NA	NA	NA	NA	NA	NA	NA
GM12878	-	+	+	M	-	-	-	-	-	lblast_011422	RO3306_Colch_M	27 days, 9:01:00	WWOX	TT	D	162658	chr16	L	78635817	chr16	R	78798475	TRUE	5	TGCCC	NA	NA	NA	NA	NA	NA	NA
GM12878	-	+	+	M	-	-	-	-	-	lblast_011422	RO3306_Colch_M	28 days, 5:01:00	WWOX	TT	D	83916	chr16	L	78642523	chr16	R	78726439	TRUE	-8	TGGACCTA	NA	NA	NA	NA	NA	notFound	NA
GM12878	-	+	+	M	-	-	-	-	-	lblast_011422	RO3306_Colch_M	28 days, 11:01:00	WWOX	TT	D	145504	chr16	L	78649822	chr16	R	78795326	TRUE	3	GTC	NA	NA	NA	NA	NA	NA	NA
GM12878	-	+	+	M	-	-	-	-	-	lblast_011422	RO3306_Colch_M	28 days, 23:01:00	WWOX	TT	D	62380	chr16	L	78657362	chr16	R	78719742	TRUE	0		NA	NA	NA	NA	NA	NA	NA
GM12878	-	+	+	M	-	-	-	-	-	lblast_011422	RO3306_Colch_M	30 days, 10:01:00	WWOX	TA	D	182621	chr16	L	78673601	chr16	R	78856222	TRUE	1	T	NA	NA	NA	NA	NA	NA	NA
GM12878	-	+	+	M	-	-	-	-	-	lblast_011422	RO3306_Colch_M	31 days, 10:01:00	WWOX	TT	U	21415	chr16	L	78695614	chr16	R	78674199	TRUE	0		NA	NA	NA	NA	NA	NA	NA
GM12878	-	+	+	M	-	-	-	-	-	lblast_011422	RO3306_Colch_M	32 days, 15:01:00	WWOX	TT	D	15866	chr16	L	78697421	chr16	R	78713287	TRUE	2	AA	NA	NA	NA	NA	NA	NA	NA
GM12878	-	+	+	M	-	-	-	-	-	lblast_011422	RO3306_Colch_M	32 days, 17:01:00	WWOX	TT	D	22842	chr16	L	78702814	chr16	R	78725656	TRUE	2	GG	NA	NA	NA	NA	NA	NA	NA
GM12878	-	+	+	M	-	-	-	-	-	lblast_011422	RO3306_Colch_M	35 days, 3:01:00	WWOX	TT	D	108765	chr16	L	78731462	chr16	R	78840227	TRUE	1	T	NA	NA	NA	NA	NA	NA	NA
GM12878	-	+	+	M	-	-	-	-	-	lblast_011422	RO3306_Colch_M	36 days, 10:01:00	WWOX	TA	D	194548	chr16	L	78746166	chr16	R	78940714	TRUE	2	TC	NA	NA	NA	NA	NA	NA	NA
GM12878	-	+	+	M	-	-	-	-	-	lblast_011422	RO3306_Colch_M	36 days, 22:01:00	WWOX	TT	D	26173	chr16	L	78754882	chr16	R	78781055	TRUE	-6	ACAAAA	NA	NA	NA	NA	NA	notFound	NA
GM12878	-	+	+	M	-	-	-	-	-	lblast_011422	RO3306_Colch_M	37 days, 5:01:00	WWOX	TA	D	322717	chr16	L	78751695	chr16	R	79074412	FALSE	0	*	NA	NA	NA	NA	NA	NA	NA
GM12878	-	+	+	M	-	-	-	-	-	lblast_011422	RO3306_Colch_M	37 days, 10:01:00	WWOX	TT	D	13117	chr16	L	78763125	chr16	R	78776242	TRUE	2	AG	NA	NA	NA	NA	NA	NA	NA
GM12878	-	+	+	M	-	-	-	-	-	lblast_011422	RO3306_Colch_M	37 days, 15:01:00	WWOX	TT	D	60708	chr16	L	78762024	chr16	R	78822732	TRUE	5	CTTAG	NA	NA	NA	NA	NA	NA	NA
GM12878	-	+	+	M	-	-	-	-	-	lblast_011422	RO3306_Colch_M	37 days, 17:01:00	WWOX	TT	D	78161	chr16	L	78758259	chr16	R	78836420	TRUE	5	TTATT	NA	NA	NA	NA	NA	NA	NA
GM12878	-	+	+	M	-	-	-	-	-	lblast_011422	RO3306_Colch_M	37 days, 21:01:00	WWOX	TT	D	89924	chr16	L	78761573	chr16	R	78851497	TRUE	2	GA	NA	NA	NA	NA	NA	NA	NA
GM12878	-	+	+	M	-	-	-	-	-	lblast_011422	RO3306_Colch_M	38 days, 3:01:00	WWOX	TT	U	176963	chr16	L	78774489	chr16	R	78597526	TRUE	4	CAGA	NA	NA	NA	NA	NA	NA	NA
GM12878	-	+	+	M	-	-	-	-	-	lblast_011422	RO3306_Colch_M	38 days, 12:01:00	WWOX	TT	D	39854	chr16	L	78777743	chr16	R	78817597	TRUE	5	GCACT	NA	NA	NA	NA	NA	NA	NA
GM12878	-	+	+	M	-	-	-	-	-	lblast_011422	RO3306_Colch_M	38 days, 21:01:00	WWOX	TT	D	60419	chr16	L	78785194	chr16	R	78845613	FALSE	0	*	NA	NA	NA	NA	NA	NA	NA
GM12878	-	+	+	M	-	-	-	-	-	lblast_011422	RO3306_Colch_M	39 days, 12:01:00	WWOX	TA	D	90006	chr16	L	78794685	chr16	R	78884691	TRUE	-1	A	NA	NA	NA	NA	NA	notFound	NA
GM12878	-	+	+	M	-	-	-	-	-	lblast_011422	RO3306_Colch_M	39 days, 19:01:00	WWOX	TT	U	142909	chr16	L	78803925	chr16	R	78661016	FALSE	0	*	NA	NA	NA	NA	NA	NA	NA
GM12878	-	+	+	M	-	-	-	-	-	lblast_011422	RO3306_Colch_M	40 days, 8:01:00	WWOX	TA	D	62447	chr16	L	78812374	chr16	R	78874821	TRUE	2	CT	NA	NA	NA	NA	NA	NA	NA
GM12878	-	+	+	M	-	-	-	-	-	lblast_011422	RO3306_Colch_M	41 days, 6:01:00	WWOX	TA	D	182931	chr16	L	78833788	chr16	R	79016719	FALSE	0	*	NA	NA	NA	NA	NA	NA	NA
GM12878	-	+	-	G2	-	-	-	-	-	lblast_011422	RO3306_G2	42 days, 18:01:00	WWOX	TA	U	279482	chr16	L	78877942	chr16	R	78598460	TRUE	-10	TTCCAATGAA	NA	NA	NA	NA	NA	notFound	NA
GM12878	-	+	-	G2	-	-	-	-	-	lblast_011422	RO3306_G2	43 days, 19:01:00	WWOX	TA	V	239030	chr16	R	78436841	chr16	R	78675871	FALSE	0	*	NA	NA	NA	NA	NA	NA	NA
GM12878	-	+	-	G2	-	-	-	-	-	lblast_011422	RO3306_G2	45 days, 7:01:00	WWOX	TA	V	448569	chr16	R	78485480	chr16	R	78934049	TRUE	0		NA	NA	NA	NA	NA	NA	NA
GM12878	-	+	-	G2	-	-	-	-	-	lblast_011422	RO3306_G2	5 days, 6:01:00	FHIT,WWOX	ta	T	0	chr3	L	60682603	chr16	L	79440858	TRUE	7	CAGAAAA	NA	NA	NA	NA	NA	NA	NA
GM12878	-	+	-	G2	-	-	-	-	-	lblast_011422	RO3306_G2	53 days, 23:01:00	FHIT,WWOX	tt	T	0	chr16	L	78512807	chr3	R	60603016	TRUE	3	TTG	NA	NA	NA	NA	NA	NA	NA
GM12878	-	+	-	G2	-	-	-	-	-	lblast_011422	RO3306_G2	60 days, 8:01:00	FHIT	TT	D	25277	chr3	L	60391142	chr3	R	60416419	TRUE	0		NA	NA	NA	NA	NA	NA	NA
GM12878	-	+	-	G2	-	-	-	-	-	lblast_011422	RO3306_G2	62 days, 3:01:00	FHIT	TT	U	19100	chr3	L	60440646	chr3	R	60421546	TRUE	1	A	NA	NA	NA	NA	NA	NA	NA
GM12878	-	+	-	G2	-	-	-	-	-	lblast_011422	RO3306_G2	6 days, 17:01:00	WWOX	TA	D	146805	chr16	L	78328074	chr16	R	78474879	TRUE	-2	GG	NA	NA	NA	NA	NA	notFound	NA
GM12878	-	+	-	G2	-	-	-	-	-	lblast_011422	RO3306_G2	70 days, 14:01:00	FHIT	TA	U	441467	chr3	L	60856647	chr3	R	60415180	TRUE	1	T	NA	NA	NA	NA	NA	NA	NA
GM12878	-	+	-	G2	-	-	-	-	-	lblast_011422	RO3306_G2	70 days, 22:01:00	FHIT	TA	U	853810	chr3	L	61343793	chr3	R	60489983	TRUE	1	C	NA	NA	NA	NA	NA	NA	NA
GM12878	-	+	-	G2	-	-	-	-	-	lblast_011422	RO3306_G2	70 days, 23:01:00	FHIT	TA	U	771531	chr3	L	61380370	chr3	R	60608839	TRUE	0		NA	NA	NA	NA	NA	NA	NA
GM12878	-	+	-	G2	-	-	-	-	-	lblast_011422	RO3306_G2	71 days, 5:01:00	FHIT	TA	V	753360	chr3	R	59942827	chr3	R	60696187	FALSE	0	*	NA	NA	NA	NA	NA	NA	NA
GM12878	-	+	-	G2	-	-	-	-	-	lblast_011422	RO3306_G2	72 days, 10:01:00	FHIT	TT	V	216417	chr3	R	60359964	chr3	R	60576381	TRUE	2	TG	NA	NA	NA	NA	NA	NA	NA
GM12878	-	+	-	G2	-	-	-	-	-	lblast_011422	RO3306_G2	73 days, 18:01:00	FHIT	TT	V	140449	chr3	R	60501140	chr3	R	60641589	FALSE	0	*	NA	NA	NA	NA	NA	NA	NA
GM12878	-	+	-	G2	-	-	-	-	-	lblast_011422	RO3306_G2	9 days, 9:01:00	WWOX	TA	D	63817	chr16	L	78426731	chr16	R	78490548	TRUE	-2	GG	NA	NA	NA	NA	NA	notFound	NA
GM12878	-	+	-	G2	-	-	-	-	-	lblast_011422	RO3306_G2	11 days, 3:01:00	WWOX	TT	D	104904	chr16	L	78470636	chr16	R	78575540	TRUE	1	T	NA	NA	NA	NA	NA	NA	NA
GM12878	-	+	-	G2	-	-	-	-	-	lblast_011422	RO3306_G2	17 days, 11:01:00	WWOX	TT	D	163318	chr16	L	78517225	chr16	R	78680543	TRUE	2	AA	NA	NA	NA	NA	NA	NA	NA
GM12878	-	+	-	G2	-	-	-	-	-	lblast_011422	RO3306_G2	1 day, 17:01:00	WWOX	TA	V	683766	chr16	L	78561595	chr16	L	79245361	TRUE	3	AAT	NA	NA	NA	NA	NA	NA	NA
GM12878	-	+	-	G2	-	-	-	-	-	lblast_011422	RO3306_G2	17 days, 16:01:00	WWOX	TT	D	185011	chr16	L	78528477	chr16	R	78713488	TRUE	1	T	NA	NA	NA	NA	NA	NA	NA
GM12878	-	+	-	G2	-	-	-	-	-	lblast_011422	RO3306_G2	21 days, 21:01:00	WWOX	TT	D	63252	chr16	L	78562585	chr16	R	78625837	TRUE	0		NA	NA	NA	NA	NA	NA	NA
GM12878	-	+	-	G2	-	-	-	-	-	lblast_011422	RO3306_G2	22 days, 8:01:00	WWOX	TT	D	211124	chr16	L	78566464	chr16	R	78777588	TRUE	-14	ACACAGAGACATGT	NA	NA	NA	NA	NA	notFound	NA
GM12878	-	+	-	G2	-	-	-	-	-	lblast_011422	RO3306_G2	24 days, 8:01:00	WWOX	TT	D	106082	chr16	L	78589485	chr16	R	78695567	TRUE	3	TTC	NA	NA	NA	NA	NA	NA	NA
GM12878	-	+	-	G2	-	-	-	-	-	lblast_011422	RO3306_G2	25 days, 9:01:00	WWOX	TT	D	29958	chr16	L	78615474	chr16	R	78645432	TRUE	-6	TGAATA	NA	NA	NA	NA	NA	notFound	NA
GM12878	-	+	-	G2	-	-	-	-	-	lblast_011422	RO3306_G2	25 days, 17:01:00	WWOX	TT	D	78366	chr16	L	78619644	chr16	R	78698010	FALSE	0	*	NA	NA	NA	NA	NA	NA	NA
GM12878	-	+	-	G2	-	-	-	-	-	lblast_011422	RO3306_G2	25 days, 19:01:00	WWOX	TT	D	91441	chr16	L	78615446	chr16	R	78706887	TRUE	3	TTC	NA	NA	NA	NA	NA	NA	NA
GM12878	-	+	-	G2	-	-	-	-	-	lblast_011422	RO3306_G2	27 days, 0:01:00	WWOX	TT	D	39556	chr16	L	78638964	chr16	R	78678520	TRUE	5	GCTGG	NA	NA	NA	NA	NA	NA	NA
GM12878	-	+	-	G2	-	-	-	-	-	lblast_011422	RO3306_G2	29 days, 10:01:00	WWOX	TT	D	24485	chr16	L	78661678	chr16	R	78686163	TRUE	5	GGAAT	NA	NA	NA	NA	NA	NA	NA
GM12878	-	+	-	G2	-	-	-	-	-	lblast_011422	RO3306_G2	30 days, 9:01:00	WWOX	TT	D	177564	chr16	L	78674347	chr16	R	78851911	TRUE	3	TGC	NA	NA	NA	NA	NA	NA	NA
GM12878	-	+	-	G2	-	-	-	-	-	lblast_011422	RO3306_G2	33 days, 3:01:00	WWOX	TT	U	54053	chr16	L	78705890	chr16	R	78651837	FALSE	0	*	NA	NA	NA	NA	NA	NA	NA
GM12878	-	+	-	G2	-	-	-	-	-	lblast_011422	RO3306_G2	33 days, 12:01:00	WWOX	TA	D	321524	chr16	L	78708282	chr16	R	79029806	FALSE	0	*	NA	NA	NA	NA	NA	NA	NA
GM12878	-	+	-	G2	-	-	-	-	-	lblast_011422	RO3306_G2	33 days, 18:01:00	WWOX	TT	D	26757	chr16	L	78711929	chr16	R	78738686	TRUE	3	GAA	NA	NA	NA	NA	NA	NA	NA
GM12878	-	+	-	G2	-	-	-	-	-	lblast_011422	RO3306_G2	33 days, 21:01:00	WWOX	TT	D	124320	chr16	L	78710893	chr16	R	78835213	TRUE	2	CA	NA	NA	NA	NA	NA	NA	NA
GM12878	-	+	-	G2	-	-	-	-	-	lblast_011422	RO3306_G2	34 days, 8:01:00	WWOX	TT	D	118327	chr16	L	78718324	chr16	R	78836651	TRUE	1	A	NA	NA	NA	NA	NA	NA	NA
GM12878	-	+	-	G2	-	-	-	-	-	lblast_011422	RO3306_G2	34 days, 9:01:00	WWOX	TA	U	502732	chr16	L	78723971	chr16	R	78221239	TRUE	2	GG	NA	NA	NA	NA	NA	NA	NA
GM12878	-	+	-	G2	-	-	-	-	-	lblast_011422	RO3306_G2	35 days, 19:01:00	WWOX	TT	U	10836	chr16	L	78749361	chr16	R	78738525	TRUE	4	ACAA	NA	NA	NA	NA	NA	NA	NA
GM12878	-	+	-	G2	-	-	-	-	-	lblast_011422	RO3306_G2	36 days, 3:01:00	WWOX	TT	D	35506	chr16	L	78747151	chr16	R	78782657	TRUE	5	TTTCT	NA	NA	NA	NA	NA	NA	NA
GM12878	-	+	-	G2	-	-	-	-	-	lblast_011422	RO3306_G2	37 days, 13:01:00	WWOX	TT	D	23382	chr16	L	78770257	chr16	R	78793639	TRUE	3	GCA	NA	NA	NA	NA	NA	NA	NA
GM12878	-	+	-	G2	-	-	-	-	-	lblast_011422	RO3306_G2	37 days, 14:01:00	WWOX	TT	D	56981	chr16	L	78760972	chr16	R	78817953	TRUE	0		NA	NA	NA	NA	NA	NA	NA
GM12878	-	+	-	G2	-	-	-	-	-	lblast_011422	RO3306_G2	38 days, 10:01:00	WWOX	TT	D	25591	chr16	L	78774053	chr16	R	78799644	TRUE	8	TCATGTTC	NA	NA	NA	NA	NA	NA	NA
GM12878	-	+	-	G2	-	-	-	-	-	lblast_011422	RO3306_G2	38 days, 11:01:00	WWOX	TT	D	33769	chr16	L	78774190	chr16	R	78807959	TRUE	1	C	NA	NA	NA	NA	NA	NA	NA
GM12878	-	+	-	G2	-	-	-	-	-	lblast_011422	RO3306_G2	38 days, 14:01:00	WWOX	TA	D	104310	chr16	L	78777314	chr16	R	78881624	TRUE	4	CTTT	NA	NA	NA	NA	NA	NA	NA
GM12878	-	-	-	-	-	-	-	-	-	GM_ART_Nu7_123023	GM_0APH	41 days, 17:01:00	WWOX	TT	D	144114	chr16	L	78664086	chr16	R	78808200	TRUE	2	TG	NA	NA	NA	NA	NA	NA	NA
GM12878	-	-	-	-	-	-	-	-	-	GM_ART_Nu7_123023	GM_0APH	41 days, 22:01:00	WWOX	TT	D	108206	chr16	L	78709323	chr16	R	78817529	TRUE	-1	G	NA	NA	NA	NA	NA	notFound	NA
GM12878	-	-	-	-	-	-	-	-	-	GM_ART_Nu7_123023	GM_0APH	4 days, 5:01:00	WWOX	TA	V	382570	chr16	L	78536405	chr16	L	78918975	TRUE	7	TCTGCCC	NA	NA	NA	NA	NA	NA	NA
GM12878	-	-	-	-	-	-	-	-	-	GM_ART_Nu7_123023	GM_0APH	42 days, 13:01:00	WWOX	TA	D	223659	chr16	L	78674912	chr16	R	78898571	TRUE	7	TTCAAGA	NA	NA	NA	NA	NA	NA	NA
GM12878	-	-	-	-	-	-	-	-	-	GM_ART_Nu7_123023	GM_0APH	44 days, 2:01:00	WWOX	TT	D	98922	chr16	L	78727849	chr16	R	78826771	FALSE	0	*	NA	NA	NA	NA	NA	NA	NA
GM12878	-	-	-	-	-	-	-	-	-	GM_ART_Nu7_123023	GM_0APH	44 days, 6:01:00	WWOX	TA	D	139669	chr16	L	78732485	chr16	R	78872154	FALSE	0	*	NA	NA	NA	NA	NA	NA	NA
GM12878	-	-	-	-	-	-	-	-	-	GM_ART_Nu7_123023	GM_0APH	44 days, 7:01:00	WWOX	TA	D	142413	chr16	L	78735986	chr16	R	78878399	TRUE	0		NA	NA	NA	NA	NA	NA	NA
GM12878	-	-	-	-	-	-	-	-	-	GM_ART_Nu7_123023	GM_0APH	44 days, 13:01:00	WWOX	TT	U	310576	chr16	L	78775412	chr16	R	78464836	TRUE	2	AA	NA	NA	NA	NA	NA	NA	NA
GM12878	-	-	-	-	-	-	-	-	-	GM_ART_Nu7_123023	GM_0APH	45 days, 5:03:00	WWOX	TT	D	15142	chr16	L	78749770	chr16	R	78764912	TRUE	1	T	NA	NA	NA	NA	NA	NA	NA
GM12878	-	-	-	-	-	-	-	-	-	GM_ART_Nu7_123023	GM_0APH	45 days, 9:02:00	WWOX	TT	D	28096	chr16	L	78768163	chr16	R	78796259	TRUE	0		NA	NA	NA	NA	NA	NA	NA
GM12878	-	-	-	-	-	-	-	-	-	GM_ART_Nu7_123023	GM_0APH	45 days, 13:01:00	WWOX	TT	D	18689	chr16	L	78789868	chr16	R	78808557	TRUE	-5	CAGCA	NA	NA	NA	NA	NA	notFound	NA
GM12878	-	-	-	-	-	-	-	-	-	GM_ART_Nu7_123023	GM_0APH	45 days, 15:01:00	WWOX	TT	D	65101	chr16	L	78753099	chr16	R	78818200	FALSE	0	*	NA	NA	NA	NA	NA	NA	NA
GM12878	-	-	-	-	-	-	-	-	-	GM_ART_Nu7_123023	GM_0APH	46 days, 6:01:00	WWOX	TA	D	117339	chr16	L	78761461	chr16	R	78878800	FALSE	0	*	NA	NA	NA	NA	NA	NA	NA
GM12878	-	-	-	-	-	-	-	-	-	GM_ART_Nu7_123023	GM_0APH	47 days, 10:01:00	WWOX	TT	D	31745	chr16	L	78804452	chr16	R	78836197	TRUE	3	GAT	NA	NA	NA	NA	NA	NA	NA
GM12878	-	-	-	-	-	-	-	-	-	GM_ART_Nu7_123023	GM_0APH	47 days, 12:01:00	WWOX	TT	D	47762	chr16	L	78796003	chr16	R	78843765	FALSE	0	*	NA	NA	NA	NA	NA	NA	NA
GM12878	-	-	-	-	-	-	-	-	-	GM_ART_Nu7_123023	GM_0APH	48 days, 1:01:00	WWOX	TA	U	864319	chr16	L	78835087	chr16	R	77970768	TRUE	-28	TGTTAAACCCAGACAAAGAAACTGAAAG	NA	NA	NA	NA	NA	NA	NA
GM12878	-	-	-	-	-	-	-	-	-	GM_ART_Nu7_123023	GM_0APH	49 days, 10:01:00	WWOX	TA	U	356492	chr16	L	79084295	chr16	R	78727803	TRUE	-2	CT	NA	NA	NA	NA	NA	notFound	NA
GM12878	-	-	-	-	-	-	-	-	-	GM_ART_Nu7_123023	GM_0APH	49 days, 12:01:00	WWOX	TA	U	579507	chr16	L	79165611	chr16	R	78586104	TRUE	1	C	NA	NA	NA	NA	NA	NA	NA
GM12878	-	-	-	-	-	-	-	-	-	GM_ART_Nu7_123023	GM_0APH	49 days, 13:01:00	WWOX	TA	U	393993	chr16	L	79195913	chr16	R	78801920	TRUE	0		NA	NA	NA	NA	NA	NA	NA
GM12878	-	-	-	-	-	-	-	-	-	GM_ART_Nu7_123023	GM_0APH	58 days, 15:01:00	WWOX	TA	V	701297	chr16	R	78706589	chr16	R	79407886	FALSE	0	*	NA	NA	NA	NA	NA	NA	NA
GM12878	-	-	-	-	-	-	-	-	-	GM_ART_Nu7_123023	GM_0APH	60 days, 2:01:00	WWOX	TA	V	382082	chr16	R	78769067	chr16	R	79151149	TRUE	5	CCTGC	NA	NA	NA	NA	NA	NA	NA
GM12878	-	-	-	-	-	-	-	-	-	GM_ART_Nu7_123023	GM_0APH	68 days, 6:01:00	FHIT,WWOX	ta	T	0	chr3	R	59976794	chr16	R	78695597	TRUE	0		NA	NA	NA	NA	NA	NA	NA
GM12878	-	-	-	-	-	-	-	-	-	GM_ART_Nu7_123023	GM_0APH	73 days, 8:01:00	FHIT	TA	V	886066	chr3	L	59578075	chr3	L	60464141	TRUE	1	T	NA	NA	NA	NA	NA	NA	NA
GM12878	-	-	-	-	-	-	-	-	-	GM_ART_Nu7_123023	GM_0APH	76 days, 12:01:00	FHIT	TT	V	193301	chr3	L	60441482	chr3	L	60634783	TRUE	2	AA	NA	NA	NA	NA	NA	NA	NA
GM12878	-	-	-	-	-	-	-	-	-	GM_ART_Nu7_123023	GM_0APH	82 days, 12:01:00	FHIT,WWOX	ta	T	0	chr16	L	78048471	chr3	R	60327861	TRUE	9	GGAGGGGCT	NA	NA	NA	NA	NA	NA	NA
GM12878	-	-	-	-	-	-	-	-	-	GM_ART_Nu7_123023	GM_0APH	89 days, 21:01:00	FHIT	TT	D	38873	chr3	L	60322334	chr3	R	60361207	TRUE	2	GT	NA	NA	NA	NA	NA	NA	NA
GM12878	-	-	-	-	-	-	-	-	-	GM_ART_Nu7_123023	GM_0APH	91 days, 18:38:00	FHIT	TT	U	86270	chr3	L	60439332	chr3	R	60353062	TRUE	2	CA	NA	NA	NA	NA	NA	NA	NA
GM12878	-	-	-	-	-	-	-	-	-	GM_ART_Nu7_123023	GM_0APH	95 days, 21:01:00	FHIT	TT	D	26560	chr3	L	60464455	chr3	R	60491015	TRUE	9	ACTAGATCT	NA	NA	NA	NA	NA	NA	NA
GM12878	-	-	-	-	-	-	-	-	-	GM_ART_Nu7_123023	GM_0APH	97 days, 13:01:00	FHIT	TA	D	544231	chr3	L	60485180	chr3	R	61029411	TRUE	2	AT	NA	NA	NA	NA	NA	NA	NA
GM12878	-	-	-	-	-	-	-	-	-	GM_ART_Nu7_123023	GM_0APH	98 days, 11:01:00	FHIT	TA	U	310636	chr3	L	60543288	chr3	R	60232652	TRUE	1	T	NA	NA	NA	NA	NA	NA	NA
GM12878	-	-	-	-	-	-	-	-	-	GM_ART_Nu7_123023	GM_0APH	99 days, 21:04:00	FHIT	TT	U	20899	chr3	L	60599922	chr3	R	60579023	TRUE	1	T	NA	NA	NA	NA	NA	NA	NA
GM12878	-	-	-	-	-	-	-	-	-	GM_ART_Nu7_123023	GM_0APH	100 days, 8:01:00	FHIT	TA	D	156754	chr3	L	60622079	chr3	R	60778833	TRUE	3	CAG	NA	NA	NA	NA	NA	NA	NA
GM12878	-	-	-	-	-	-	-	-	-	GM_ART_Nu7_123023	GM_0APH	101 days, 2:01:00	FHIT	TA	D	54818	chr3	L	60686222	chr3	R	60741040	TRUE	1	G	NA	NA	NA	NA	NA	NA	NA
GM12878	-	-	-	-	-	-	-	-	-	GM_ART_Nu7_123023	GM_0APH	101 days, 17:01:00	FHIT	TA	U	490622	chr3	L	61002406	chr3	R	60511784	TRUE	0		NA	NA	NA	NA	NA	NA	NA
GM12878	-	-	-	-	-	-	-	-	-	GM_ART_Nu7_123023	GM_0APH	11 days, 7:01:00	WWOX	TA	V	585172	chr16	L	78773874	chr16	L	79359046	TRUE	1	T	NA	NA	NA	NA	NA	NA	NA
GM12878	-	-	-	-	-	-	-	-	-	GM_ART_Nu7_123023	GM_0APH	13 days, 11:01:00	WWOX	TA	V	496381	chr16	L	78839710	chr16	L	79336091	TRUE	-29	TATTGCCAAAATATATATGTATATCATTG	NA	NA	NA	NA	NA	NA	NA
GM12878	-	-	-	-	-	-	-	-	-	GM_ART_Nu7_123023	GM_0APH	1 day, 8:01:00	WWOX	TA	V	539785	chr16	L	78478906	chr16	L	79018691	FALSE	0	*	NA	NA	NA	NA	NA	NA	NA
GM12878	-	-	-	-	-	-	-	-	-	GM_ART_Nu7_123023	GM_0APH	19 days, 13:01:00	WWOX	TA	D	535287	chr16	L	78115922	chr16	R	78651209	TRUE	4	TCTG	NA	NA	NA	NA	NA	NA	NA
GM12878	-	-	-	-	-	-	-	-	-	GM_ART_Nu7_123023	GM_0APH	19 days, 19:01:00	WWOX	TA	D	328270	chr16	L	78257056	chr16	R	78585326	FALSE	0	*	NA	NA	NA	NA	NA	NA	NA
GM12878	-	-	-	-	-	-	-	-	-	GM_ART_Nu7_123023	GM_0APH	21 days, 1:01:00	WWOX	TA	D	135189	chr16	L	78343175	chr16	R	78478364	TRUE	2	CT	NA	NA	NA	NA	NA	NA	NA
GM12878	-	-	-	-	-	-	-	-	-	GM_ART_Nu7_123023	GM_0APH	23 days, 7:01:00	WWOX	TA	D	198722	chr16	L	78417439	chr16	R	78616161	TRUE	1	C	NA	NA	NA	NA	NA	NA	NA
GM12878	-	-	-	-	-	-	-	-	-	GM_ART_Nu7_123023	GM_0APH	24 days, 7:01:00	WWOX	TA	D	132746	chr16	L	78445319	chr16	R	78578065	TRUE	-1	G	1	1	571	580	FALSE	other	70
GM12878	-	-	-	-	-	-	-	-	-	GM_ART_Nu7_123023	GM_0APH	25 days, 3:30:00	WWOX	TT	U	38123	chr16	L	78519370	chr16	R	78481247	TRUE	0		NA	NA	NA	NA	NA	NA	NA
GM12878	-	-	-	-	-	-	-	-	-	GM_ART_Nu7_123023	GM_0APH	25 days, 5:03:00	WWOX	TT	U	11063	chr16	L	78518803	chr16	R	78507740	TRUE	1	C	NA	NA	NA	NA	NA	NA	NA
GM12878	-	-	-	-	-	-	-	-	-	GM_ART_Nu7_123023	GM_0APH	25 days, 5:09:00	WWOX	TT	U	12414	chr16	L	78518964	chr16	R	78506550	TRUE	-12	GTATAGGAAAAG	1	1	469	486	FALSE	crossJxn	14
GM12878	-	-	-	-	-	-	-	-	-	GM_ART_Nu7_123023	GM_0APH	25 days, 6:39:00	WWOX	TT	D	29972	chr16	L	78495039	chr16	R	78525011	FALSE	0	*	NA	NA	NA	NA	NA	NA	NA
GM12878	-	-	-	-	-	-	-	-	-	GM_ART_Nu7_123023	GM_0APH	25 days, 6:40:00	WWOX	TT	D	29694	chr16	L	78509790	chr16	R	78539484	FALSE	0	*	NA	NA	NA	NA	NA	NA	NA
GM12878	-	-	-	-	-	-	-	-	-	GM_ART_Nu7_123023	GM_0APH	25 days, 21:01:00	WWOX	TT	D	58116	chr16	L	78513980	chr16	R	78572096	TRUE	2	AC	NA	NA	NA	NA	NA	NA	NA
GM12878	-	-	-	-	-	-	-	-	-	GM_ART_Nu7_123023	GM_0APH	27 days, 8:01:00	WWOX	TT	D	151128	chr16	L	78523832	chr16	R	78674960	TRUE	-25	CTCCTAAAGTGAAACATGATTCACT	NA	NA	NA	NA	NA	NA	NA
GM12878	-	-	-	-	-	-	-	-	-	GM_ART_Nu7_123023	GM_0APH	32 days, 20:18:00	WWOX	TT	D	11757	chr16	L	78562990	chr16	R	78574747	FALSE	0	*	NA	NA	NA	NA	NA	NA	NA
GM12878	-	-	-	-	-	-	-	-	-	GM_ART_Nu7_123023	GM_0APH	32 days, 23:01:00	WWOX	TT	D	24337	chr16	L	78596637	chr16	R	78620974	TRUE	1	T	NA	NA	NA	NA	NA	NA	NA
GM12878	-	-	-	-	-	-	-	-	-	GM_ART_Nu7_123023	GM_0APH	32 days, 23:08:00	WWOX	TT	D	12533	chr16	L	78592799	chr16	R	78605332	TRUE	2	AT	NA	NA	NA	NA	NA	NA	NA
GM12878	-	-	-	-	-	-	-	-	-	GM_ART_Nu7_123023	GM_0APH	33 days, 0:22:00	WWOX	TT	D	20111	chr16	L	78605686	chr16	R	78625797	TRUE	-4	GTAC	NA	NA	NA	NA	NA	notFound	NA
GM12878	-	-	-	-	-	-	-	-	-	GM_ART_Nu7_123023	GM_0APH	33 days, 0:59:00	WWOX	TT	D	28143	chr16	L	78602810	chr16	R	78630953	FALSE	0	*	NA	NA	NA	NA	NA	NA	NA
GM12878	-	-	-	-	-	-	-	-	-	GM_ART_Nu7_123023	GM_0APH	33 days, 0:08:00	WWOX	TT	U	16528	chr16	L	78657940	chr16	R	78641412	TRUE	-5	AATTA	1	2	844	850	FALSE	crossJxn	343
GM12878	-	-	-	-	-	-	-	-	-	GM_ART_Nu7_123023	GM_0APH	33 days, 1:10:00	WWOX	TT	D	84095	chr16	L	78573174	chr16	R	78657269	TRUE	3	GCT	NA	NA	NA	NA	NA	NA	NA
GM12878	-	-	-	-	-	-	-	-	-	GM_ART_Nu7_123023	GM_0APH	33 days, 1:16:00	WWOX	TT	D	25258	chr16	L	78628110	chr16	R	78653368	FALSE	0	*	NA	NA	NA	NA	NA	NA	NA
GM12878	-	-	-	-	-	-	-	-	-	GM_ART_Nu7_123023	GM_0APH	33 days, 7:01:00	WWOX	TT	D	22308	chr16	L	78649982	chr16	R	78672290	FALSE	0	*	NA	NA	NA	NA	NA	NA	NA
GM12878	-	-	-	-	-	-	-	-	-	GM_ART_Nu7_123023	GM_0APH	33 days, 16:03:00	WWOX	TT	D	82463	chr16	L	78606565	chr16	R	78689028	TRUE	2	TT	NA	NA	NA	NA	NA	NA	NA
GM12878	-	-	-	-	-	-	-	-	-	GM_ART_Nu7_123023	GM_0APH	34 days, 7:02:00	WWOX	TT	D	163014	chr16	L	78551929	chr16	R	78714943	FALSE	0	*	NA	NA	NA	NA	NA	NA	NA
GM12878	-	-	-	-	-	-	-	-	-	GM_ART_Nu7_123023	GM_0APH	35 days, 1:02:00	WWOX	TT	D	172705	chr16	L	78576706	chr16	R	78749411	TRUE	4	ATAG	NA	NA	NA	NA	NA	NA	NA
GM12878	-	-	-	-	-	-	-	-	-	GM_ART_Nu7_123023	GM_0APH	40 days, 2:13:00	WWOX	TT	U	15893	chr16	L	78683941	chr16	R	78668048	FALSE	0	*	NA	NA	NA	NA	NA	NA	NA
GM12878	-	-	-	-	-	-	-	-	-	GM_ART_Nu7_123023	GM_0APH	40 days, 4:07:00	WWOX	TT	D	44656	chr16	L	78664890	chr16	R	78709546	TRUE	2	AT	NA	NA	NA	NA	NA	NA	NA
GM12878	-	-	-	-	-	-	-	-	-	GM_ART_Nu7_123023	GM_0APH	40 days, 13:01:00	WWOX	TT	D	32619	chr16	L	78707362	chr16	R	78739981	FALSE	0	*	NA	NA	NA	NA	NA	NA	NA
GM12878	-	-	-	-	-	-	-	-	-	GM_ART_Nu7_123023	GM_0APH	40 days, 18:01:00	WWOX	TT	D	55676	chr16	L	78692143	chr16	R	78747819	TRUE	1	C	NA	NA	NA	NA	NA	NA	NA
GM12878	-	-	-	-	-	-	-	-	-	GM_ART_Nu7_123023	GM_0APH	41 days, 6:01:00	WWOX	TT	D	64560	chr16	L	78708898	chr16	R	78773458	TRUE	-5	CAACA	NA	NA	NA	NA	NA	notFound	NA
HCT116	+	+	+	G2	-	-	-	-	-	HCT_ROG2_111622	HCT_0.2APH_Ro3_Colch_G2_a	4 days, 5:01:00	FHIT,WWOX	ta	T	0	chr3	L	60442158	chr16	L	77670483	TRUE	15	GCCACCATGCCCAGC	NA	NA	NA	NA	NA	NA	NA
HCT116	+	+	+	G2	-	-	-	-	-	HCT_ROG2_111622	HCT_0.2APH_Ro3_Colch_G2_a	10:01:00	WWOX	TA	V	193180	chr16	L	78445201	chr16	L	78638381	TRUE	0		NA	NA	NA	NA	NA	NA	NA
HCT116	+	+	+	G2	-	-	-	-	-	HCT_ROG2_111622	HCT_0.2APH_Ro3_Colch_G2_a	48 days, 10:01:00	FHIT	TA	V	386901	chr3	L	60162477	chr3	L	60549378	TRUE	2	CA	NA	NA	NA	NA	NA	NA	NA
HCT116	+	+	+	G2	-	-	-	-	-	HCT_ROG2_111622	HCT_0.2APH_Ro3_Colch_G2_a	55 days, 5:01:00	FHIT	TA	D	607290	chr3	L	59727780	chr3	R	60335070	TRUE	1	A	NA	NA	NA	NA	NA	NA	NA
HCT116	+	+	+	G2	-	-	-	-	-	HCT_ROG2_111622	HCT_0.2APH_Ro3_Colch_G2_a	55 days, 22:01:00	FHIT	TA	D	268954	chr3	L	60037493	chr3	R	60306447	TRUE	2	CA	NA	NA	NA	NA	NA	NA	NA
HCT116	+	+	+	G2	-	-	-	-	-	HCT_ROG2_111622	HCT_0.2APH_Ro3_Colch_G2_a	58 days, 5:01:00	FHIT	TA	D	268304	chr3	L	60112468	chr3	R	60380772	TRUE	-6	CATTTC	1	1	485	497	FALSE	crossJxn	3
HCT116	+	+	+	G2	-	-	-	-	-	HCT_ROG2_111622	HCT_0.2APH_Ro3_Colch_G2_a	62 days, 9:01:00	FHIT	TA	D	368165	chr3	L	60161092	chr3	R	60529257	FALSE	0	*	NA	NA	NA	NA	NA	NA	NA
HCT116	+	+	+	G2	-	-	-	-	-	HCT_ROG2_111622	HCT_0.2APH_Ro3_Colch_G2_a	6 days, 7:01:00	WWOX	TA	D	604069	chr16	L	78157847	chr16	R	78761916	TRUE	1	G	NA	NA	NA	NA	NA	NA	NA
HCT116	+	+	+	G2	-	-	-	-	-	HCT_ROG2_111622	HCT_0.2APH_Ro3_Colch_G2_a	6 days, 9:01:00	WWOX	TA	D	314616	chr16	L	78187602	chr16	R	78502218	TRUE	4	TCTG	NA	NA	NA	NA	NA	NA	NA
HCT116	+	+	+	G2	-	-	-	-	-	HCT_ROG2_111622	HCT_0.2APH_Ro3_Colch_G2_a	65 days, 2:01:00	FHIT	TA	D	325683	chr3	L	60186808	chr3	R	60512491	TRUE	-5	TATTT	2	1	973	980	TRUE	strandSwitch	472
HCT116	+	+	+	G2	-	-	-	-	-	HCT_ROG2_111622	HCT_0.2APH_Ro3_Colch_G2_a	6 days, 14:01:00	WWOX	TA	D	546345	chr16	L	78242425	chr16	R	78788770	TRUE	-7	TGAATGA	NA	NA	NA	NA	NA	notFound	NA
HCT116	+	+	+	G2	-	-	-	-	-	HCT_ROG2_111622	HCT_0.2APH_Ro3_Colch_G2_a	66 days, 17:01:00	FHIT	TA	D	344625	chr3	L	60199479	chr3	R	60544104	TRUE	4	TCAT	NA	NA	NA	NA	NA	NA	NA
HCT116	+	+	+	G2	-	-	-	-	-	HCT_ROG2_111622	HCT_0.2APH_Ro3_Colch_G2_a	67 days, 2:01:00	FHIT	TA	D	439569	chr3	L	60194151	chr3	R	60633720	TRUE	2	CA	NA	NA	NA	NA	NA	NA	NA
HCT116	+	+	+	G2	-	-	-	-	-	HCT_ROG2_111622	HCT_0.2APH_Ro3_Colch_G2_a	70 days, 2:01:00	FHIT	TA	D	314280	chr3	L	60217592	chr3	R	60531872	TRUE	3	ATA	NA	NA	NA	NA	NA	NA	NA
HCT116	+	+	+	G2	-	-	-	-	-	HCT_ROG2_111622	HCT_0.2APH_Ro3_Colch_G2_a	72 days, 0:01:00	FHIT	TA	D	214498	chr3	L	60234357	chr3	R	60448855	TRUE	-1	C	NA	NA	NA	NA	NA	notFound	NA
HCT116	+	+	+	G2	-	-	-	-	-	HCT_ROG2_111622	HCT_0.2APH_Ro3_Colch_G2_a	7 days, 6:01:00	WWOX	TA	D	539146	chr16	L	78309169	chr16	R	78848315	FALSE	0	*	NA	NA	NA	NA	NA	NA	NA
HCT116	+	+	+	G2	-	-	-	-	-	HCT_ROG2_111622	HCT_0.2APH_Ro3_Colch_G2_a	7 days, 8:01:00	WWOX	TA	D	483274	chr16	L	78310465	chr16	R	78793739	FALSE	0	*	NA	NA	NA	NA	NA	NA	NA
HCT116	+	+	+	G2	-	-	-	-	-	HCT_ROG2_111622	HCT_0.2APH_Ro3_Colch_G2_a	78 days, 18:01:00	FHIT	TT	D	58693	chr3	L	60315514	chr3	R	60374207	FALSE	0	*	NA	NA	NA	NA	NA	NA	NA
HCT116	+	+	+	G2	-	-	-	-	-	HCT_ROG2_111622	HCT_0.2APH_Ro3_Colch_G2_a	80 days, 17:01:00	FHIT	TT	D	29944	chr3	L	60332399	chr3	R	60362343	TRUE	3	TAC	NA	NA	NA	NA	NA	NA	NA
HCT116	+	+	+	G2	-	-	-	-	-	HCT_ROG2_111622	HCT_0.2APH_Ro3_Colch_G2_a	8 days, 2:01:00	WWOX	TA	D	175273	chr16	L	78362190	chr16	R	78537463	TRUE	1	T	NA	NA	NA	NA	NA	NA	NA
HCT116	+	+	+	G2	-	-	-	-	-	HCT_ROG2_111622	HCT_0.2APH_Ro3_Colch_G2_a	84 days, 22:03:00	FHIT	TT	U	23294	chr3	L	60439438	chr3	R	60416144	TRUE	1	T	NA	NA	NA	NA	NA	NA	NA
HCT116	+	+	+	G2	-	-	-	-	-	HCT_ROG2_111622	HCT_0.2APH_Ro3_Colch_G2_a	85 days, 3:03:00	FHIT	TT	D	41691	chr3	L	60396233	chr3	R	60437924	TRUE	-1	A	1	2	89	95	TRUE	strandSwitch	405
HCT116	+	+	+	G2	-	-	-	-	-	HCT_ROG2_111622	HCT_0.2APH_Ro3_Colch_G2_a	85 days, 17:01:00	FHIT	TT	D	105868	chr3	L	60413334	chr3	R	60519202	TRUE	3	AGT	NA	NA	NA	NA	NA	NA	NA
HCT116	+	+	+	G2	-	-	-	-	-	HCT_ROG2_111622	HCT_0.2APH_Ro3_Colch_G2_a	86 days, 5:02:00	FHIT	TT	D	129410	chr3	L	60420907	chr3	R	60550317	TRUE	1	A	NA	NA	NA	NA	NA	NA	NA
HCT116	+	+	+	G2	-	-	-	-	-	HCT_ROG2_111622	HCT_0.2APH_Ro3_Colch_G2_a	8 days, 17:01:00	WWOX	TA	D	310285	chr16	L	78380726	chr16	R	78691011	TRUE	0		NA	NA	NA	NA	NA	NA	NA
HCT116	+	+	+	G2	-	-	-	-	-	HCT_ROG2_111622	HCT_0.2APH_Ro3_Colch_G2_a	87 days, 12:01:00	FHIT	TT	D	208107	chr3	L	60430393	chr3	R	60638500	TRUE	1	T	NA	NA	NA	NA	NA	NA	NA
HCT116	+	+	+	G2	-	-	-	-	-	HCT_ROG2_111622	HCT_0.2APH_Ro3_Colch_G2_a	87 days, 23:02:00	FHIT	TT	D	253158	chr3	L	60415452	chr3	R	60668610	FALSE	0	*	NA	NA	NA	NA	NA	NA	NA
HCT116	+	+	+	G2	-	-	-	-	-	HCT_ROG2_111622	HCT_0.2APH_Ro3_Colch_G2_a	89 days, 13:01:00	FHIT	TT	U	74146	chr3	L	60453879	chr3	R	60379733	TRUE	3	ATC	NA	NA	NA	NA	NA	NA	NA
HCT116	+	+	+	G2	-	-	-	-	-	HCT_ROG2_111622	HCT_0.2APH_Ro3_Colch_G2_a	92 days, 10:01:00	FHIT	TT	D	142310	chr3	L	60459356	chr3	R	60601666	TRUE	0		NA	NA	NA	NA	NA	NA	NA
HCT116	+	+	+	G2	-	-	-	-	-	HCT_ROG2_111622	HCT_0.2APH_Ro3_Colch_G2_a	95 days, 12:01:00	FHIT	TT	D	51649	chr3	L	60516204	chr3	R	60567853	TRUE	2	AA	NA	NA	NA	NA	NA	NA	NA
HCT116	+	+	+	G2	-	-	-	-	-	HCT_ROG2_111622	HCT_0.2APH_Ro3_Colch_G2_a	97 days, 14:01:00	FHIT	TA	D	576304	chr3	L	60516534	chr3	R	61092838	FALSE	0	*	NA	NA	NA	NA	NA	NA	NA
HCT116	+	+	+	G2	-	-	-	-	-	HCT_ROG2_111622	HCT_0.2APH_Ro3_Colch_G2_a	98 days, 12:01:00	FHIT	TT	D	58829	chr3	L	60544756	chr3	R	60603585	TRUE	-7	TGTAAAA	1	2	507	520	FALSE	crossJxn	6
HCT116	+	+	+	G2	-	-	-	-	-	HCT_ROG2_111622	HCT_0.2APH_Ro3_Colch_G2_a	99 days, 1:01:00	FHIT	TA	D	443111	chr3	L	60543202	chr3	R	60986313	TRUE	-5	TTACT	NA	NA	NA	NA	NA	notFound	NA
HCT116	+	+	+	G2	-	-	-	-	-	HCT_ROG2_111622	HCT_0.2APH_Ro3_Colch_G2_a	101 days, 3:01:00	FHIT	TA	D	264577	chr3	L	60579835	chr3	R	60844412	TRUE	4	AGCA	NA	NA	NA	NA	NA	NA	NA
HCT116	+	+	+	G2	-	-	-	-	-	HCT_ROG2_111622	HCT_0.2APH_Ro3_Colch_G2_a	101 days, 4:01:00	FHIT	TA	D	328535	chr3	L	60577536	chr3	R	60906071	FALSE	0	*	NA	NA	NA	NA	NA	NA	NA
HCT116	+	+	+	G2	-	-	-	-	-	HCT_ROG2_111622	HCT_0.2APH_Ro3_Colch_G2_a	10 days, 2:01:00	WWOX	TA	D	111038	chr16	L	78400968	chr16	R	78512006	FALSE	0	*	NA	NA	NA	NA	NA	NA	NA
HCT116	+	+	+	G2	-	-	-	-	-	HCT_ROG2_111622	HCT_0.2APH_Ro3_Colch_G2_a	101 days, 17:01:00	FHIT	TT	D	12857	chr3	L	60592471	chr3	R	60605328	FALSE	0	*	NA	NA	NA	NA	NA	NA	NA
HCT116	+	+	+	G2	-	-	-	-	-	HCT_ROG2_111622	HCT_0.2APH_Ro3_Colch_G2_a	102 days, 8:01:00	FHIT	TA	D	297769	chr3	L	60593305	chr3	R	60891074	TRUE	2	TG	NA	NA	NA	NA	NA	NA	NA
HCT116	+	+	+	G2	-	-	-	-	-	HCT_ROG2_111622	HCT_0.2APH_Ro3_Colch_G2_a	104 days, 21:01:00	FHIT	TT	D	21836	chr3	L	60636310	chr3	R	60658146	FALSE	0	*	NA	NA	NA	NA	NA	NA	NA
HCT116	+	+	+	G2	-	-	-	-	-	HCT_ROG2_111622	HCT_0.2APH_Ro3_Colch_G2_a	106 days, 12:01:00	FHIT	TA	D	86099	chr3	L	60666194	chr3	R	60752293	TRUE	-9	TTTGTGAGT	NA	NA	NA	NA	NA	notFound	NA
HCT116	+	+	+	G2	-	-	-	-	-	HCT_ROG2_111622	HCT_0.2APH_Ro3_Colch_G2_a	106 days, 21:01:00	FHIT	TA	D	79785	chr3	L	60679210	chr3	R	60758995	TRUE	4	AAGT	NA	NA	NA	NA	NA	NA	NA
HCT116	+	+	+	G2	-	-	-	-	-	HCT_ROG2_111622	HCT_0.2APH_Ro3_Colch_G2_a	109 days, 5:01:00	FHIT	TA	V	177064	chr3	R	60228807	chr3	R	60405871	TRUE	7	TCTGCAG	NA	NA	NA	NA	NA	NA	NA
HCT116	+	+	+	G2	-	-	-	-	-	HCT_ROG2_111622	HCT_0.2APH_Ro3_Colch_G2_a	109 days, 9:01:00	FHIT	TA	V	170411	chr3	R	60235120	chr3	R	60405531	TRUE	4	AGGA	NA	NA	NA	NA	NA	NA	NA
HCT116	+	+	+	G2	-	-	-	-	-	HCT_ROG2_111622	HCT_0.2APH_Ro3_Colch_G2_a	109 days, 9:06:00	FHIT	TA	V	169966	chr3	R	60235112	chr3	R	60405078	TRUE	12	AGGAAGATGGGA	NA	NA	NA	NA	NA	NA	NA
HCT116	+	+	+	G2	-	-	-	-	-	HCT_ROG2_111622	HCT_0.2APH_Ro3_Colch_G2_a	110 days, 6:01:00	FHIT	TA	V	1109107	chr3	R	60328744	chr3	R	61437851	TRUE	2	AC	NA	NA	NA	NA	NA	NA	NA
HCT116	+	+	+	G2	-	-	-	-	-	HCT_ROG2_111622	HCT_0.2APH_Ro3_Colch_G2_a	111 days, 6:01:00	FHIT	TT	V	65672	chr3	R	60452087	chr3	R	60517759	TRUE	-1	A	1	1	482	489	TRUE	foldback	11
HCT116	+	+	+	G2	-	-	-	-	-	HCT_ROG2_111622	HCT_0.2APH_Ro3_Colch_G2_a	112 days, 14:08:00	FHIT	TA	V	243710	chr3	R	60602008	chr3	R	60845718	FALSE	0	*	NA	NA	NA	NA	NA	NA	NA
HCT116	+	+	+	G2	-	-	-	-	-	HCT_ROG2_111622	HCT_0.2APH_Ro3_Colch_G2_a	112 days, 16:01:00	FHIT	TA	V	447743	chr3	R	60600731	chr3	R	61048474	FALSE	0	*	NA	NA	NA	NA	NA	NA	NA
HCT116	+	+	+	G2	-	-	-	-	-	HCT_ROG2_111622	HCT_0.2APH_Ro3_Colch_G2_a	13 days, 6:01:00	WWOX	TA	D	33296	chr16	L	78448521	chr16	R	78481817	TRUE	2	CT	NA	NA	NA	NA	NA	NA	NA
HCT116	+	+	+	G2	-	-	-	-	-	HCT_ROG2_111622	HCT_0.2APH_Ro3_Colch_G2_a	14 days, 15:01:00	WWOX	TT	D	60532	chr16	L	78471544	chr16	R	78532076	FALSE	0	*	NA	NA	NA	NA	NA	NA	NA
HCT116	+	+	+	G2	-	-	-	-	-	HCT_ROG2_111622	HCT_0.2APH_Ro3_Colch_G2_a	14 days, 16:01:00	WWOX	TT	D	76224	chr16	L	78459356	chr16	R	78535580	TRUE	5	CCTTT	NA	NA	NA	NA	NA	NA	NA
HCT116	+	+	+	G2	-	-	-	-	-	HCT_ROG2_111622	HCT_0.2APH_Ro3_Colch_G2_a	14 days, 17:02:00	WWOX	TT	D	78473	chr16	L	78459353	chr16	R	78537826	TRUE	2	CC	NA	NA	NA	NA	NA	NA	NA
HCT116	+	+	+	G2	-	-	-	-	-	HCT_ROG2_111622	HCT_0.2APH_Ro3_Colch_G2_a	14 days, 22:01:00	WWOX	TT	D	232173	chr16	L	78465886	chr16	R	78698059	TRUE	-23	TTAAATTACATTAACATTACATT	NA	NA	NA	NA	NA	NA	NA
HCT116	+	+	+	G2	-	-	-	-	-	HCT_ROG2_111622	HCT_0.2APH_Ro3_Colch_G2_a	15 days, 14:01:00	WWOX	TT	D	280354	chr16	L	78458181	chr16	R	78738535	TRUE	2	CT	NA	NA	NA	NA	NA	NA	NA
HCT116	+	+	+	G2	-	-	-	-	-	HCT_ROG2_111622	HCT_0.2APH_Ro3_Colch_G2_a	16 days, 2:04:00	WWOX	TT	D	327455	chr16	L	78469849	chr16	R	78797304	TRUE	2	TG	NA	NA	NA	NA	NA	NA	NA
HCT116	+	+	+	G2	-	-	-	-	-	HCT_ROG2_111622	HCT_0.2APH_Ro3_Colch_G2_a	03:01:00	WWOX	TA	V	654226	chr16	L	77977954	chr16	L	78632180	TRUE	-1	A	NA	NA	NA	NA	NA	notFound	NA
HCT116	+	+	+	G2	-	-	-	-	-	HCT_ROG2_111622	HCT_0.2APH_Ro3_Colch_G2_a	18 days, 19:02:00	WWOX	TT	D	180525	chr16	L	78528463	chr16	R	78708988	FALSE	0	*	NA	NA	NA	NA	NA	NA	NA
HCT116	+	+	+	G2	-	-	-	-	-	HCT_ROG2_111622	HCT_0.2APH_Ro3_Colch_G2_a	19 days, 9:01:00	WWOX	TT	D	214779	chr16	L	78539084	chr16	R	78753863	TRUE	1	T	NA	NA	NA	NA	NA	NA	NA
HCT116	+	+	+	G2	-	-	-	-	-	HCT_ROG2_111622	HCT_0.2APH_Ro3_Colch_G2_a	19 days, 23:02:00	WWOX	TT	D	266990	chr16	L	78510213	chr16	R	78777203	FALSE	0	*	NA	NA	NA	NA	NA	NA	NA
HCT116	+	+	+	G2	-	-	-	-	-	HCT_ROG2_111622	HCT_0.2APH_Ro3_Colch_G2_a	04:01:00	WWOX	TA	V	670060	chr16	L	78109709	chr16	L	78779769	FALSE	0	*	NA	NA	NA	NA	NA	NA	NA
HCT116	+	+	+	G2	-	-	-	-	-	HCT_ROG2_111622	HCT_0.2APH_Ro3_Colch_G2_a	20 days, 21:01:00	WWOX	TT	D	296409	chr16	L	78542582	chr16	R	78838991	TRUE	2	TG	NA	NA	NA	NA	NA	NA	NA
HCT116	+	+	+	G2	-	-	-	-	-	HCT_ROG2_111622	HCT_0.2APH_Ro3_Colch_G2_a	23 days, 5:01:00	WWOX	TT	D	141854	chr16	L	78587740	chr16	R	78729594	TRUE	5	CTGGA	NA	NA	NA	NA	NA	NA	NA
HCT116	+	+	+	G2	-	-	-	-	-	HCT_ROG2_111622	HCT_0.2APH_Ro3_Colch_G2_a	24 days, 11:01:00	WWOX	TT	D	24126	chr16	L	78608247	chr16	R	78632373	FALSE	0	*	NA	NA	NA	NA	NA	NA	NA
HCT116	+	+	+	G2	-	-	-	-	-	HCT_ROG2_111622	HCT_0.2APH_Ro3_Colch_G2_a	28 days, 11:01:00	WWOX	TT	U	152299	chr16	L	78695984	chr16	R	78543685	TRUE	10	CCCAAGACCT	NA	NA	NA	NA	NA	NA	NA
HCT116	+	+	+	G2	-	-	-	-	-	HCT_ROG2_111622	HCT_0.2APH_Ro3_Colch_G2_a	29 days, 0:13:00	WWOX	TT	D	25586	chr16	L	78704264	chr16	R	78729850	TRUE	3	GAT	NA	NA	NA	NA	NA	NA	NA
HCT116	+	+	+	G2	-	-	-	-	-	HCT_ROG2_111622	HCT_0.2APH_Ro3_Colch_G2_a	29 days, 5:01:00	WWOX	TT	D	36770	chr16	L	78728521	chr16	R	78765291	TRUE	-1	A	1	2	508	514	FALSE	crossJxn	7
HCT116	+	+	+	G2	-	-	-	-	-	HCT_ROG2_111622	HCT_0.2APH_Ro3_Colch_G2_a	29 days, 6:01:00	WWOX	TT	D	69869	chr16	L	78699125	chr16	R	78768994	TRUE	4	ATGC	NA	NA	NA	NA	NA	NA	NA
HCT116	+	+	+	G2	-	-	-	-	-	HCT_ROG2_111622	HCT_0.2APH_Ro3_Colch_G2_a	29 days, 14:01:00	WWOX	TT	D	55833	chr16	L	78734855	chr16	R	78790688	TRUE	-2	GT	1	2	514	522	TRUE	foldback	13
HCT116	+	+	+	G2	-	-	-	-	-	HCT_ROG2_111622	HCT_0.2APH_Ro3_Colch_G2_a	29 days, 17:01:00	WWOX	TT	D	102229	chr16	L	78699840	chr16	R	78802069	TRUE	-3	TTA	NA	NA	NA	NA	NA	notFound	NA
HCT116	+	+	+	G2	-	-	-	-	-	HCT_ROG2_111622	HCT_0.2APH_Ro3_Colch_G2_a	29 days, 19:01:00	WWOX	TT	D	65022	chr16	L	78742914	chr16	R	78807936	TRUE	1	T	NA	NA	NA	NA	NA	NA	NA
HCT116	+	+	+	G2	-	-	-	-	-	HCT_ROG2_111622	HCT_0.2APH_Ro3_Colch_G2_a	30 days, 2:06:00	WWOX	TT	D	103280	chr16	L	78719746	chr16	R	78823026	TRUE	5	AACTT	NA	NA	NA	NA	NA	NA	NA
HCT116	+	+	+	G2	-	-	-	-	-	HCT_ROG2_111622	HCT_0.2APH_Ro3_Colch_G2_a	30 days, 15:01:00	WWOX	TA	D	131450	chr16	L	78728648	chr16	R	78860098	TRUE	2	AC	NA	NA	NA	NA	NA	NA	NA
HCT116	+	+	+	G2	-	-	-	-	-	HCT_ROG2_111622	HCT_0.2APH_Ro3_Colch_G2_a	31 days, 16:01:00	WWOX	TA	D	356903	chr16	L	78719935	chr16	R	79076838	FALSE	0	*	NA	NA	NA	NA	NA	NA	NA
HCT116	+	+	+	G2	-	-	-	-	-	HCT_ROG2_111622	HCT_0.2APH_Ro3_Colch_G2_a	787:129	WWOX	TT	D	19356	chr16	L	78758934	chr16	R	78778290	FALSE	0	*	NA	NA	NA	NA	NA	NA	NA
HCT116	+	+	+	G2	-	-	-	-	-	HCT_ROG2_111622	HCT_0.2APH_Ro3_Colch_G2_a	787:132	WWOX	TT	D	53166	chr16	L	78771291	chr16	R	78824457	FALSE	0	*	NA	NA	NA	NA	NA	NA	NA
HCT116	+	+	+	G2	-	-	-	-	-	HCT_ROG2_111622	HCT_0.2APH_Ro3_Colch_G2_a	787:175	WWOX	TT	D	31853	chr16	L	78766488	chr16	R	78798341	FALSE	0	*	NA	NA	NA	NA	NA	NA	NA
HCT116	+	+	+	G2	-	-	-	-	-	HCT_ROG2_111622	HCT_0.2APH_Ro3_Colch_G2_a	32 days, 19:45:00	WWOX	TT	D	16475	chr16	L	78793349	chr16	R	78809824	TRUE	5	GTCAC	NA	NA	NA	NA	NA	NA	NA
HCT116	+	+	+	G2	-	-	-	-	-	HCT_ROG2_111622	HCT_0.2APH_Ro3_Colch_G2_a	32 days, 19:06:00	WWOX	TT	U	13805	chr16	L	78825260	chr16	R	78811455	TRUE	9	CTTTCCTTT	NA	NA	NA	NA	NA	NA	NA
HCT116	+	+	+	G2	-	-	-	-	-	HCT_ROG2_111622	HCT_0.2APH_Ro3_Colch_G2_a	787:71	WWOX	TT	D	30430	chr16	L	78772939	chr16	R	78803369	TRUE	2	TT	NA	NA	NA	NA	NA	NA	NA
HCT116	+	+	+	G2	-	-	-	-	-	HCT_ROG2_111622	HCT_0.2APH_Ro3_Colch_G2_a	32 days, 23:04:00	WWOX	TT	D	16869	chr16	L	78827715	chr16	R	78844584	FALSE	0	*	NA	NA	NA	NA	NA	NA	NA
HCT116	+	+	+	G2	-	-	-	-	-	HCT_ROG2_111622	HCT_0.2APH_Ro3_Colch_G2_a	33 days, 0:06:00	WWOX	TT	D	93628	chr16	L	78752967	chr16	R	78846595	FALSE	0	*	NA	NA	NA	NA	NA	NA	NA
HCT116	+	+	+	G2	-	-	-	-	-	HCT_ROG2_111622	HCT_0.2APH_Ro3_Colch_G2_a	33 days, 8:01:00	WWOX	TA	D	107471	chr16	L	78757102	chr16	R	78864573	FALSE	0	*	NA	NA	NA	NA	NA	NA	NA
HCT116	+	+	+	G2	-	-	-	-	-	HCT_ROG2_111622	HCT_0.2APH_Ro3_Colch_G2_a	33 days, 15:01:00	WWOX	TA	D	66408	chr16	L	78817367	chr16	R	78883775	TRUE	-1	G	NA	NA	NA	NA	NA	notFound	NA
HCT116	+	+	+	G2	-	-	-	-	-	HCT_ROG2_111622	HCT_0.2APH_Ro3_Colch_G2_a	33 days, 17:01:00	WWOX	TA	D	86239	chr16	L	78806379	chr16	R	78892618	TRUE	1	T	NA	NA	NA	NA	NA	NA	NA
HCT116	+	+	+	G2	-	-	-	-	-	HCT_ROG2_111622	HCT_0.2APH_Ro3_Colch_G2_a	34 days, 0:01:00	WWOX	TA	D	115610	chr16	L	78806078	chr16	R	78921688	TRUE	2	TA	NA	NA	NA	NA	NA	NA	NA
HCT116	+	+	+	G2	-	-	-	-	-	HCT_ROG2_111622	HCT_0.2APH_Ro3_Colch_G2_a	34 days, 12:01:00	WWOX	TA	D	152131	chr16	L	78814174	chr16	R	78966305	TRUE	-8	GGAACCAA	1	2	502	516	FALSE	crossJxn	1
HCT116	+	+	+	G2	-	-	-	-	-	HCT_ROG2_111622	HCT_0.2APH_Ro3_Colch_G2_a	34 days, 14:01:00	WWOX	TA	D	179350	chr16	L	78796680	chr16	R	78976030	FALSE	0	*	NA	NA	NA	NA	NA	NA	NA
HCT116	+	+	+	G2	-	-	-	-	-	HCT_ROG2_111622	HCT_0.2APH_Ro3_Colch_G2_a	35 days, 4:01:00	WWOX	TT	U	38935	chr16	L	78834202	chr16	R	78795267	FALSE	0	*	NA	NA	NA	NA	NA	NA	NA
HCT116	+	+	+	G2	-	-	-	-	-	HCT_ROG2_111622	HCT_0.2APH_Ro3_Colch_G2_a	35 days, 5:01:00	WWOX	TT	U	30319	chr16	L	78832604	chr16	R	78802285	TRUE	-15	CACTCCATGAAATGG	NA	NA	NA	NA	NA	notFound	NA
HCT116	+	+	+	G2	-	-	-	-	-	HCT_ROG2_111622	HCT_0.2APH_Ro3_Colch_G2_a	35 days, 16:01:00	WWOX	TA	D	28149	chr16	L	78834744	chr16	R	78862893	TRUE	0		NA	NA	NA	NA	NA	NA	NA
HCT116	+	+	+	G2	-	-	-	-	-	HCT_ROG2_111622	HCT_0.2APH_Ro3_Colch_G2_a	37 days, 6:01:00	WWOX	TA	D	136188	chr16	L	78848326	chr16	R	78984514	FALSE	0	*	NA	NA	NA	NA	NA	NA	NA
HCT116	+	+	+	G2	-	-	-	-	-	HCT_ROG2_111622	HCT_0.2APH_Ro3_Colch_G2_a	37 days, 22:01:00	WWOX	TA	U	100753	chr16	L	78927397	chr16	R	78826644	FALSE	0	*	NA	NA	NA	NA	NA	NA	NA
HCT116	+	+	+	G2	-	-	-	-	-	HCT_ROG2_111622	HCT_0.2APH_Ro3_Colch_G2_a	38 days, 8:01:00	WWOX	TA	U	392867	chr16	L	79145934	chr16	R	78753067	TRUE	-5	CCTCA	1	2	508	519	TRUE	foldback	7
HCT116	+	+	+	G2	-	-	-	-	-	HCT_ROG2_111622	HCT_0.2APH_Ro3_Colch_G2_a	38 days, 13:01:00	WWOX	TA	U	632735	chr16	L	79371259	chr16	R	78738524	TRUE	1	T	NA	NA	NA	NA	NA	NA	NA
HCT116	+	+	+	G2	-	-	-	-	-	HCT_ROG2_111622	HCT_0.2APH_Ro3_Colch_G2_a	38 days, 22:01:00	WWOX	TA	V	574911	chr16	R	78208845	chr16	R	78783756	TRUE	0		NA	NA	NA	NA	NA	NA	NA
HCT116	+	+	+	G2	-	-	-	-	-	HCT_ROG2_111622	HCT_0.2APH_Ro3_Colch_G2_a	38 days, 23:01:00	WWOX	TA	V	402792	chr16	R	78224019	chr16	R	78626811	FALSE	0	*	NA	NA	NA	NA	NA	NA	NA
HCT116	+	+	+	G2	-	-	-	-	-	HCT_ROG2_111622	HCT_0.2APH_Ro3_Colch_G2_a	39 days, 0:01:00	WWOX	TA	V	513691	chr16	R	78227394	chr16	R	78741085	FALSE	0	*	NA	NA	NA	NA	NA	NA	NA
HCT116	+	+	+	G2	-	-	-	-	-	HCT_ROG2_111622	HCT_0.2APH_Ro3_Colch_G2_a	39 days, 16:01:00	WWOX	TT	V	152134	chr16	R	78543537	chr16	R	78695671	FALSE	0	*	NA	NA	NA	NA	NA	NA	NA
HCT116	+	+	+	G2	-	-	-	-	-	HCT_ROG2_111622	HCT_0.2APH_Ro3_Colch_G2_a	41 days, 12:01:00	WWOX	TA	V	385291	chr16	R	78850451	chr16	R	79235742	TRUE	1	T	NA	NA	NA	NA	NA	NA	NA
HCT116	+	+	+	G2	-	-	-	-	-	HCT_ROG2_111622	HCT_0.2APH_Ro3_Colch_G2_b	43 days, 9:01:00	FHIT,WWOX	tt	T	0	chr3	L	60521029	chr16	R	78783516	TRUE	1	G	NA	NA	NA	NA	NA	NA	NA
HCT116	+	+	+	G2	-	-	-	-	-	HCT_ROG2_111622	HCT_0.2APH_Ro3_Colch_G2_b	44 days, 18:01:00	FHIT,WWOX	ta	T	0	chr3	R	59719896	chr16	R	78532273	TRUE	13	GGTGGTGGTGGGG	NA	NA	NA	NA	NA	NA	NA
HCT116	+	+	+	G2	-	-	-	-	-	HCT_ROG2_111622	HCT_0.2APH_Ro3_Colch_G2_b	4 days, 12:01:00	FHIT,WWOX	tt	T	0	chr3	L	60461613	chr16	L	78517012	TRUE	13	ACCACTTGAAATT	NA	NA	NA	NA	NA	NA	NA
HCT116	+	+	+	G2	-	-	-	-	-	HCT_ROG2_111622	HCT_0.2APH_Ro3_Colch_G2_b	48 days, 5:01:00	FHIT	TA	V	513387	chr3	L	59912332	chr3	L	60425719	TRUE	2	TG	NA	NA	NA	NA	NA	NA	NA
HCT116	+	+	+	G2	-	-	-	-	-	HCT_ROG2_111622	HCT_0.2APH_Ro3_Colch_G2_b	48 days, 7:01:00	FHIT	TA	V	376787	chr3	L	60061146	chr3	L	60437933	TRUE	0		NA	NA	NA	NA	NA	NA	NA
HCT116	+	+	+	G2	-	-	-	-	-	HCT_ROG2_111622	HCT_0.2APH_Ro3_Colch_G2_b	48 days, 11:01:00	FHIT	TA	V	329900	chr3	L	60175927	chr3	L	60505827	TRUE	3	TGT	NA	NA	NA	NA	NA	NA	NA
HCT116	+	+	+	G2	-	-	-	-	-	HCT_ROG2_111622	HCT_0.2APH_Ro3_Colch_G2_b	49 days, 20:01:00	FHIT	TT	V	95624	chr3	L	60376370	chr3	L	60471994	TRUE	3	ACT	NA	NA	NA	NA	NA	NA	NA
HCT116	+	+	+	G2	-	-	-	-	-	HCT_ROG2_111622	HCT_0.2APH_Ro3_Colch_G2_b	50 days, 20:01:00	FHIT	TT	V	50845	chr3	L	60467516	chr3	L	60518361	TRUE	7	ATACATT	NA	NA	NA	NA	NA	NA	NA
HCT116	+	+	+	G2	-	-	-	-	-	HCT_ROG2_111622	HCT_0.2APH_Ro3_Colch_G2_b	55 days, 12:01:00	FHIT	TA	D	319767	chr3	L	59985914	chr3	R	60305681	TRUE	-11	TACATTATAGG	NA	NA	NA	NA	NA	notFound	NA
HCT116	+	+	+	G2	-	-	-	-	-	HCT_ROG2_111622	HCT_0.2APH_Ro3_Colch_G2_b	56 days, 8:01:00	FHIT	TA	D	342950	chr3	L	60065208	chr3	R	60408158	FALSE	0	*	NA	NA	NA	NA	NA	NA	NA
HCT116	+	+	+	G2	-	-	-	-	-	HCT_ROG2_111622	HCT_0.2APH_Ro3_Colch_G2_b	57 days, 15:01:00	FHIT	TA	D	272789	chr3	L	60099448	chr3	R	60372237	TRUE	-5	TGGTA	NA	NA	NA	NA	NA	notFound	NA
HCT116	+	+	+	G2	-	-	-	-	-	HCT_ROG2_111622	HCT_0.2APH_Ro3_Colch_G2_b	58 days, 22:01:00	FHIT	TA	D	331542	chr3	L	60121565	chr3	R	60453107	FALSE	0	*	NA	NA	NA	NA	NA	NA	NA
HCT116	+	+	+	G2	-	-	-	-	-	HCT_ROG2_111622	HCT_0.2APH_Ro3_Colch_G2_b	59 days, 17:01:00	FHIT	TA	D	476300	chr3	L	60133259	chr3	R	60609559	FALSE	0	*	NA	NA	NA	NA	NA	NA	NA
HCT116	+	+	+	G2	-	-	-	-	-	HCT_ROG2_111622	HCT_0.2APH_Ro3_Colch_G2_b	61 days, 2:01:00	FHIT	TA	D	276188	chr3	L	60148346	chr3	R	60424534	TRUE	-8	CCCTGTGC	NA	NA	NA	NA	NA	notFound	NA
HCT116	+	+	+	G2	-	-	-	-	-	HCT_ROG2_111622	HCT_0.2APH_Ro3_Colch_G2_b	61 days, 14:01:00	FHIT	TA	D	362965	chr3	L	60149650	chr3	R	60512615	TRUE	4	CAAC	NA	NA	NA	NA	NA	NA	NA
HCT116	+	+	+	G2	-	-	-	-	-	HCT_ROG2_111622	HCT_0.2APH_Ro3_Colch_G2_b	62 days, 16:01:00	FHIT	TA	D	407229	chr3	L	60162928	chr3	R	60570157	TRUE	2	GC	NA	NA	NA	NA	NA	NA	NA
HCT116	+	+	+	G2	-	-	-	-	-	HCT_ROG2_111622	HCT_0.2APH_Ro3_Colch_G2_b	62 days, 19:01:00	FHIT	TA	D	428285	chr3	L	60164489	chr3	R	60592774	FALSE	0	*	NA	NA	NA	NA	NA	NA	NA
HCT116	+	+	+	G2	-	-	-	-	-	HCT_ROG2_111622	HCT_0.2APH_Ro3_Colch_G2_b	63 days, 2:01:00	FHIT	TA	D	341265	chr3	L	60168378	chr3	R	60509643	TRUE	1	G	NA	NA	NA	NA	NA	NA	NA
HCT116	+	+	+	G2	-	-	-	-	-	HCT_ROG2_111622	HCT_0.2APH_Ro3_Colch_G2_b	63 days, 4:01:00	FHIT	TA	D	439376	chr3	L	60168874	chr3	R	60608250	TRUE	4	ATCC	NA	NA	NA	NA	NA	NA	NA
HCT116	+	+	+	G2	-	-	-	-	-	HCT_ROG2_111622	HCT_0.2APH_Ro3_Colch_G2_b	63 days, 13:01:00	FHIT	TA	D	237124	chr3	L	60173812	chr3	R	60410936	TRUE	2	AT	NA	NA	NA	NA	NA	NA	NA
HCT116	+	+	+	G2	-	-	-	-	-	HCT_ROG2_111622	HCT_0.2APH_Ro3_Colch_G2_b	63 days, 17:01:00	FHIT	TA	D	287678	chr3	L	60173898	chr3	R	60461576	TRUE	-1	T	2	1	483	500	TRUE	palindrome	0
HCT116	+	+	+	G2	-	-	-	-	-	HCT_ROG2_111622	HCT_0.2APH_Ro3_Colch_G2_b	6 days, 8:01:00	WWOX	TA	D	343943	chr16	L	78158974	chr16	R	78502917	TRUE	1	T	NA	NA	NA	NA	NA	NA	NA
HCT116	+	+	+	G2	-	-	-	-	-	HCT_ROG2_111622	HCT_0.2APH_Ro3_Colch_G2_b	63 days, 18:01:00	FHIT	TA	D	295812	chr3	L	60171088	chr3	R	60466900	FALSE	0	*	NA	NA	NA	NA	NA	NA	NA
HCT116	+	+	+	G2	-	-	-	-	-	HCT_ROG2_111622	HCT_0.2APH_Ro3_Colch_G2_b	64 days, 1:01:00	FHIT	TA	D	385266	chr3	L	60179954	chr3	R	60565220	TRUE	-2	GT	NA	NA	NA	NA	NA	notFound	NA
HCT116	+	+	+	G2	-	-	-	-	-	HCT_ROG2_111622	HCT_0.2APH_Ro3_Colch_G2_b	65 days, 1:01:00	FHIT	TA	D	290075	chr3	L	60182947	chr3	R	60473022	TRUE	5	CAATG	NA	NA	NA	NA	NA	NA	NA
HCT116	+	+	+	G2	-	-	-	-	-	HCT_ROG2_111622	HCT_0.2APH_Ro3_Colch_G2_b	65 days, 4:01:00	FHIT	TA	D	366265	chr3	L	60184875	chr3	R	60551140	FALSE	0	*	NA	NA	NA	NA	NA	NA	NA
HCT116	+	+	+	G2	-	-	-	-	-	HCT_ROG2_111622	HCT_0.2APH_Ro3_Colch_G2_b	6 days, 12:01:00	WWOX	TA	D	284753	chr16	L	78227456	chr16	R	78512209	TRUE	2	AT	NA	NA	NA	NA	NA	NA	NA
HCT116	+	+	+	G2	-	-	-	-	-	HCT_ROG2_111622	HCT_0.2APH_Ro3_Colch_G2_b	65 days, 17:02:00	FHIT	TA	D	176049	chr3	L	60197947	chr3	R	60373996	TRUE	3	GCA	NA	NA	NA	NA	NA	NA	NA
HCT116	+	+	+	G2	-	-	-	-	-	HCT_ROG2_111622	HCT_0.2APH_Ro3_Colch_G2_b	66 days, 14:01:00	FHIT	TA	D	321840	chr3	L	60196616	chr3	R	60518456	TRUE	3	AAA	NA	NA	NA	NA	NA	NA	NA
HCT116	+	+	+	G2	-	-	-	-	-	HCT_ROG2_111622	HCT_0.2APH_Ro3_Colch_G2_b	67 days, 1:01:00	FHIT	TA	D	435167	chr3	L	60192894	chr3	R	60628061	TRUE	5	ATTTT	NA	NA	NA	NA	NA	NA	NA
HCT116	+	+	+	G2	-	-	-	-	-	HCT_ROG2_111622	HCT_0.2APH_Ro3_Colch_G2_b	67 days, 5:01:00	FHIT	TA	D	447487	chr3	L	60194785	chr3	R	60642272	TRUE	3	CAG	NA	NA	NA	NA	NA	NA	NA
HCT116	+	+	+	G2	-	-	-	-	-	HCT_ROG2_111622	HCT_0.2APH_Ro3_Colch_G2_b	67 days, 19:01:00	FHIT	TA	D	168465	chr3	L	60211356	chr3	R	60379821	TRUE	-8	TATTAAAA	1	1	480	490	FALSE	crossJxn	10
HCT116	+	+	+	G2	-	-	-	-	-	HCT_ROG2_111622	HCT_0.2APH_Ro3_Colch_G2_b	67 days, 19:02:00	FHIT	TA	D	170768	chr3	L	60208444	chr3	R	60379212	TRUE	-15	ATATGAAATAGATTT	NA	NA	NA	NA	NA	notFound	NA
HCT116	+	+	+	G2	-	-	-	-	-	HCT_ROG2_111622	HCT_0.2APH_Ro3_Colch_G2_b	68 days, 5:01:00	FHIT	TA	D	248881	chr3	L	60205260	chr3	R	60454141	TRUE	4	GAAT	NA	NA	NA	NA	NA	NA	NA
HCT116	+	+	+	G2	-	-	-	-	-	HCT_ROG2_111622	HCT_0.2APH_Ro3_Colch_G2_b	68 days, 15:01:00	FHIT	TA	D	338739	chr3	L	60208063	chr3	R	60546802	FALSE	0	*	NA	NA	NA	NA	NA	NA	NA
HCT116	+	+	+	G2	-	-	-	-	-	HCT_ROG2_111622	HCT_0.2APH_Ro3_Colch_G2_b	68 days, 20:01:00	FHIT	TA	D	402485	chr3	L	60210792	chr3	R	60613277	TRUE	3	TGT	NA	NA	NA	NA	NA	NA	NA
HCT116	+	+	+	G2	-	-	-	-	-	HCT_ROG2_111622	HCT_0.2APH_Ro3_Colch_G2_b	6 days, 22:01:00	WWOX	TA	D	169420	chr16	L	78298435	chr16	R	78467855	TRUE	3	GTG	NA	NA	NA	NA	NA	NA	NA
HCT116	+	+	+	G2	-	-	-	-	-	HCT_ROG2_111622	HCT_0.2APH_Ro3_Colch_G2_b	69 days, 21:01:00	FHIT	TA	D	249644	chr3	L	60224127	chr3	R	60473771	TRUE	3	ATT	NA	NA	NA	NA	NA	NA	NA
HCT116	+	+	+	G2	-	-	-	-	-	HCT_ROG2_111622	HCT_0.2APH_Ro3_Colch_G2_b	70 days, 5:02:00	FHIT	TA	D	345767	chr3	L	60213326	chr3	R	60559093	FALSE	0	*	NA	NA	NA	NA	NA	NA	NA
HCT116	+	+	+	G2	-	-	-	-	-	HCT_ROG2_111622	HCT_0.2APH_Ro3_Colch_G2_b	70 days, 18:01:00	FHIT	TA	D	453009	chr3	L	60219957	chr3	R	60672966	FALSE	0	*	NA	NA	NA	NA	NA	NA	NA
HCT116	+	+	+	G2	-	-	-	-	-	HCT_ROG2_111622	HCT_0.2APH_Ro3_Colch_G2_b	71 days, 9:01:00	FHIT	TA	D	70301	chr3	L	60231821	chr3	R	60302122	TRUE	-8	TACCTAGA	1	1	481	493	TRUE	foldback	7
HCT116	+	+	+	G2	-	-	-	-	-	HCT_ROG2_111622	HCT_0.2APH_Ro3_Colch_G2_b	72 days, 13:01:00	FHIT	TA	D	402686	chr3	L	60232632	chr3	R	60635318	TRUE	2	CA	NA	NA	NA	NA	NA	NA	NA
HCT116	+	+	+	G2	-	-	-	-	-	HCT_ROG2_111622	HCT_0.2APH_Ro3_Colch_G2_b	72 days, 22:01:00	FHIT	TA	D	91624	chr3	L	60238917	chr3	R	60330541	FALSE	0	*	NA	NA	NA	NA	NA	NA	NA
HCT116	+	+	+	G2	-	-	-	-	-	HCT_ROG2_111622	HCT_0.2APH_Ro3_Colch_G2_b	74 days, 19:01:00	FHIT	TA	D	101125	chr3	L	60258575	chr3	R	60359700	TRUE	-2	GG	NA	NA	NA	NA	NA	notFound	NA
HCT116	+	+	+	G2	-	-	-	-	-	HCT_ROG2_111622	HCT_0.2APH_Ro3_Colch_G2_b	75 days, 1:01:00	FHIT	TA	D	139687	chr3	L	60258776	chr3	R	60398463	FALSE	0	*	NA	NA	NA	NA	NA	NA	NA
HCT116	+	+	+	G2	-	-	-	-	-	HCT_ROG2_111622	HCT_0.2APH_Ro3_Colch_G2_b	75 days, 23:01:00	FHIT	TA	D	143063	chr3	L	60272010	chr3	R	60415073	FALSE	0	*	NA	NA	NA	NA	NA	NA	NA
HCT116	+	+	+	G2	-	-	-	-	-	HCT_ROG2_111622	HCT_0.2APH_Ro3_Colch_G2_b	76 days, 20:01:00	FHIT	TA	D	217282	chr3	L	60278089	chr3	R	60495371	TRUE	2	CA	NA	NA	NA	NA	NA	NA	NA
HCT116	+	+	+	G2	-	-	-	-	-	HCT_ROG2_111622	HCT_0.2APH_Ro3_Colch_G2_b	77 days, 1:01:00	FHIT	TA	D	23923	chr3	L	60286194	chr3	R	60310117	TRUE	-1	T	NA	NA	NA	NA	NA	notFound	NA
HCT116	+	+	+	G2	-	-	-	-	-	HCT_ROG2_111622	HCT_0.2APH_Ro3_Colch_G2_b	77 days, 7:01:00	FHIT	TA	D	165041	chr3	L	60286395	chr3	R	60451436	TRUE	-24	AAAATACAATTTCTTACAAAATTT	NA	NA	NA	NA	NA	NA	NA
HCT116	+	+	+	G2	-	-	-	-	-	HCT_ROG2_111622	HCT_0.2APH_Ro3_Colch_G2_b	7 days, 19:01:00	WWOX	TA	D	362638	chr16	L	78337620	chr16	R	78700258	TRUE	1	C	NA	NA	NA	NA	NA	NA	NA
HCT116	+	+	+	G2	-	-	-	-	-	HCT_ROG2_111622	HCT_0.2APH_Ro3_Colch_G2_b	78 days, 13:02:00	FHIT	TT	D	11453	chr3	L	60303385	chr3	R	60314838	TRUE	2	AC	NA	NA	NA	NA	NA	NA	NA
HCT116	+	+	+	G2	-	-	-	-	-	HCT_ROG2_111622	HCT_0.2APH_Ro3_Colch_G2_b	78 days, 21:01:00	FHIT	TT	D	97232	chr3	L	60308165	chr3	R	60405397	TRUE	-9	TGACTTTCT	1	1	682	692	FALSE	other	181
HCT116	+	+	+	G2	-	-	-	-	-	HCT_ROG2_111622	HCT_0.2APH_Ro3_Colch_G2_b	79 days, 4:01:00	FHIT	TT	D	141351	chr3	L	60315104	chr3	R	60456455	FALSE	0	*	NA	NA	NA	NA	NA	NA	NA
HCT116	+	+	+	G2	-	-	-	-	-	HCT_ROG2_111622	HCT_0.2APH_Ro3_Colch_G2_b	79 days, 18:01:00	FHIT	TA	D	792871	chr3	L	60305593	chr3	R	61098464	TRUE	2	GT	NA	NA	NA	NA	NA	NA	NA
HCT116	+	+	+	G2	-	-	-	-	-	HCT_ROG2_111622	HCT_0.2APH_Ro3_Colch_G2_b	81 days, 11:01:00	FHIT	TT	D	16059	chr3	L	60357135	chr3	R	60373194	TRUE	-1	A	NA	NA	NA	NA	NA	notFound	NA
HCT116	+	+	+	G2	-	-	-	-	-	HCT_ROG2_111622	HCT_0.2APH_Ro3_Colch_G2_b	81 days, 19:01:00	FHIT	TT	D	94695	chr3	L	60358752	chr3	R	60453447	TRUE	-1	G	NA	NA	NA	NA	NA	notFound	NA
HCT116	+	+	+	G2	-	-	-	-	-	HCT_ROG2_111622	HCT_0.2APH_Ro3_Colch_G2_b	82 days, 3:01:00	FHIT	TA	U	711139	chr3	L	60369472	chr3	R	59658333	TRUE	2	CA	NA	NA	NA	NA	NA	NA	NA
HCT116	+	+	+	G2	-	-	-	-	-	HCT_ROG2_111622	HCT_0.2APH_Ro3_Colch_G2_b	82 days, 17:01:00	FHIT	TT	D	28427	chr3	L	60373846	chr3	R	60402273	TRUE	2	AG	NA	NA	NA	NA	NA	NA	NA
HCT116	+	+	+	G2	-	-	-	-	-	HCT_ROG2_111622	HCT_0.2APH_Ro3_Colch_G2_b	83 days, 1:01:00	FHIT	TT	D	130100	chr3	L	60369553	chr3	R	60499653	FALSE	0	*	NA	NA	NA	NA	NA	NA	NA
HCT116	+	+	+	G2	-	-	-	-	-	HCT_ROG2_111622	HCT_0.2APH_Ro3_Colch_G2_b	83 days, 18:01:00	FHIT	TT	D	119206	chr3	L	60386269	chr3	R	60505475	TRUE	2	AA	NA	NA	NA	NA	NA	NA	NA
HCT116	+	+	+	G2	-	-	-	-	-	HCT_ROG2_111622	HCT_0.2APH_Ro3_Colch_G2_b	85 days, 3:10:00	FHIT	TT	D	33844	chr3	L	60401816	chr3	R	60435660	TRUE	-23	ATTTTTATATTTTATATTTTATA	NA	NA	NA	NA	NA	NA	NA
HCT116	+	+	+	G2	-	-	-	-	-	HCT_ROG2_111622	HCT_0.2APH_Ro3_Colch_G2_b	85 days, 3:13:00	FHIT	TT	D	12795	chr3	L	60425050	chr3	R	60437845	TRUE	3	TAA	NA	NA	NA	NA	NA	NA	NA
HCT116	+	+	+	G2	-	-	-	-	-	HCT_ROG2_111622	HCT_0.2APH_Ro3_Colch_G2_b	85 days, 7:01:00	FHIT	TT	D	20754	chr3	L	60440020	chr3	R	60460774	TRUE	1	G	NA	NA	NA	NA	NA	NA	NA
HCT116	+	+	+	G2	-	-	-	-	-	HCT_ROG2_111622	HCT_0.2APH_Ro3_Colch_G2_b	8 days, 12:01:00	WWOX	TA	D	329309	chr16	L	78375734	chr16	R	78705043	TRUE	-2	TT	NA	NA	NA	NA	NA	notFound	NA
HCT116	+	+	+	G2	-	-	-	-	-	HCT_ROG2_111622	HCT_0.2APH_Ro3_Colch_G2_b	85 days, 10:02:00	FHIT	TT	D	64411	chr3	L	60403106	chr3	R	60467517	TRUE	5	GCGTT	NA	NA	NA	NA	NA	NA	NA
HCT116	+	+	+	G2	-	-	-	-	-	HCT_ROG2_111622	HCT_0.2APH_Ro3_Colch_G2_b	85 days, 15:01:00	FHIT	TT	D	105551	chr3	L	60407001	chr3	R	60512552	TRUE	2	CA	NA	NA	NA	NA	NA	NA	NA
HCT116	+	+	+	G2	-	-	-	-	-	HCT_ROG2_111622	HCT_0.2APH_Ro3_Colch_G2_b	85 days, 19:01:00	FHIT	TT	D	97161	chr3	L	60426587	chr3	R	60523748	FALSE	0	*	NA	NA	NA	NA	NA	NA	NA
HCT116	+	+	+	G2	-	-	-	-	-	HCT_ROG2_111622	HCT_0.2APH_Ro3_Colch_G2_b	86 days, 2:01:00	FHIT	TT	D	146206	chr3	L	60396244	chr3	R	60542450	TRUE	7	TTGATAG	NA	NA	NA	NA	NA	NA	NA
HCT116	+	+	+	G2	-	-	-	-	-	HCT_ROG2_111622	HCT_0.2APH_Ro3_Colch_G2_b	86 days, 5:01:00	FHIT	TT	D	127415	chr3	L	60422670	chr3	R	60550085	TRUE	-2	TG	NA	NA	NA	NA	NA	notFound	NA
HCT116	+	+	+	G2	-	-	-	-	-	HCT_ROG2_111622	HCT_0.2APH_Ro3_Colch_G2_b	86 days, 18:01:00	FHIT	TT	D	157693	chr3	L	60425577	chr3	R	60583270	TRUE	3	GGC	NA	NA	NA	NA	NA	NA	NA
HCT116	+	+	+	G2	-	-	-	-	-	HCT_ROG2_111622	HCT_0.2APH_Ro3_Colch_G2_b	86 days, 20:01:00	FHIT	TT	D	163638	chr3	L	60426729	chr3	R	60590367	TRUE	8	TCCTTGCC	NA	NA	NA	NA	NA	NA	NA
HCT116	+	+	+	G2	-	-	-	-	-	HCT_ROG2_111622	HCT_0.2APH_Ro3_Colch_G2_b	87 days, 3:01:00	FHIT	TT	D	204175	chr3	L	60411655	chr3	R	60615830	TRUE	5	TGGCA	NA	NA	NA	NA	NA	NA	NA
HCT116	+	+	+	G2	-	-	-	-	-	HCT_ROG2_111622	HCT_0.2APH_Ro3_Colch_G2_b	87 days, 6:01:00	FHIT	TT	D	218090	chr3	L	60409412	chr3	R	60627502	TRUE	-8	TTTACAAA	NA	NA	NA	NA	NA	notFound	NA
HCT116	+	+	+	G2	-	-	-	-	-	HCT_ROG2_111622	HCT_0.2APH_Ro3_Colch_G2_b	8 days, 18:01:00	WWOX	TA	D	317152	chr16	L	78381972	chr16	R	78699124	FALSE	0	*	NA	NA	NA	NA	NA	NA	NA
HCT116	+	+	+	G2	-	-	-	-	-	HCT_ROG2_111622	HCT_0.2APH_Ro3_Colch_G2_b	88 days, 3:01:00	FHIT	TT	D	256745	chr3	L	60418014	chr3	R	60674759	TRUE	2	CA	NA	NA	NA	NA	NA	NA	NA
HCT116	+	+	+	G2	-	-	-	-	-	HCT_ROG2_111622	HCT_0.2APH_Ro3_Colch_G2_b	88 days, 4:01:00	FHIT	TT	D	234786	chr3	L	60441639	chr3	R	60676425	TRUE	-13	ACAATAAACCTAG	NA	NA	NA	NA	NA	notFound	NA
HCT116	+	+	+	G2	-	-	-	-	-	HCT_ROG2_111622	HCT_0.2APH_Ro3_Colch_G2_b	88 days, 9:01:00	FHIT	TT	D	285610	chr3	L	60412251	chr3	R	60697861	TRUE	-3	AAT	5	1	480	493	FALSE	crossJxn	7
HCT116	+	+	+	G2	-	-	-	-	-	HCT_ROG2_111622	HCT_0.2APH_Ro3_Colch_G2_b	88 days, 19:01:00	FHIT	TA	D	308630	chr3	L	60430354	chr3	R	60738984	TRUE	2	AA	NA	NA	NA	NA	NA	NA	NA
HCT116	+	+	+	G2	-	-	-	-	-	HCT_ROG2_111622	HCT_0.2APH_Ro3_Colch_G2_b	88 days, 22:01:00	FHIT	TA	D	333963	chr3	L	60416027	chr3	R	60749990	TRUE	-4	TAAA	1	2	161	168	FALSE	other	332
HCT116	+	+	+	G2	-	-	-	-	-	HCT_ROG2_111622	HCT_0.2APH_Ro3_Colch_G2_b	89 days, 5:01:00	FHIT	TA	D	367036	chr3	L	60418235	chr3	R	60785271	TRUE	4	AAAG	NA	NA	NA	NA	NA	NA	NA
HCT116	+	+	+	G2	-	-	-	-	-	HCT_ROG2_111622	HCT_0.2APH_Ro3_Colch_G2_b	90 days, 0:01:00	FHIT	TT	D	64154	chr3	L	60455249	chr3	R	60519403	TRUE	1	A	NA	NA	NA	NA	NA	NA	NA
HCT116	+	+	+	G2	-	-	-	-	-	HCT_ROG2_111622	HCT_0.2APH_Ro3_Colch_G2_b	90 days, 10:01:00	FHIT	TT	D	144164	chr3	L	60455805	chr3	R	60599969	TRUE	-19	ACCAAAAATGTATCCAGAT	1	2	504	527	FALSE	crossJxn	3
HCT116	+	+	+	G2	-	-	-	-	-	HCT_ROG2_111622	HCT_0.2APH_Ro3_Colch_G2_b	90 days, 22:01:00	FHIT	TT	D	205065	chr3	L	60456115	chr3	R	60661180	FALSE	0	*	NA	NA	NA	NA	NA	NA	NA
HCT116	+	+	+	G2	-	-	-	-	-	HCT_ROG2_111622	HCT_0.2APH_Ro3_Colch_G2_b	91 days, 8:01:00	FHIT	TA	D	323481	chr3	L	60451002	chr3	R	60774483	FALSE	0	*	NA	NA	NA	NA	NA	NA	NA
HCT116	+	+	+	G2	-	-	-	-	-	HCT_ROG2_111622	HCT_0.2APH_Ro3_Colch_G2_b	91 days, 20:01:00	FHIT	TT	D	54505	chr3	L	60473172	chr3	R	60527677	TRUE	0		NA	NA	NA	NA	NA	NA	NA
HCT116	+	+	+	G2	-	-	-	-	-	HCT_ROG2_111622	HCT_0.2APH_Ro3_Colch_G2_b	91 days, 23:01:00	FHIT	TT	D	61771	chr3	L	60472721	chr3	R	60534492	TRUE	-4	ATAA	2	2	502	511	FALSE	crossJxn	1
HCT116	+	+	+	G2	-	-	-	-	-	HCT_ROG2_111622	HCT_0.2APH_Ro3_Colch_G2_b	92 days, 0:01:00	FHIT	TT	D	66142	chr3	L	60469986	chr3	R	60536128	TRUE	1	C	NA	NA	NA	NA	NA	NA	NA
HCT116	+	+	+	G2	-	-	-	-	-	HCT_ROG2_111622	HCT_0.2APH_Ro3_Colch_G2_b	92 days, 14:01:00	FHIT	TT	D	164422	chr3	L	60459383	chr3	R	60623805	FALSE	0	*	NA	NA	NA	NA	NA	NA	NA
HCT116	+	+	+	G2	-	-	-	-	-	HCT_ROG2_111622	HCT_0.2APH_Ro3_Colch_G2_b	92 days, 15:01:00	FHIT	TT	D	159992	chr3	L	60464990	chr3	R	60624982	FALSE	0	*	NA	NA	NA	NA	NA	NA	NA
HCT116	+	+	+	G2	-	-	-	-	-	HCT_ROG2_111622	HCT_0.2APH_Ro3_Colch_G2_b	93 days, 10:01:00	FHIT	TA	D	254846	chr3	L	60467659	chr3	R	60722505	TRUE	1	T	NA	NA	NA	NA	NA	NA	NA
HCT116	+	+	+	G2	-	-	-	-	-	HCT_ROG2_111622	HCT_0.2APH_Ro3_Colch_G2_b	94 days, 22:01:00	FHIT	TT	U	46252	chr3	L	60515477	chr3	R	60469225	FALSE	0	*	NA	NA	NA	NA	NA	NA	NA
HCT116	+	+	+	G2	-	-	-	-	-	HCT_ROG2_111622	HCT_0.2APH_Ro3_Colch_G2_b	95 days, 1:01:00	FHIT	TT	U	29203	chr3	L	60516845	chr3	R	60487642	TRUE	2	TC	NA	NA	NA	NA	NA	NA	NA
HCT116	+	+	+	G2	-	-	-	-	-	HCT_ROG2_111622	HCT_0.2APH_Ro3_Colch_G2_b	95 days, 6:01:00	FHIT	TT	D	35974	chr3	L	60513251	chr3	R	60549225	TRUE	0		NA	NA	NA	NA	NA	NA	NA
HCT116	+	+	+	G2	-	-	-	-	-	HCT_ROG2_111622	HCT_0.2APH_Ro3_Colch_G2_b	95 days, 19:02:00	FHIT	TT	D	66454	chr3	L	60516393	chr3	R	60582847	TRUE	3	TCT	NA	NA	NA	NA	NA	NA	NA
HCT116	+	+	+	G2	-	-	-	-	-	HCT_ROG2_111622	HCT_0.2APH_Ro3_Colch_G2_b	95 days, 22:02:00	FHIT	TT	D	72974	chr3	L	60515432	chr3	R	60588406	FALSE	0	*	NA	NA	NA	NA	NA	NA	NA
HCT116	+	+	+	G2	-	-	-	-	-	HCT_ROG2_111622	HCT_0.2APH_Ro3_Colch_G2_b	96 days, 2:01:00	FHIT	TT	D	93964	chr3	L	60516474	chr3	R	60610438	TRUE	-1	G	1	2	418	425	TRUE	strandSwitch	75
HCT116	+	+	+	G2	-	-	-	-	-	HCT_ROG2_111622	HCT_0.2APH_Ro3_Colch_G2_b	96 days, 14:01:00	FHIT	TT	D	140732	chr3	L	60514760	chr3	R	60655492	FALSE	0	*	NA	NA	NA	NA	NA	NA	NA
HCT116	+	+	+	G2	-	-	-	-	-	HCT_ROG2_111622	HCT_0.2APH_Ro3_Colch_G2_b	96 days, 19:01:00	FHIT	TT	D	155193	chr3	L	60524183	chr3	R	60679376	TRUE	5	ACATT	NA	NA	NA	NA	NA	NA	NA
HCT116	+	+	+	G2	-	-	-	-	-	HCT_ROG2_111622	HCT_0.2APH_Ro3_Colch_G2_b	96 days, 21:01:00	FHIT	TT	D	171443	chr3	L	60513752	chr3	R	60685195	TRUE	4	TCAA	NA	NA	NA	NA	NA	NA	NA
HCT116	+	+	+	G2	-	-	-	-	-	HCT_ROG2_111622	HCT_0.2APH_Ro3_Colch_G2_b	97 days, 18:01:00	FHIT	TT	D	36521	chr3	L	60540010	chr3	R	60576531	TRUE	-3	TGG	2	1	486	492	TRUE	foldback	8
HCT116	+	+	+	G2	-	-	-	-	-	HCT_ROG2_111622	HCT_0.2APH_Ro3_Colch_G2_b	9 days, 18:01:00	WWOX	TA	D	365605	chr16	L	78394987	chr16	R	78760592	FALSE	0	*	NA	NA	NA	NA	NA	NA	NA
HCT116	+	+	+	G2	-	-	-	-	-	HCT_ROG2_111622	HCT_0.2APH_Ro3_Colch_G2_b	98 days, 7:01:00	FHIT	TT	D	27220	chr3	L	60550013	chr3	R	60577233	TRUE	2	CT	NA	NA	NA	NA	NA	NA	NA
HCT116	+	+	+	G2	-	-	-	-	-	HCT_ROG2_111622	HCT_0.2APH_Ro3_Colch_G2_b	9 days, 19:01:00	WWOX	TA	D	407554	chr16	L	78394856	chr16	R	78802410	TRUE	3	GAA	NA	NA	NA	NA	NA	NA	NA
HCT116	+	+	+	G2	-	-	-	-	-	HCT_ROG2_111622	HCT_0.2APH_Ro3_Colch_G2_b	99 days, 11:02:00	FHIT	TT	D	35671	chr3	L	60558069	chr3	R	60593740	TRUE	2	AG	NA	NA	NA	NA	NA	NA	NA
HCT116	+	+	+	G2	-	-	-	-	-	HCT_ROG2_111622	HCT_0.2APH_Ro3_Colch_G2_b	100 days, 6:01:00	FHIT	TT	D	48963	chr3	L	60566266	chr3	R	60615229	FALSE	0	*	NA	NA	NA	NA	NA	NA	NA
HCT116	+	+	+	G2	-	-	-	-	-	HCT_ROG2_111622	HCT_0.2APH_Ro3_Colch_G2_b	100 days, 13:01:00	FHIT	TT	D	13232	chr3	L	60581847	chr3	R	60595079	TRUE	-5	ATATC	1	2	509	522	TRUE	foldback	8
HCT116	+	+	+	G2	-	-	-	-	-	HCT_ROG2_111622	HCT_0.2APH_Ro3_Colch_G2_b	100 days, 13:02:00	FHIT	TT	D	21354	chr3	L	60573168	chr3	R	60594522	TRUE	3	TCA	NA	NA	NA	NA	NA	NA	NA
HCT116	+	+	+	G2	-	-	-	-	-	HCT_ROG2_111622	HCT_0.2APH_Ro3_Colch_G2_b	101 days, 9:01:00	FHIT	TT	U	146120	chr3	L	60593574	chr3	R	60447454	TRUE	-3	TTA	1	1	829	835	TRUE	strandSwitch	328
HCT116	+	+	+	G2	-	-	-	-	-	HCT_ROG2_111622	HCT_0.2APH_Ro3_Colch_G2_b	101 days, 19:01:00	FHIT	TT	D	25676	chr3	L	60594010	chr3	R	60619686	TRUE	2	CT	NA	NA	NA	NA	NA	NA	NA
HCT116	+	+	+	G2	-	-	-	-	-	HCT_ROG2_111622	HCT_0.2APH_Ro3_Colch_G2_b	102 days, 9:01:00	FHIT	TA	D	306643	chr3	L	60589397	chr3	R	60896040	TRUE	-6	ATATGG	NA	NA	NA	NA	NA	notFound	NA
HCT116	+	+	+	G2	-	-	-	-	-	HCT_ROG2_111622	HCT_0.2APH_Ro3_Colch_G2_b	103 days, 2:01:00	FHIT	TA	D	575766	chr3	L	60602484	chr3	R	61178250	FALSE	0	*	NA	NA	NA	NA	NA	NA	NA
HCT116	+	+	+	G2	-	-	-	-	-	HCT_ROG2_111622	HCT_0.2APH_Ro3_Colch_G2_b	103 days, 22:01:00	FHIT	TT	D	38687	chr3	L	60619199	chr3	R	60657886	FALSE	0	*	NA	NA	NA	NA	NA	NA	NA
HCT116	+	+	+	G2	-	-	-	-	-	HCT_ROG2_111622	HCT_0.2APH_Ro3_Colch_G2_b	103 days, 23:01:00	FHIT	TT	D	64195	chr3	L	60620112	chr3	R	60684307	TRUE	2	TA	NA	NA	NA	NA	NA	NA	NA
HCT116	+	+	+	G2	-	-	-	-	-	HCT_ROG2_111622	HCT_0.2APH_Ro3_Colch_G2_b	104 days, 2:01:00	FHIT	TT	U	66807	chr3	L	60626765	chr3	R	60559958	TRUE	1	T	NA	NA	NA	NA	NA	NA	NA
HCT116	+	+	+	G2	-	-	-	-	-	HCT_ROG2_111622	HCT_0.2APH_Ro3_Colch_G2_b	104 days, 3:01:00	FHIT	TT	U	41652	chr3	L	60627714	chr3	R	60586062	FALSE	0	*	NA	NA	NA	NA	NA	NA	NA
HCT116	+	+	+	G2	-	-	-	-	-	HCT_ROG2_111622	HCT_0.2APH_Ro3_Colch_G2_b	1 day, 0:03:00	WWOX	TT	V	156929	chr16	L	78540040	chr16	L	78696969	FALSE	0	*	NA	NA	NA	NA	NA	NA	NA
HCT116	+	+	+	G2	-	-	-	-	-	HCT_ROG2_111622	HCT_0.2APH_Ro3_Colch_G2_b	105 days, 10:01:00	FHIT	TA	D	152657	chr3	L	60644272	chr3	R	60796929	TRUE	1	G	NA	NA	NA	NA	NA	NA	NA
HCT116	+	+	+	G2	-	-	-	-	-	HCT_ROG2_111622	HCT_0.2APH_Ro3_Colch_G2_b	10 days, 14:01:00	WWOX	TA	D	374753	chr16	L	78404951	chr16	R	78779704	TRUE	3	TGG	NA	NA	NA	NA	NA	NA	NA
HCT116	+	+	+	G2	-	-	-	-	-	HCT_ROG2_111622	HCT_0.2APH_Ro3_Colch_G2_b	106 days, 6:01:00	FHIT	TT	U	52666	chr3	L	60667300	chr3	R	60614634	TRUE	9	AGTCTATTT	NA	NA	NA	NA	NA	NA	NA
HCT116	+	+	+	G2	-	-	-	-	-	HCT_ROG2_111622	HCT_0.2APH_Ro3_Colch_G2_b	106 days, 10:01:00	FHIT	TT	D	25397	chr3	L	60667529	chr3	R	60692926	FALSE	0	*	NA	NA	NA	NA	NA	NA	NA
HCT116	+	+	+	G2	-	-	-	-	-	HCT_ROG2_111622	HCT_0.2APH_Ro3_Colch_G2_b	106 days, 14:01:00	FHIT	TT	U	109598	chr3	L	60674137	chr3	R	60564539	TRUE	2	AT	NA	NA	NA	NA	NA	NA	NA
HCT116	+	+	+	G2	-	-	-	-	-	HCT_ROG2_111622	HCT_0.2APH_Ro3_Colch_G2_b	10 days, 15:01:00	WWOX	TA	D	392871	chr16	L	78400677	chr16	R	78793548	TRUE	1	G	NA	NA	NA	NA	NA	NA	NA
HCT116	+	+	+	G2	-	-	-	-	-	HCT_ROG2_111622	HCT_0.2APH_Ro3_Colch_G2_b	107 days, 13:01:00	FHIT	TA	U	80581	chr3	L	60701653	chr3	R	60621072	FALSE	0	*	NA	NA	NA	NA	NA	NA	NA
HCT116	+	+	+	G2	-	-	-	-	-	HCT_ROG2_111622	HCT_0.2APH_Ro3_Colch_G2_b	108 days, 14:01:00	FHIT	TA	U	855047	chr3	L	61477701	chr3	R	60622654	FALSE	0	*	NA	NA	NA	NA	NA	NA	NA
HCT116	+	+	+	G2	-	-	-	-	-	HCT_ROG2_111622	HCT_0.2APH_Ro3_Colch_G2_b	108 days, 18:01:00	FHIT	TA	V	305735	chr3	R	60110417	chr3	R	60416152	TRUE	2	CA	NA	NA	NA	NA	NA	NA	NA
HCT116	+	+	+	G2	-	-	-	-	-	HCT_ROG2_111622	HCT_0.2APH_Ro3_Colch_G2_b	108 days, 21:01:00	FHIT	TA	V	421118	chr3	R	60138139	chr3	R	60559257	TRUE	-15	CGCAAAGGAAGTCAG	1	1	435	456	TRUE	foldback	44
HCT116	+	+	+	G2	-	-	-	-	-	HCT_ROG2_111622	HCT_0.2APH_Ro3_Colch_G2_b	109 days, 9:05:00	FHIT	TA	V	170252	chr3	R	60234914	chr3	R	60405166	TRUE	7	ATCCTCG	NA	NA	NA	NA	NA	NA	NA
HCT116	+	+	+	G2	-	-	-	-	-	HCT_ROG2_111622	HCT_0.2APH_Ro3_Colch_G2_b	110 days, 2:01:00	FHIT	TT	V	96194	chr3	R	60319048	chr3	R	60415242	TRUE	-7	AAACTAA	1	2	507	515	TRUE	foldback	6
HCT116	+	+	+	G2	-	-	-	-	-	HCT_ROG2_111622	HCT_0.2APH_Ro3_Colch_G2_b	110 days, 5:01:00	FHIT	TA	V	949009	chr3	R	60325034	chr3	R	61274043	TRUE	1	G	NA	NA	NA	NA	NA	NA	NA
HCT116	+	+	+	G2	-	-	-	-	-	HCT_ROG2_111622	HCT_0.2APH_Ro3_Colch_G2_b	110 days, 18:01:00	FHIT	TT	V	184842	chr3	R	60428479	chr3	R	60613321	TRUE	4	TGCT	NA	NA	NA	NA	NA	NA	NA
HCT116	+	+	+	G2	-	-	-	-	-	HCT_ROG2_111622	HCT_0.2APH_Ro3_Colch_G2_b	112 days, 3:01:00	FHIT	TT	V	121895	chr3	R	60546291	chr3	R	60668186	TRUE	-13	AGGGCTAGCCAGT	NA	NA	NA	NA	NA	notFound	NA
HCT116	+	+	+	G2	-	-	-	-	-	HCT_ROG2_111622	HCT_0.2APH_Ro3_Colch_G2_b	112 days, 14:05:00	FHIT	TA	V	247802	chr3	R	60596199	chr3	R	60844001	TRUE	3	TGG	NA	NA	NA	NA	NA	NA	NA
HCT116	+	+	+	G2	-	-	-	-	-	HCT_ROG2_111622	HCT_0.2APH_Ro3_Colch_G2_b	112 days, 14:06:00	FHIT	TA	V	240869	chr3	R	60603049	chr3	R	60843918	TRUE	7	CCTGACA	NA	NA	NA	NA	NA	NA	NA
HCT116	+	+	+	G2	-	-	-	-	-	HCT_ROG2_111622	HCT_0.2APH_Ro3_Colch_G2_b	112 days, 14:07:00	FHIT	TA	V	241881	chr3	R	60603081	chr3	R	60844962	FALSE	0	*	NA	NA	NA	NA	NA	NA	NA
HCT116	+	+	+	G2	-	-	-	-	-	HCT_ROG2_111622	HCT_0.2APH_Ro3_Colch_G2_b	11 days, 6:01:00	WWOX	TA	D	366189	chr16	L	78413223	chr16	R	78779412	TRUE	3	AGG	NA	NA	NA	NA	NA	NA	NA
HCT116	+	+	+	G2	-	-	-	-	-	HCT_ROG2_111622	HCT_0.2APH_Ro3_Colch_G2_b	112 days, 23:01:00	FHIT	TA	V	506927	chr3	R	60648137	chr3	R	61155064	TRUE	2	TC	NA	NA	NA	NA	NA	NA	NA
HCT116	+	+	+	G2	-	-	-	-	-	HCT_ROG2_111622	HCT_0.2APH_Ro3_Colch_G2_b	11 days, 14:01:00	WWOX	TA	D	343320	chr16	L	78420066	chr16	R	78763386	TRUE	2	CA	NA	NA	NA	NA	NA	NA	NA
HCT116	+	+	+	G2	-	-	-	-	-	HCT_ROG2_111622	HCT_0.2APH_Ro3_Colch_G2_b	11 days, 18:01:00	WWOX	TA	D	93288	chr16	L	78422850	chr16	R	78516138	FALSE	0	*	NA	NA	NA	NA	NA	NA	NA
HCT116	+	+	+	G2	-	-	-	-	-	HCT_ROG2_111622	HCT_0.2APH_Ro3_Colch_G2_b	12 days, 4:01:00	WWOX	TA	D	41789	chr16	L	78433374	chr16	R	78475163	FALSE	0	*	NA	NA	NA	NA	NA	NA	NA
HCT116	+	+	+	G2	-	-	-	-	-	HCT_ROG2_111622	HCT_0.2APH_Ro3_Colch_G2_b	12 days, 10:01:00	WWOX	TA	D	328307	chr16	L	78434329	chr16	R	78762636	FALSE	0	*	NA	NA	NA	NA	NA	NA	NA
HCT116	+	+	+	G2	-	-	-	-	-	HCT_ROG2_111622	HCT_0.2APH_Ro3_Colch_G2_b	12 days, 13:01:00	WWOX	TA	D	416568	chr16	L	78436971	chr16	R	78853539	FALSE	0	*	NA	NA	NA	NA	NA	NA	NA
HCT116	+	+	+	G2	-	-	-	-	-	HCT_ROG2_111622	HCT_0.2APH_Ro3_Colch_G2_b	12 days, 20:01:00	WWOX	TA	D	249117	chr16	L	78443472	chr16	R	78692589	TRUE	-2	CA	1	2	509	516	TRUE	foldback	8
HCT116	+	+	+	G2	-	-	-	-	-	HCT_ROG2_111622	HCT_0.2APH_Ro3_Colch_G2_b	13 days, 10:01:00	WWOX	TA	D	321502	chr16	L	78451480	chr16	R	78772982	TRUE	2	GC	NA	NA	NA	NA	NA	NA	NA
HCT116	+	+	+	G2	-	-	-	-	-	HCT_ROG2_111622	HCT_0.2APH_Ro3_Colch_G2_b	13 days, 19:01:00	WWOX	TA	U	318389	chr16	L	78482120	chr16	R	78163731	FALSE	0	*	NA	NA	NA	NA	NA	NA	NA
HCT116	+	+	+	G2	-	-	-	-	-	HCT_ROG2_111622	HCT_0.2APH_Ro3_Colch_G2_b	14 days, 1:01:00	WWOX	TT	D	18084	chr16	L	78459748	chr16	R	78477832	TRUE	-8	CTGATTGC	NA	NA	NA	NA	NA	notFound	NA
HCT116	+	+	+	G2	-	-	-	-	-	HCT_ROG2_111622	HCT_0.2APH_Ro3_Colch_G2_b	14 days, 9:03:00	WWOX	TT	D	52341	chr16	L	78464854	chr16	R	78517195	TRUE	6	ACATAT	NA	NA	NA	NA	NA	NA	NA
HCT116	+	+	+	G2	-	-	-	-	-	HCT_ROG2_111622	HCT_0.2APH_Ro3_Colch_G2_b	14 days, 14:01:00	WWOX	TT	D	44701	chr16	L	78486244	chr16	R	78530945	FALSE	0	*	NA	NA	NA	NA	NA	NA	NA
HCT116	+	+	+	G2	-	-	-	-	-	HCT_ROG2_111622	HCT_0.2APH_Ro3_Colch_G2_b	14 days, 16:02:00	WWOX	TT	D	56155	chr16	L	78480116	chr16	R	78536271	TRUE	4	CCAA	NA	NA	NA	NA	NA	NA	NA
HCT116	+	+	+	G2	-	-	-	-	-	HCT_ROG2_111622	HCT_0.2APH_Ro3_Colch_G2_b	14 days, 22:06:00	WWOX	TT	D	214223	chr16	L	78481189	chr16	R	78695412	FALSE	0	*	NA	NA	NA	NA	NA	NA	NA
HCT116	+	+	+	G2	-	-	-	-	-	HCT_ROG2_111622	HCT_0.2APH_Ro3_Colch_G2_b	15 days, 1:01:00	WWOX	TT	D	214192	chr16	L	78496987	chr16	R	78711179	TRUE	-2	CA	NA	NA	NA	NA	NA	notFound	NA
HCT116	+	+	+	G2	-	-	-	-	-	HCT_ROG2_111622	HCT_0.2APH_Ro3_Colch_G2_b	15 days, 1:02:00	WWOX	TT	D	241205	chr16	L	78469838	chr16	R	78711043	TRUE	-24	CTAGAGTGACACCTAGAGGTGATG	NA	NA	NA	NA	NA	NA	NA
HCT116	+	+	+	G2	-	-	-	-	-	HCT_ROG2_111622	HCT_0.2APH_Ro3_Colch_G2_b	15 days, 3:03:00	WWOX	TT	D	236167	chr16	L	78479563	chr16	R	78715730	FALSE	0	*	NA	NA	NA	NA	NA	NA	NA
HCT116	+	+	+	G2	-	-	-	-	-	HCT_ROG2_111622	HCT_0.2APH_Ro3_Colch_G2_b	15 days, 8:01:00	WWOX	TA	D	269511	chr16	L	78456032	chr16	R	78725543	TRUE	1	C	NA	NA	NA	NA	NA	NA	NA
HCT116	+	+	+	G2	-	-	-	-	-	HCT_ROG2_111622	HCT_0.2APH_Ro3_Colch_G2_b	15 days, 11:02:00	WWOX	TT	D	264855	chr16	L	78467999	chr16	R	78732854	TRUE	2	TC	NA	NA	NA	NA	NA	NA	NA
HCT116	+	+	+	G2	-	-	-	-	-	HCT_ROG2_111622	HCT_0.2APH_Ro3_Colch_G2_b	15 days, 12:01:00	WWOX	TT	D	240441	chr16	L	78494875	chr16	R	78735316	TRUE	1	A	NA	NA	NA	NA	NA	NA	NA
HCT116	+	+	+	G2	-	-	-	-	-	HCT_ROG2_111622	HCT_0.2APH_Ro3_Colch_G2_b	15 days, 12:03:00	WWOX	TT	D	262954	chr16	L	78472176	chr16	R	78735130	FALSE	0	*	NA	NA	NA	NA	NA	NA	NA
HCT116	+	+	+	G2	-	-	-	-	-	HCT_ROG2_111622	HCT_0.2APH_Ro3_Colch_G2_b	15 days, 13:01:00	WWOX	TT	D	244649	chr16	L	78492987	chr16	R	78737636	TRUE	1	C	NA	NA	NA	NA	NA	NA	NA
HCT116	+	+	+	G2	-	-	-	-	-	HCT_ROG2_111622	HCT_0.2APH_Ro3_Colch_G2_b	15 days, 23:02:00	WWOX	TT	D	316682	chr16	L	78470611	chr16	R	78787293	TRUE	5	GAAAC	NA	NA	NA	NA	NA	NA	NA
HCT116	+	+	+	G2	-	-	-	-	-	HCT_ROG2_111622	HCT_0.2APH_Ro3_Colch_G2_b	16 days, 1:02:00	WWOX	TT	D	306310	chr16	L	78488740	chr16	R	78795050	TRUE	2	AC	NA	NA	NA	NA	NA	NA	NA
HCT116	+	+	+	G2	-	-	-	-	-	HCT_ROG2_111622	HCT_0.2APH_Ro3_Colch_G2_b	16 days, 5:02:00	WWOX	TA	D	350475	chr16	L	78455334	chr16	R	78805809	TRUE	-6	ATGATA	NA	NA	NA	NA	NA	notFound	NA
HCT116	+	+	+	G2	-	-	-	-	-	HCT_ROG2_111622	HCT_0.2APH_Ro3_Colch_G2_b	16 days, 6:02:00	WWOX	TT	D	351741	chr16	L	78456888	chr16	R	78808629	TRUE	0		NA	NA	NA	NA	NA	NA	NA
HCT116	+	+	+	G2	-	-	-	-	-	HCT_ROG2_111622	HCT_0.2APH_Ro3_Colch_G2_b	16 days, 7:01:00	WWOX	TT	D	335540	chr16	L	78474727	chr16	R	78810267	FALSE	0	*	NA	NA	NA	NA	NA	NA	NA
HCT116	+	+	+	G2	-	-	-	-	-	HCT_ROG2_111622	HCT_0.2APH_Ro3_Colch_G2_b	16 days, 8:01:00	WWOX	TT	D	335628	chr16	L	78477261	chr16	R	78812889	TRUE	2	AC	NA	NA	NA	NA	NA	NA	NA
HCT116	+	+	+	G2	-	-	-	-	-	HCT_ROG2_111622	HCT_0.2APH_Ro3_Colch_G2_b	17 days, 5:01:00	WWOX	TA	D	434319	chr16	L	78472947	chr16	R	78907266	TRUE	1	T	NA	NA	NA	NA	NA	NA	NA
HCT116	+	+	+	G2	-	-	-	-	-	HCT_ROG2_111622	HCT_0.2APH_Ro3_Colch_G2_b	17 days, 14:01:00	WWOX	TA	U	134716	chr16	L	78515805	chr16	R	78381089	TRUE	5	TTCCA	NA	NA	NA	NA	NA	NA	NA
HCT116	+	+	+	G2	-	-	-	-	-	HCT_ROG2_111622	HCT_0.2APH_Ro3_Colch_G2_b	17 days, 15:01:00	WWOX	TA	U	55784	chr16	L	78511067	chr16	R	78455283	TRUE	1	G	NA	NA	NA	NA	NA	NA	NA
HCT116	+	+	+	G2	-	-	-	-	-	HCT_ROG2_111622	HCT_0.2APH_Ro3_Colch_G2_b	17 days, 20:01:00	WWOX	TT	U	34732	chr16	L	78520206	chr16	R	78485474	TRUE	4	TGGA	NA	NA	NA	NA	NA	NA	NA
HCT116	+	+	+	G2	-	-	-	-	-	HCT_ROG2_111622	HCT_0.2APH_Ro3_Colch_G2_b	18 days, 11:03:00	WWOX	TT	D	173235	chr16	L	78520070	chr16	R	78693305	TRUE	2	AC	NA	NA	NA	NA	NA	NA	NA
HCT116	+	+	+	G2	-	-	-	-	-	HCT_ROG2_111622	HCT_0.2APH_Ro3_Colch_G2_b	18 days, 19:01:00	WWOX	TT	D	188207	chr16	L	78519927	chr16	R	78708134	TRUE	4	TGAG	NA	NA	NA	NA	NA	NA	NA
HCT116	+	+	+	G2	-	-	-	-	-	HCT_ROG2_111622	HCT_0.2APH_Ro3_Colch_G2_b	19 days, 1:01:00	WWOX	TT	D	184380	chr16	L	78539603	chr16	R	78723983	TRUE	3	CCC	NA	NA	NA	NA	NA	NA	NA
HCT116	+	+	+	G2	-	-	-	-	-	HCT_ROG2_111622	HCT_0.2APH_Ro3_Colch_G2_b	19 days, 4:03:00	WWOX	TT	D	189004	chr16	L	78543348	chr16	R	78732352	FALSE	0	*	NA	NA	NA	NA	NA	NA	NA
HCT116	+	+	+	G2	-	-	-	-	-	HCT_ROG2_111622	HCT_0.2APH_Ro3_Colch_G2_b	19 days, 12:01:00	WWOX	TT	D	248544	chr16	L	78510485	chr16	R	78759029	TRUE	-14	AAAACACGTTCGTG	NA	NA	NA	NA	NA	notFound	NA
HCT116	+	+	+	G2	-	-	-	-	-	HCT_ROG2_111622	HCT_0.2APH_Ro3_Colch_G2_b	20 days, 5:01:00	WWOX	TT	D	254967	chr16	L	78537882	chr16	R	78792849	FALSE	0	*	NA	NA	NA	NA	NA	NA	NA
HCT116	+	+	+	G2	-	-	-	-	-	HCT_ROG2_111622	HCT_0.2APH_Ro3_Colch_G2_b	20 days, 19:01:00	WWOX	TT	D	317858	chr16	L	78516050	chr16	R	78833908	TRUE	2	AT	NA	NA	NA	NA	NA	NA	NA
HCT116	+	+	+	G2	-	-	-	-	-	HCT_ROG2_111622	HCT_0.2APH_Ro3_Colch_G2_b	20 days, 21:03:00	WWOX	TT	D	325192	chr16	L	78514204	chr16	R	78839396	TRUE	1	A	NA	NA	NA	NA	NA	NA	NA
HCT116	+	+	+	G2	-	-	-	-	-	HCT_ROG2_111622	HCT_0.2APH_Ro3_Colch_G2_b	21 days, 0:01:00	WWOX	TT	D	331535	chr16	L	78515341	chr16	R	78846876	TRUE	-3	GCT	NA	NA	NA	NA	NA	notFound	NA
HCT116	+	+	+	G2	-	-	-	-	-	HCT_ROG2_111622	HCT_0.2APH_Ro3_Colch_G2_b	21 days, 17:01:00	WWOX	TA	D	653120	chr16	L	78534736	chr16	R	79187856	TRUE	10	TTTTTTGAGA	NA	NA	NA	NA	NA	NA	NA
HCT116	+	+	+	G2	-	-	-	-	-	HCT_ROG2_111622	HCT_0.2APH_Ro3_Colch_G2_b	22 days, 13:01:00	WWOX	TT	U	34349	chr16	L	78583651	chr16	R	78549302	TRUE	0		NA	NA	NA	NA	NA	NA	NA
HCT116	+	+	+	G2	-	-	-	-	-	HCT_ROG2_111622	HCT_0.2APH_Ro3_Colch_G2_b	23 days, 20:01:00	WWOX	TT	D	151926	chr16	L	78597674	chr16	R	78749600	TRUE	0		NA	NA	NA	NA	NA	NA	NA
HCT116	+	+	+	G2	-	-	-	-	-	HCT_ROG2_111622	HCT_0.2APH_Ro3_Colch_G2_b	25 days, 4:01:00	WWOX	TT	D	131919	chr16	L	78617126	chr16	R	78749045	FALSE	0	*	NA	NA	NA	NA	NA	NA	NA
HCT116	+	+	+	G2	-	-	-	-	-	HCT_ROG2_111622	HCT_0.2APH_Ro3_Colch_G2_b	25 days, 15:01:00	WWOX	TT	D	186697	chr16	L	78619988	chr16	R	78806685	TRUE	-2	AC	NA	NA	NA	NA	NA	notFound	NA
HCT116	+	+	+	G2	-	-	-	-	-	HCT_ROG2_111622	HCT_0.2APH_Ro3_Colch_G2_b	25 days, 17:01:00	WWOX	TT	D	202345	chr16	L	78612200	chr16	R	78814545	TRUE	6	AGTGAT	NA	NA	NA	NA	NA	NA	NA
HCT116	+	+	+	G2	-	-	-	-	-	HCT_ROG2_111622	HCT_0.2APH_Ro3_Colch_G2_b	26 days, 1:02:00	WWOX	TT	D	228887	chr16	L	78626360	chr16	R	78855247	TRUE	2	AC	NA	NA	NA	NA	NA	NA	NA
HCT116	+	+	+	G2	-	-	-	-	-	HCT_ROG2_111622	HCT_0.2APH_Ro3_Colch_G2_b	26 days, 17:01:00	WWOX	TT	D	96462	chr16	L	78633494	chr16	R	78729956	TRUE	3	GGT	NA	NA	NA	NA	NA	NA	NA
HCT116	+	+	+	G2	-	-	-	-	-	HCT_ROG2_111622	HCT_0.2APH_Ro3_Colch_G2_b	28 days, 3:01:00	WWOX	TT	U	232781	chr16	L	78694247	chr16	R	78461466	TRUE	4	AATG	NA	NA	NA	NA	NA	NA	NA
HCT116	+	+	+	G2	-	-	-	-	-	HCT_ROG2_111622	HCT_0.2APH_Ro3_Colch_G2_b	28 days, 11:02:00	WWOX	TT	U	190176	chr16	L	78735268	chr16	R	78545092	FALSE	0	*	NA	NA	NA	NA	NA	NA	NA
HCT116	+	+	+	G2	-	-	-	-	-	HCT_ROG2_111622	HCT_0.2APH_Ro3_Colch_G2_b	28 days, 14:01:00	WWOX	TT	U	126179	chr16	L	78730074	chr16	R	78603895	TRUE	2	AC	NA	NA	NA	NA	NA	NA	NA
HCT116	+	+	+	G2	-	-	-	-	-	HCT_ROG2_111622	HCT_0.2APH_Ro3_Colch_G2_b	29 days, 0:19:00	WWOX	TT	D	23598	chr16	L	78703139	chr16	R	78726737	TRUE	4	GCCA	NA	NA	NA	NA	NA	NA	NA
HCT116	+	+	+	G2	-	-	-	-	-	HCT_ROG2_111622	HCT_0.2APH_Ro3_Colch_G2_b	29 days, 0:20:00	WWOX	TT	D	14954	chr16	L	78723426	chr16	R	78738380	TRUE	3	ATT	NA	NA	NA	NA	NA	NA	NA
HCT116	+	+	+	G2	-	-	-	-	-	HCT_ROG2_111622	HCT_0.2APH_Ro3_Colch_G2_b	29 days, 0:25:00	WWOX	TT	D	30521	chr16	L	78709945	chr16	R	78740466	TRUE	1	G	NA	NA	NA	NA	NA	NA	NA
HCT116	+	+	+	G2	-	-	-	-	-	HCT_ROG2_111622	HCT_0.2APH_Ro3_Colch_G2_b	29 days, 1:02:00	WWOX	TT	D	28963	chr16	L	78715899	chr16	R	78744862	TRUE	2	TA	NA	NA	NA	NA	NA	NA	NA
HCT116	+	+	+	G2	-	-	-	-	-	HCT_ROG2_111622	HCT_0.2APH_Ro3_Colch_G2_b	29 days, 1:06:00	WWOX	TT	D	25362	chr16	L	78719409	chr16	R	78744771	FALSE	0	*	NA	NA	NA	NA	NA	NA	NA
HCT116	+	+	+	G2	-	-	-	-	-	HCT_ROG2_111622	HCT_0.2APH_Ro3_Colch_G2_b	29 days, 2:12:00	WWOX	TT	D	61323	chr16	L	78698164	chr16	R	78759487	TRUE	-1	A	NA	NA	NA	NA	NA	notFound	NA
HCT116	+	+	+	G2	-	-	-	-	-	HCT_ROG2_111622	HCT_0.2APH_Ro3_Colch_G2_b	29 days, 2:32:00	WWOX	TT	D	34953	chr16	L	78718591	chr16	R	78753544	FALSE	0	*	NA	NA	NA	NA	NA	NA	NA
HCT116	+	+	+	G2	-	-	-	-	-	HCT_ROG2_111622	HCT_0.2APH_Ro3_Colch_G2_b	29 days, 3:02:00	WWOX	TT	D	16812	chr16	L	78744977	chr16	R	78761789	TRUE	-10	ACTTAGCGTT	NA	NA	NA	NA	NA	notFound	NA
HCT116	+	+	+	G2	-	-	-	-	-	HCT_ROG2_111622	HCT_0.2APH_Ro3_Colch_G2_b	29 days, 7:03:00	WWOX	TT	D	38658	chr16	L	78733508	chr16	R	78772166	FALSE	0	*	NA	NA	NA	NA	NA	NA	NA
HCT116	+	+	+	G2	-	-	-	-	-	HCT_ROG2_111622	HCT_0.2APH_Ro3_Colch_G2_b	29 days, 10:02:00	WWOX	TT	D	66355	chr16	L	78711162	chr16	R	78777517	FALSE	0	*	NA	NA	NA	NA	NA	NA	NA
HCT116	+	+	+	G2	-	-	-	-	-	HCT_ROG2_111622	HCT_0.2APH_Ro3_Colch_G2_b	29 days, 14:05:00	WWOX	TT	D	76664	chr16	L	78711677	chr16	R	78788341	TRUE	3	GAA	NA	NA	NA	NA	NA	NA	NA
HCT116	+	+	+	G2	-	-	-	-	-	HCT_ROG2_111622	HCT_0.2APH_Ro3_Colch_G2_b	29 days, 14:07:00	WWOX	TT	D	79924	chr16	L	78709716	chr16	R	78789640	TRUE	-11	TCCTGAATGGC	NA	NA	NA	NA	NA	notFound	NA
HCT116	+	+	+	G2	-	-	-	-	-	HCT_ROG2_111622	HCT_0.2APH_Ro3_Colch_G2_b	29 days, 15:03:00	WWOX	TT	D	55757	chr16	L	78737351	chr16	R	78793108	TRUE	15	TGTTGATCAGGCTGG	NA	NA	NA	NA	NA	NA	NA
HCT116	+	+	+	G2	-	-	-	-	-	HCT_ROG2_111622	HCT_0.2APH_Ro3_Colch_G2_b	29 days, 16:04:00	WWOX	TT	D	104246	chr16	L	78693993	chr16	R	78798239	FALSE	0	*	NA	NA	NA	NA	NA	NA	NA
HCT116	+	+	+	G2	-	-	-	-	-	HCT_ROG2_111622	HCT_0.2APH_Ro3_Colch_G2_b	29 days, 18:03:00	WWOX	TT	D	67845	chr16	L	78737368	chr16	R	78805213	FALSE	0	*	NA	NA	NA	NA	NA	NA	NA
HCT116	+	+	+	G2	-	-	-	-	-	HCT_ROG2_111622	HCT_0.2APH_Ro3_Colch_G2_b	29 days, 23:01:00	WWOX	TT	D	92517	chr16	L	78721210	chr16	R	78813727	FALSE	0	*	NA	NA	NA	NA	NA	NA	NA
HCT116	+	+	+	G2	-	-	-	-	-	HCT_ROG2_111622	HCT_0.2APH_Ro3_Colch_G2_b	30 days, 1:01:00	WWOX	TT	D	94854	chr16	L	78724943	chr16	R	78819797	TRUE	-3	CGT	1	1	484	495	FALSE	crossJxn	5
HCT116	+	+	+	G2	-	-	-	-	-	HCT_ROG2_111622	HCT_0.2APH_Ro3_Colch_G2_b	30 days, 2:03:00	WWOX	TT	D	107828	chr16	L	78715080	chr16	R	78822908	TRUE	4	TTGA	NA	NA	NA	NA	NA	NA	NA
HCT116	+	+	+	G2	-	-	-	-	-	HCT_ROG2_111622	HCT_0.2APH_Ro3_Colch_G2_b	30 days, 7:01:00	WWOX	TT	D	124632	chr16	L	78714597	chr16	R	78839229	FALSE	0	*	NA	NA	NA	NA	NA	NA	NA
HCT116	+	+	+	G2	-	-	-	-	-	HCT_ROG2_111622	HCT_0.2APH_Ro3_Colch_G2_b	30 days, 8:01:00	WWOX	TT	D	101192	chr16	L	78739022	chr16	R	78840214	TRUE	4	CCAT	NA	NA	NA	NA	NA	NA	NA
HCT116	+	+	+	G2	-	-	-	-	-	HCT_ROG2_111622	HCT_0.2APH_Ro3_Colch_G2_b	30 days, 17:01:00	WWOX	TA	D	142171	chr16	L	78723097	chr16	R	78865268	FALSE	0	*	NA	NA	NA	NA	NA	NA	NA
HCT116	+	+	+	G2	-	-	-	-	-	HCT_ROG2_111622	HCT_0.2APH_Ro3_Colch_G2_b	32 days, 7:01:00	WWOX	TT	U	123152	chr16	L	78826358	chr16	R	78703206	FALSE	0	*	NA	NA	NA	NA	NA	NA	NA
HCT116	+	+	+	G2	-	-	-	-	-	HCT_ROG2_111622	HCT_0.2APH_Ro3_Colch_G2_b	32 days, 14:01:00	WWOX	TT	U	74776	chr16	L	78821751	chr16	R	78746975	FALSE	0	*	NA	NA	NA	NA	NA	NA	NA
HCT116	+	+	+	G2	-	-	-	-	-	HCT_ROG2_111622	HCT_0.2APH_Ro3_Colch_G2_b	32 days, 16:03:00	WWOX	TT	U	35508	chr16	L	78789372	chr16	R	78753864	TRUE	-15	ACTTATATATACATA	NA	NA	NA	NA	NA	notFound	NA
HCT116	+	+	+	G2	-	-	-	-	-	HCT_ROG2_111622	HCT_0.2APH_Ro3_Colch_G2_b	787:138	WWOX	TT	D	60984	chr16	L	78765295	chr16	R	78826279	FALSE	0	*	NA	NA	NA	NA	NA	NA	NA
HCT116	+	+	+	G2	-	-	-	-	-	HCT_ROG2_111622	HCT_0.2APH_Ro3_Colch_G2_b	787:158	WWOX	TT	D	29895	chr16	L	78770627	chr16	R	78800522	FALSE	0	*	NA	NA	NA	NA	NA	NA	NA
HCT116	+	+	+	G2	-	-	-	-	-	HCT_ROG2_111622	HCT_0.2APH_Ro3_Colch_G2_b	32 days, 19:26:00	WWOX	TT	D	53867	chr16	L	78752867	chr16	R	78806734	TRUE	-3	GAA	1	1	478	487	TRUE	foldback	13
HCT116	+	+	+	G2	-	-	-	-	-	HCT_ROG2_111622	HCT_0.2APH_Ro3_Colch_G2_b	32 days, 19:43:00	WWOX	TT	D	22123	chr16	L	78808032	chr16	R	78830155	TRUE	1	C	NA	NA	NA	NA	NA	NA	NA
HCT116	+	+	+	G2	-	-	-	-	-	HCT_ROG2_111622	HCT_0.2APH_Ro3_Colch_G2_b	787:82	WWOX	TT	D	13943	chr16	L	78751664	chr16	R	78765607	TRUE	2	AG	NA	NA	NA	NA	NA	NA	NA
HCT116	+	+	+	G2	-	-	-	-	-	HCT_ROG2_111622	HCT_0.2APH_Ro3_Colch_G2_b	787:84	WWOX	TT	D	45313	chr16	L	78784334	chr16	R	78829647	TRUE	2	AG	NA	NA	NA	NA	NA	NA	NA
HCT116	+	+	+	G2	-	-	-	-	-	HCT_ROG2_111622	HCT_0.2APH_Ro3_Colch_G2_b	32 days, 21:01:00	WWOX	TT	D	77118	chr16	L	78758290	chr16	R	78835408	TRUE	2	TG	NA	NA	NA	NA	NA	NA	NA
HCT116	+	+	+	G2	-	-	-	-	-	HCT_ROG2_111622	HCT_0.2APH_Ro3_Colch_G2_b	32 days, 21:12:00	WWOX	TT	D	83863	chr16	L	78753024	chr16	R	78836887	TRUE	1	G	NA	NA	NA	NA	NA	NA	NA
HCT116	+	+	+	G2	-	-	-	-	-	HCT_ROG2_111622	HCT_0.2APH_Ro3_Colch_G2_b	32 days, 21:04:00	WWOX	TT	D	49861	chr16	L	78785732	chr16	R	78835593	TRUE	-2	TT	NA	NA	NA	NA	NA	notFound	NA
HCT116	+	+	+	G2	-	-	-	-	-	HCT_ROG2_111622	HCT_0.2APH_Ro3_Colch_G2_b	32 days, 22:08:00	WWOX	TT	D	51547	chr16	L	78790490	chr16	R	78842037	TRUE	2	TC	NA	NA	NA	NA	NA	NA	NA
HCT116	+	+	+	G2	-	-	-	-	-	HCT_ROG2_111622	HCT_0.2APH_Ro3_Colch_G2_b	33 days, 2:01:00	WWOX	TT	D	93248	chr16	L	78758615	chr16	R	78851863	TRUE	6	TTTTTA	NA	NA	NA	NA	NA	NA	NA
HCT116	+	+	+	G2	-	-	-	-	-	HCT_ROG2_111622	HCT_0.2APH_Ro3_Colch_G2_b	33 days, 3:02:00	WWOX	TT	D	53554	chr16	L	78800759	chr16	R	78854313	TRUE	2	GT	NA	NA	NA	NA	NA	NA	NA
HCT116	+	+	+	G2	-	-	-	-	-	HCT_ROG2_111622	HCT_0.2APH_Ro3_Colch_G2_b	33 days, 4:02:00	WWOX	TT	D	89467	chr16	L	78766057	chr16	R	78855524	TRUE	2	TG	NA	NA	NA	NA	NA	NA	NA
HCT116	+	+	+	G2	-	-	-	-	-	HCT_ROG2_111622	HCT_0.2APH_Ro3_Colch_G2_b	33 days, 9:02:00	WWOX	TA	D	92316	chr16	L	78778320	chr16	R	78870636	TRUE	2	CT	NA	NA	NA	NA	NA	NA	NA
HCT116	+	+	+	G2	-	-	-	-	-	HCT_ROG2_111622	HCT_0.2APH_Ro3_Colch_G2_b	33 days, 9:05:00	WWOX	TA	D	120205	chr16	L	78751148	chr16	R	78871353	FALSE	0	*	NA	NA	NA	NA	NA	NA	NA
HCT116	+	+	+	G2	-	-	-	-	-	HCT_ROG2_111622	HCT_0.2APH_Ro3_Colch_G2_b	33 days, 19:03:00	WWOX	TA	D	76190	chr16	L	78824776	chr16	R	78900966	FALSE	0	*	NA	NA	NA	NA	NA	NA	NA
HCT116	+	+	+	G2	-	-	-	-	-	HCT_ROG2_111622	HCT_0.2APH_Ro3_Colch_G2_b	33 days, 21:01:00	WWOX	TA	D	97260	chr16	L	78810489	chr16	R	78907749	FALSE	0	*	NA	NA	NA	NA	NA	NA	NA
HCT116	+	+	+	G2	-	-	-	-	-	HCT_ROG2_111622	HCT_0.2APH_Ro3_Colch_G2_b	34 days, 2:01:00	WWOX	TA	D	165579	chr16	L	78761726	chr16	R	78927305	TRUE	-18	GGTGCCACAAAAAAGTTG	NA	NA	NA	NA	NA	notFound	NA
HCT116	+	+	+	G2	-	-	-	-	-	HCT_ROG2_111622	HCT_0.2APH_Ro3_Colch_G2_b	34 days, 13:01:00	WWOX	TA	D	179362	chr16	L	78793128	chr16	R	78972490	TRUE	3	GAA	NA	NA	NA	NA	NA	NA	NA
HCT116	+	+	+	G2	-	-	-	-	-	HCT_ROG2_111622	HCT_0.2APH_Ro3_Colch_G2_b	35 days, 14:01:00	WWOX	TT	D	25551	chr16	L	78830225	chr16	R	78855776	FALSE	0	*	NA	NA	NA	NA	NA	NA	NA
HCT116	+	+	+	G2	-	-	-	-	-	HCT_ROG2_111622	HCT_0.2APH_Ro3_Colch_G2_b	35 days, 18:01:00	WWOX	TT	U	100783	chr16	L	78840359	chr16	R	78739576	TRUE	7	TGAGGCA	NA	NA	NA	NA	NA	NA	NA
HCT116	+	+	+	G2	-	-	-	-	-	HCT_ROG2_111622	HCT_0.2APH_Ro3_Colch_G2_b	37 days, 7:01:00	WWOX	TA	U	80120	chr16	L	78863538	chr16	R	78783418	TRUE	2	AG	NA	NA	NA	NA	NA	NA	NA
HCT116	+	+	+	G2	-	-	-	-	-	HCT_ROG2_111622	HCT_0.2APH_Ro3_Colch_G2_b	37 days, 14:01:00	WWOX	TA	U	147176	chr16	L	78896319	chr16	R	78749143	FALSE	0	*	NA	NA	NA	NA	NA	NA	NA
HCT116	+	+	+	G2	-	-	-	-	-	HCT_ROG2_111622	HCT_0.2APH_Ro3_Colch_G2_b	38 days, 11:01:00	WWOX	TA	U	508957	chr16	L	79325855	chr16	R	78816898	TRUE	2	GA	NA	NA	NA	NA	NA	NA	NA
HCT116	+	+	+	G2	-	-	-	-	-	HCT_ROG2_111622	HCT_0.2APH_Ro3_Colch_G2_b	38 days, 14:01:00	WWOX	TA	U	576119	chr16	L	79426294	chr16	R	78850175	TRUE	7	TAAAATA	NA	NA	NA	NA	NA	NA	NA
HCT116	+	+	+	G2	-	-	-	-	-	HCT_ROG2_111622	HCT_0.2APH_Ro3_Colch_G2_b	39 days, 14:06:00	WWOX	TT	V	149250	chr16	R	78541632	chr16	R	78690882	FALSE	0	*	NA	NA	NA	NA	NA	NA	NA
HCT116	+	+	+	G2	-	-	-	-	-	HCT_ROG2_111622	HCT_0.2APH_Ro3_Colch_G2_b	39 days, 15:02:00	WWOX	TT	V	149968	chr16	R	78544226	chr16	R	78694194	TRUE	9	CAGAGAGAA	NA	NA	NA	NA	NA	NA	NA
HCT116	+	+	+	G2	-	-	-	-	-	HCT_ROG2_111622	HCT_0.2APH_Ro3_Colch_G2_b	39 days, 17:01:00	WWOX	TT	V	158074	chr16	R	78540737	chr16	R	78698811	TRUE	9	CACTGCACT	NA	NA	NA	NA	NA	NA	NA
HCT116	+	+	+	G2	-	-	-	-	-	HCT_ROG2_111622	HCT_0.2APH_Ro3_Colch_G2_b	990:415	WWOX	TT	V	58896	chr16	R	78702764	chr16	R	78761660	TRUE	0		NA	NA	NA	NA	NA	NA	NA
HCT116	+	+	+	M	-	+	-	-	-	cell_cycle_110521	RO3306_0.2APH_Colch_2APH_M	4 days, 6:01:00	WWOX	TT	V	74280	chr16	L	78702413	chr16	L	78776693	TRUE	7	TTGTGAG	NA	NA	NA	NA	NA	NA	NA
HCT116	+	+	+	M	-	+	-	-	-	cell_cycle_110521	RO3306_0.2APH_Colch_2APH_M	45 days, 9:01:00	FHIT,WWOX	tt	T	0	chr3	R	60588677	chr16	R	78799765	TRUE	1	G	NA	NA	NA	NA	NA	NA	NA
HCT116	+	+	+	M	-	+	-	-	-	cell_cycle_110521	RO3306_0.2APH_Colch_2APH_M	45 days, 22:01:00	FHIT,WWOX	ta	T	0	chr3	R	60911439	chr16	R	78767484	FALSE	0	*	NA	NA	NA	NA	NA	NA	NA
HCT116	+	+	+	M	-	+	-	-	-	cell_cycle_110521	RO3306_0.2APH_Colch_2APH_M	46 days, 1:01:00	FHIT	TA	V	376441	chr3	L	60135781	chr3	L	60512222	FALSE	0	*	NA	NA	NA	NA	NA	NA	NA
HCT116	+	+	+	M	-	+	-	-	-	cell_cycle_110521	RO3306_0.2APH_Colch_2APH_M	46 days, 3:01:00	FHIT	TA	V	424332	chr3	L	60162762	chr3	L	60587094	FALSE	0	*	NA	NA	NA	NA	NA	NA	NA
HCT116	+	+	+	M	-	+	-	-	-	cell_cycle_110521	RO3306_0.2APH_Colch_2APH_M	46 days, 6:01:00	FHIT	TA	V	177574	chr3	L	60228813	chr3	L	60406387	TRUE	14	ATTTTGTCTGCAGA	NA	NA	NA	NA	NA	NA	NA
HCT116	+	+	+	M	-	+	-	-	-	cell_cycle_110521	RO3306_0.2APH_Colch_2APH_M	46 days, 9:02:00	FHIT	TA	V	171626	chr3	L	60234210	chr3	L	60405836	TRUE	10	CATAGCACAG	NA	NA	NA	NA	NA	NA	NA
HCT116	+	+	+	M	-	+	-	-	-	cell_cycle_110521	RO3306_0.2APH_Colch_2APH_M	47 days, 14:01:00	FHIT	TT	V	59989	chr3	L	60320310	chr3	L	60380299	TRUE	5	GGCAG	NA	NA	NA	NA	NA	NA	NA
HCT116	+	+	+	M	-	+	-	-	-	cell_cycle_110521	RO3306_0.2APH_Colch_2APH_M	4 days, 21:01:00	WWOX	TA	V	393752	chr16	L	78802444	chr16	L	79196196	TRUE	3	TGG	NA	NA	NA	NA	NA	NA	NA
HCT116	+	+	+	M	-	+	-	-	-	cell_cycle_110521	RO3306_0.2APH_Colch_2APH_M	50 days, 6:01:00	FHIT	TA	V	470153	chr3	L	60417404	chr3	L	60887557	FALSE	0	*	NA	NA	NA	NA	NA	NA	NA
HCT116	+	+	+	M	-	+	-	-	-	cell_cycle_110521	RO3306_0.2APH_Colch_2APH_M	50 days, 12:01:00	FHIT	TT	V	169801	chr3	L	60424417	chr3	L	60594218	TRUE	2	AG	NA	NA	NA	NA	NA	NA	NA
HCT116	+	+	+	M	-	+	-	-	-	cell_cycle_110521	RO3306_0.2APH_Colch_2APH_M	50 days, 19:01:00	FHIT	TT	V	219605	chr3	L	60430930	chr3	L	60650535	FALSE	0	*	NA	NA	NA	NA	NA	NA	NA
HCT116	+	+	+	M	-	+	-	-	-	cell_cycle_110521	RO3306_0.2APH_Colch_2APH_M	53 days, 9:01:00	FHIT	TA	V	391097	chr3	L	60516950	chr3	L	60908047	TRUE	2	AA	NA	NA	NA	NA	NA	NA	NA
HCT116	+	+	+	M	-	+	-	-	-	cell_cycle_110521	RO3306_0.2APH_Colch_2APH_M	54 days, 13:01:00	FHIT	TA	V	131028	chr3	L	60601421	chr3	L	60732449	TRUE	0		NA	NA	NA	NA	NA	NA	NA
HCT116	+	+	+	M	-	+	-	-	-	cell_cycle_110521	RO3306_0.2APH_Colch_2APH_M	59 days, 18:01:00	FHIT	TA	D	677548	chr3	L	59913336	chr3	R	60590884	TRUE	4	TTGA	NA	NA	NA	NA	NA	NA	NA
HCT116	+	+	+	M	-	+	-	-	-	cell_cycle_110521	RO3306_0.2APH_Colch_2APH_M	59 days, 19:01:00	FHIT	TA	D	696777	chr3	L	59918893	chr3	R	60615670	TRUE	1	A	NA	NA	NA	NA	NA	NA	NA
HCT116	+	+	+	M	-	+	-	-	-	cell_cycle_110521	RO3306_0.2APH_Colch_2APH_M	59 days, 20:01:00	FHIT	TA	D	710460	chr3	L	59959076	chr3	R	60669536	FALSE	0	*	NA	NA	NA	NA	NA	NA	NA
HCT116	+	+	+	M	-	+	-	-	-	cell_cycle_110521	RO3306_0.2APH_Colch_2APH_M	59 days, 21:01:00	FHIT	TA	D	330658	chr3	L	59982730	chr3	R	60313388	TRUE	6	AAACAG	NA	NA	NA	NA	NA	NA	NA
HCT116	+	+	+	M	-	+	-	-	-	cell_cycle_110521	RO3306_0.2APH_Colch_2APH_M	59 days, 22:01:00	FHIT	TA	D	471565	chr3	L	59983575	chr3	R	60455140	TRUE	2	AA	NA	NA	NA	NA	NA	NA	NA
HCT116	+	+	+	M	-	+	-	-	-	cell_cycle_110521	RO3306_0.2APH_Colch_2APH_M	59 days, 23:01:00	FHIT	TA	D	533193	chr3	L	59982790	chr3	R	60515983	TRUE	-15	TTAAGTGATGACCAG	NA	NA	NA	NA	NA	notFound	NA
HCT116	+	+	+	M	-	+	-	-	-	cell_cycle_110521	RO3306_0.2APH_Colch_2APH_M	60 days, 4:01:00	FHIT	TA	D	669783	chr3	L	60021940	chr3	R	60691723	TRUE	-2	CA	NA	NA	NA	NA	NA	notFound	NA
HCT116	+	+	+	M	-	+	-	-	-	cell_cycle_110521	RO3306_0.2APH_Colch_2APH_M	60 days, 5:01:00	FHIT	TA	D	557449	chr3	L	60027016	chr3	R	60584465	TRUE	-1	G	NA	NA	NA	NA	NA	notFound	NA
HCT116	+	+	+	M	-	+	-	-	-	cell_cycle_110521	RO3306_0.2APH_Colch_2APH_M	60 days, 8:01:00	FHIT	TA	D	638961	chr3	L	60041952	chr3	R	60680913	FALSE	0	*	NA	NA	NA	NA	NA	NA	NA
HCT116	+	+	+	M	-	+	-	-	-	cell_cycle_110521	RO3306_0.2APH_Colch_2APH_M	60 days, 9:01:00	FHIT	TA	D	515398	chr3	L	60043122	chr3	R	60558520	FALSE	0	*	NA	NA	NA	NA	NA	NA	NA
HCT116	+	+	+	M	-	+	-	-	-	cell_cycle_110521	RO3306_0.2APH_Colch_2APH_M	60 days, 11:01:00	FHIT	TA	D	463814	chr3	L	60062747	chr3	R	60526561	FALSE	0	*	NA	NA	NA	NA	NA	NA	NA
HCT116	+	+	+	M	-	+	-	-	-	cell_cycle_110521	RO3306_0.2APH_Colch_2APH_M	60 days, 14:01:00	FHIT	TA	D	370949	chr3	L	60066190	chr3	R	60437139	TRUE	-6	TCTGAG	NA	NA	NA	NA	NA	notFound	NA
HCT116	+	+	+	M	-	+	-	-	-	cell_cycle_110521	RO3306_0.2APH_Colch_2APH_M	60 days, 17:01:00	FHIT	TA	D	576678	chr3	L	60070198	chr3	R	60646876	TRUE	0		NA	NA	NA	NA	NA	NA	NA
HCT116	+	+	+	M	-	+	-	-	-	cell_cycle_110521	RO3306_0.2APH_Colch_2APH_M	60 days, 19:01:00	FHIT	TA	D	454248	chr3	L	60083604	chr3	R	60537852	TRUE	3	ATT	NA	NA	NA	NA	NA	NA	NA
HCT116	+	+	+	M	-	+	-	-	-	cell_cycle_110521	RO3306_0.2APH_Colch_2APH_M	60 days, 20:01:00	FHIT	TA	D	347410	chr3	L	60090063	chr3	R	60437473	TRUE	2	TG	NA	NA	NA	NA	NA	NA	NA
HCT116	+	+	+	M	-	+	-	-	-	cell_cycle_110521	RO3306_0.2APH_Colch_2APH_M	60 days, 21:01:00	FHIT	TA	D	556835	chr3	L	60091077	chr3	R	60647912	FALSE	0	*	NA	NA	NA	NA	NA	NA	NA
HCT116	+	+	+	M	-	+	-	-	-	cell_cycle_110521	RO3306_0.2APH_Colch_2APH_M	60 days, 22:01:00	FHIT	TA	D	367966	chr3	L	60092373	chr3	R	60460339	TRUE	5	AATAA	NA	NA	NA	NA	NA	NA	NA
HCT116	+	+	+	M	-	+	-	-	-	cell_cycle_110521	RO3306_0.2APH_Colch_2APH_M	60 days, 23:01:00	FHIT	TA	D	464002	chr3	L	60093582	chr3	R	60557584	TRUE	-1	A	NA	NA	NA	NA	NA	notFound	NA
HCT116	+	+	+	M	-	+	-	-	-	cell_cycle_110521	RO3306_0.2APH_Colch_2APH_M	61 days, 1:01:00	FHIT	TA	D	398242	chr3	L	60100237	chr3	R	60498479	FALSE	0	*	NA	NA	NA	NA	NA	NA	NA
HCT116	+	+	+	M	-	+	-	-	-	cell_cycle_110521	RO3306_0.2APH_Colch_2APH_M	61 days, 7:01:00	FHIT	TA	D	319997	chr3	L	60109670	chr3	R	60429667	FALSE	0	*	NA	NA	NA	NA	NA	NA	NA
HCT116	+	+	+	M	-	+	-	-	-	cell_cycle_110521	RO3306_0.2APH_Colch_2APH_M	61 days, 8:01:00	FHIT	TA	D	348562	chr3	L	60109959	chr3	R	60458521	TRUE	2	TG	NA	NA	NA	NA	NA	NA	NA
[truncated: 47,032 more rows]
