# Supplementary material for: Replication stress induces POLQ-mediated structural variant formation throughout common fragile sites after entry into mitosis
Source: Nat Commun. 2024 Nov 6;15:9582. doi: 10.1038/s41467-024-53917-8 (PMC11541566; doi:10.1038/s41467-024-53917-8)
Supplement: Supplementary file 5 — Supplementary Data 3 [file 41467_2024_53917_MOESM5_ESM.xlsx]

## Sheet: Table Format
svCapture Sample Group Summary
The second spreadsheet in this document summarizes svCapture data over all sample groups. Each row summarizes one group of replicate samples. All values reflect only high quality deletion SVs from 10kb to 1.2Mb, the most abundant class, found in one source molecule in one sample based on at least 3 read pairs. All SVs were detected by paired-end analysis; the junction could be fully sequenced in …
Category	Column	Description
Group Definition	cell_line	The cell line from which data were obtained.
	low_APH	Whether low-dose aphidicolin (APH) treatment was used to induce SV formation (see Methods for doses).
	RO3306	Whether RO3306 was used to synchronize cells in G2 phase.
	release	Whether cells were released from the RO3306 G2 arrest prior to flow cytometry and harvesting.
	cell_cycle	The cell cycle phase in which cells were harvested by flow cytometry; "-" indicates bulk, asynchronous cells.
	CRISPR	The gene knocked out using CRISPR gene editing, if any.
	2uM_APH	Whether high-dose APH was added to cells on entry into M-phase to suppresss MiDAS.
	150uM_NVB	Whether novobiocin (NVB) was added to cells to inhibit POLQ and TMEJ.
	ART558	Whether 5uM or 10uM ART558 was added to cells to inhibit POLQ and TMEJ.
	2uM_NU7441	Whether NU7441 was added to cells to inhibit DNA-PKcs and c-NHEJ.
Group Metadata	nProjects	The number of experimental projects, i.e., cell and library batches, contributing to the group.
	nSamples	The number of independent replicate samples, i.e., libraries, contributing to the group.
	coverage	The summed target region coverage over all samples in the group.
	nSVs	The summed number of detected deletion SVs over all samples in the group.
	nSequenced	The summed number of detected deletion SVs whose junction was fully sequenced to bp resolution.
SV Yield	SV_Frequency	nSVs / coverage, the normalized SV burden in the group based on summed counts.
	SV_Freq_mean	The average of nSVs / coverage over all samples in the group.
	SV_Freq_sd	The standard deviation of nSVs / coverage over all samples in the group.
Junction Properties	avgMicrohomology	The average microhomology length of all junctions that lacked a de novo insertion.
	nInsertions	The number of detected deletion SVs that had a de novo insertion of 2 to 15 bp.
	Insertion_Frequency	nInsertions / coverage, the normalized insertion burden in each group.
	Insertion_Freq_mean	The average of nInsertions / coverage over all samples in the group.
	Insertion_Freq_sd	The standard deviation of nInsertions / coverage over all samples in the group.
	percentInsertions	nInsertions / nSequenced, expressed as a percentage.
	nFound	The number of insertion junctions where a putative template was found near a breakpoint junction.
	percentFound	nFound / nInsertions, expressed as a percentage.
	TINS_Frequency	nFound / coverage, the normalized templated insertion burden in each group.

## Sheet: Sample Group Summary
cell_line	low_APH	RO3306	release	cell_cycle	CRISPR	2uM_APH	150uM_NVB	ART558	2uM_NU7441	nProjects	nSamples	coverage	nSVs	nSequenced	SV_Frequency	SV_Freq_mean	SV_Freq_sd	avgMicrohomology	nInsertions	Insertion_Frequency	Insertion_Freq_mean	Insertion_Freq_sd	percentInsertions	nFound	percentFound	TINS_Frequency
GM12878	+	+	+	M	-	+	-	-	-	1	1	2543	188	137	0.0739	0.0739	NA	2.36	21	0.0083	0.0083	NA	15.33	6	28.57	0.0024
GM12878	+	+	+	M	-	-	-	-	-	1	1	2807	197	135	0.0702	0.0702	NA	2.62	17	0.0061	0.0061	NA	12.59	13	76.47	0.0046
GM12878	+	+	-	G2	-	-	-	-	-	1	1	2582	40	24	0.0155	0.0155	NA	4.06	5	0.0019	0.0019	NA	20.83	2	40	0.0008
GM12878	+	-	-	-	-	-	-	+	+	1	1	3898	150	105	0.0385	0.0385	NA	2.42	20	0.0051	0.0051	NA	19.05	7	35	0.0018
GM12878	+	-	-	-	-	-	-	+	-	1	1	2875	119	86	0.0414	0.0414	NA	1.78	16	0.0056	0.0056	NA	18.6	3	18.75	0.001
GM12878	+	-	-	-	-	-	-	-	+	1	1	2800	180	125	0.0643	0.0643	NA	2.71	22	0.0079	0.0079	NA	17.6	5	22.73	0.0018
GM12878	+	-	-	-	-	-	-	-	-	1	1	2964	313	229	0.1056	0.1056	NA	2.37	49	0.0165	0.0165	NA	21.4	16	32.65	0.0054
GM12878	-	+	+	M	-	+	-	-	-	1	1	2805	21	15	0.0075	0.0075	NA	2.8	5	0.0018	0.0018	NA	33.33	3	60	0.0011
GM12878	-	+	+	M	-	-	-	-	-	1	1	2859	29	22	0.0101	0.0101	NA	2.35	4	0.0014	0.0014	NA	18.18	0	0	0
GM12878	-	+	-	G2	-	-	-	-	-	1	1	2565	25	23	0.0097	0.0097	NA	2.63	4	0.0016	0.0016	NA	17.39	0	0	0
GM12878	-	-	-	-	-	-	-	-	-	1	1	3247	42	28	0.0129	0.0129	NA	2.45	3	0.0009	0.0009	NA	10.71	0	0	0
HCT116	+	+	+	G2	-	-	-	-	-	1	2	3637	263	186	0.0723	0.071	0.04099	2.67	40	0.011	0.0107	0.00787	21.51	16	40	0.0044
HCT116	+	+	+	M	-	+	-	-	-	2	2	3964	1239	829	0.3126	0.3137	0.01663	2.42	193	0.0487	0.0492	0.00727	23.28	69	35.75	0.0174
HCT116	+	+	+	M	-	-	+	-	-	2	2	4838	352	255	0.0728	0.0807	0.03038	2.46	53	0.011	0.0131	0.0083	20.78	17	32.08	0.0035
HCT116	+	+	+	M	-	-	-	+	+	2	2	5182	681	453	0.1314	0.1303	0.04456	2.39	122	0.0235	0.0233	0.0114	26.93	37	30.33	0.0071
HCT116	+	+	+	M	-	-	-	+	-	4	4	9589	1175	789	0.1225	0.1227	0.03525	2.38	208	0.0217	0.0219	0.00789	26.36	54	25.96	0.0056
HCT116	+	+	+	M	-	-	-	-	+	2	2	4825	1473	1057	0.3053	0.306	0.0283	2.48	218	0.0452	0.0455	0.01171	20.62	90	41.28	0.0187
HCT116	+	+	+	M	-	-	-	-	-	11	12	25539	6286	4375	0.2461	0.2504	0.10315	2.44	879	0.0344	0.0359	0.01594	20.09	322	36.63	0.0126
HCT116	+	+	+	M	POLQ	-	-	-	+	2	2	5226	148	102	0.0283	0.0277	0.01089	1.94	5	0.001	0.0009	0.00071	4.9	2	40	0.0004
HCT116	+	+	+	M	POLQ	-	-	-	-	2	2	4866	153	106	0.0314	0.0314	0.00029	2.06	5	0.001	0.001	0.00027	4.72	0	0	0
HCT116	+	+	-	G2	-	-	+	-	-	1	1	1459	47	36	0.0322	0.0322	NA	1.96	6	0.0041	0.0041	NA	16.67	3	50	0.0021
HCT116	+	+	-	G2	-	-	-	+	-	2	2	3455	187	123	0.0541	0.0541	0.04459	2.36	28	0.0081	0.0081	0.009	22.76	11	39.29	0.0032
HCT116	+	+	-	G2	-	-	-	-	-	6	6	10311	555	398	0.0538	0.0558	0.0348	2.13	83	0.008	0.0083	0.00577	20.85	29	34.94	0.0028
HCT116	+	+	-	S	-	-	-	-	-	1	1	1632	69	54	0.0423	0.0423	NA	2.3	5	0.0031	0.0031	NA	9.26	2	40	0.0012
HCT116	+	-	-	-	-	-	-	+	+	2	2	4684	848	582	0.181	0.1812	0.00184	2.06	168	0.0359	0.0359	0.0013	28.87	23	13.69	0.0049
HCT116	+	-	-	-	-	-	-	+	-	2	2	4911	1799	1147	0.3663	0.3666	0.01435	1.97	332	0.0676	0.0675	0.00563	28.95	62	18.67	0.0126
HCT116	+	-	-	-	-	-	-	-	+	2	2	4985	2512	1596	0.5039	0.5049	0.03954	2.44	353	0.0708	0.0711	0.01188	22.12	141	39.94	0.0283
HCT116	+	-	-	-	-	-	-	-	-	3	3	6084	3407	2349	0.56	0.5548	0.03907	2.36	518	0.0851	0.0845	0.00507	22.05	190	36.68	0.0312
HCT116	+	-	-	-	LIG4	-	-	+	-	1	2	5182	116	76	0.0224	0.0223	0.00482	2.89	19	0.0037	0.0037	0.00017	25	2	10.53	0.0004
HCT116	+	-	-	-	LIG4	-	-	-	-	1	2	4864	2322	1603	0.4774	0.4772	0.03161	2.42	332	0.0683	0.0682	0.00925	20.71	131	39.46	0.0269
HCT116	+	-	-	-	POLQ	-	-	-	+	1	2	5285	668	472	0.1264	0.1264	0.02064	2.35	9	0.0017	0.0017	0.00133	1.91	1	11.11	0.0002
HCT116	+	-	-	-	POLQ	-	-	-	-	1	2	4906	1505	1061	0.3068	0.3075	0.08517	1.99	34	0.0069	0.007	0.00473	3.2	9	26.47	0.0018
HCT116	+	-	-	G2	-	-	-	-	-	2	4	6418	546	399	0.0851	0.0851	0.03131	2.46	82	0.0128	0.0126	0.00452	20.55	30	36.59	0.0047
HCT116	+	-	-	M	-	-	-	-	-	2	4	7584	3680	2625	0.4852	0.4772	0.2063	2.44	627	0.0827	0.0815	0.03284	23.89	234	37.32	0.0309
HCT116	+	-	-	S	-	-	-	-	-	4	6	11529	1672	1130	0.145	0.1416	0.02666	2.35	231	0.02	0.0201	0.00314	20.44	87	37.66	0.0075
HCT116	+	-	-	S	LIG4	-	-	+	-	2	4	8519	139	81	0.0163	0.0162	0.00501	2.68	17	0.002	0.002	0.00079	20.99	5	29.41	0.0006
HCT116	+	-	-	S	LIG4	-	-	-	-	2	4	8571	841	535	0.0981	0.0969	0.04099	2.42	134	0.0156	0.0153	0.00679	25.05	50	37.31	0.0058
HCT116	+	-	-	S	POLQ	-	-	-	+	2	4	8249	205	138	0.0249	0.0247	0.00912	2.51	3	0.0004	0.0004	0.00048	2.17	1	33.33	0.0001
HCT116	+	-	-	S	POLQ	-	-	-	-	2	4	8869	565	367	0.0637	0.0634	0.02817	1.99	13	0.0015	0.0015	0.00045	3.54	2	15.38	0.0002
HCT116	-	+	+	G2	-	-	-	-	-	1	1	2099	54	37	0.0257	0.0257	NA	2.54	10	0.0048	0.0048	NA	27.03	9	90	0.0043
HCT116	-	+	+	M	-	+	-	-	-	2	2	4238	86	57	0.0203	0.0205	0.00214	2.29	8	0.0019	0.002	0.001	14.04	1	12.5	0.0002
HCT116	-	+	+	M	-	-	+	-	-	1	1	1327	37	32	0.0279	0.0279	NA	2.19	5	0.0038	0.0038	NA	15.62	1	20	0.0008
HCT116	-	+	+	M	-	-	-	+	-	2	2	3783	114	87	0.0301	0.0301	0.003	2.31	22	0.0058	0.0058	0.0015	25.29	7	31.82	0.0019
HCT116	-	+	+	M	-	-	-	-	-	9	9	18376	492	342	0.0268	0.026	0.00847	2.58	58	0.0032	0.0032	0.00234	16.96	17	29.31	0.0009
HCT116	-	+	-	G2	-	-	+	-	-	1	1	1492	29	20	0.0194	0.0194	NA	2	1	0.0007	0.0007	NA	5	0	0	0
HCT116	-	+	-	G2	-	-	-	+	-	2	2	3792	114	81	0.0301	0.0304	0.0106	2.84	12	0.0032	0.0032	0.00167	14.81	5	41.67	0.0013
HCT116	-	+	-	G2	-	-	-	-	-	6	6	11399	241	167	0.0211	0.0214	0.00554	2.45	36	0.0032	0.0032	0.00144	21.56	16	44.44	0.0014
HCT116	-	-	-	-	-	-	-	-	-	1	1	1393	51	42	0.0366	0.0366	NA	2.26	6	0.0043	0.0043	NA	14.29	1	16.67	0.0007
HCT116	-	-	-	G2	-	-	-	-	-	2	2	3562	78	56	0.0219	0.0219	0.00404	2.43	10	0.0028	0.0028	1e-05	17.86	1	10	0.0003
HCT116	-	-	-	M	-	-	-	-	-	2	2	4025	81	53	0.0201	0.0201	0.00096	2.55	12	0.003	0.003	1e-05	22.64	4	33.33	0.001
HCT116	-	-	-	S	-	-	-	-	-	4	4	7825	145	104	0.0185	0.0187	0.00213	2.38	23	0.0029	0.003	0.00082	22.12	7	30.43	0.0009
HF1	+	-	-	-	-	-	-	-	+	1	2	5820	1343	901	0.2308	0.2305	0.02167	2.32	141	0.0242	0.0242	0.00654	15.65	39	27.66	0.0067
HF1	+	-	-	-	-	-	-	-	-	3	4	9115	2064	1427	0.2264	0.2233	0.06728	2.2	202	0.0222	0.022	0.00928	14.16	80	39.6	0.0088
HF1	+	-	-	-	POLQ	-	-	-	+	1	2	5344	524	357	0.0981	0.0952	0.02591	1.74	12	0.0022	0.002	0.00221	3.36	3	25	0.0006
HF1	+	-	-	-	POLQ	-	-	-	-	2	5	10510	1363	993	0.1297	0.1291	0.01564	1.86	22	0.0021	0.002	0.00164	2.22	5	22.73	0.0005
HF1	-	-	-	-	-	-	-	-	-	2	2	4561	22	14	0.0048	0.0048	0.00087	2.17	2	0.0004	0.0005	0.00064	14.29	2	100	0.0004
HF1	-	-	-	-	POLQ	-	-	-	-	1	3	6534	20	8	0.0031	0.003	0.00246	1.75	0	0	0	0	0	0	NA	0
