# Supplementary material for: Replication stress induces POLQ-mediated structural variant formation throughout common fragile sites after entry into mitosis
Source: Nat Commun. 2024 Nov 6;15:9582. doi: 10.1038/s41467-024-53917-8 (PMC11541566; doi:10.1038/s41467-024-53917-8)
Supplement: Supplementary file 9 — Source Data [file 41467_2024_53917_MOESM9_ESM.zip]

Archive with 94 entries (79 files):
- Fig1/
- Fig1/Fig1C.txt
- Fig1/Fig1D.txt
- Fig1/Fig1E.txt
- Fig1/Fig1F.txt
- Fig1/Fig1G.txt
- Fig1/Fig1H.txt
- Fig1/Fig1I.txt
- Fig2/
- Fig2/Fig2D.txt
- Fig2/Fig2F.txt
- Fig2/Fig2I.xlsx
- Fig2/Fig2J.xlsx
- Fig2/Fig2K.txt
- Fig3/
- Fig3/Fig3B.xlsx
- Fig3/Fig3C.xlsx
- Fig3/Fig3D.xlsx
- Fig4/
- Fig4/Fig4C.txt
- Fig4/Fig4D.txt
- Fig4/Fig4E.txt
- Fig4/Fig4F.txt
- Fig4/Fig4G.txt
- Fig5/
- Fig5/Fig5C.xlsx
- Fig5/Fig5D.txt
- Fig5/Fig5E.txt
- Fig5/Fig5F.txt
- Fig5/Fig5G.txt
- Fig5/Fig5H.txt
- Fig5/Fig5I.txt
- Fig5/Fig5J.txt
- Fig6/
- Fig6/Fig6A.txt
- Fig6/Fig6B.txt
- Fig6/Fig6C.txt
- Fig6/Fig6D.txt
- Fig6/Fig6F.txt
- Supp_Fig1/
- Supp_Fig10/
- Supp_Fig10/Supp_Fig10A.txt
- Supp_Fig10/Supp_Fig10B.txt
- Supp_Fig10/Supp_Fig10C.txt
- Supp_Fig10/Supp_Fig10D.txt
- Supp_Fig10/Supp_Fig10E.txt
- Supp_Fig10/Supp_Fig10F.txt
- Supp_Fig10/Supp_Fig10G.txt
- Supp_Fig10/Supp_Fig10H.txt
- Supp_Fig10/Supp_Fig10I.txt
- Supp_Fig10/Supp_Fig10J.txt
- Supp_Fig10/Supp_Fig10K.txt
- Supp_Fig10/Supp_Fig10L.txt
- Supp_Fig11/
- Supp_Fig11/Supp_Fig11A.txt
- Supp_Fig11/Supp_Fig11B.txt
- Supp_Fig12/
- Supp_Fig12/Sugg_Fig12A.pdf
- Supp_Fig12/Supp_Fig12B.xlsx
- Supp_Fig12/Supp_Fig12C.txt
- Supp_Fig12/Supp_Fig12D.txt
- Supp_Fig12/Supp_Fig12E.txt
- Supp_Fig1/Supp_Fig1B.txt
- Supp_Fig1/Supp_Fig1C.txt
- Supp_Fig1/Supp_Fig1D.txt
- Supp_Fig1/Supp_Fig1E.txt
- Supp_Fig1/Supp_Fig1F.txt
- Supp_Fig1/Supp_Fig1G.txt
- Supp_Fig1/Supp_Fig1H.txt
- Supp_Fig1/Supp_Fig1I.txt
- Supp_Fig2/
- Supp_Fig2/Supp_Fig2A.txt
- Supp_Fig2/Supp_Fig2B.txt
- Supp_Fig2/Supp_Fig2C.txt
- Supp_Fig2/Supp_Fig2D.txt
- Supp_Fig2/Supp_Fig2E.txt
- Supp_Fig2/Supp_Fig2F.txt
- Supp_Fig4/
- Supp_Fig4/Supp_Fig4A.txt
- Supp_Fig4/Supp_Fig4B.txt
- Supp_Fig4/Supp_Fig4C.txt
- Supp_Fig4/Supp_Fig4D.txt
- Supp_Fig5/
- Supp_Fig5/Supp_Fig5A.txt
- Supp_Fig5/Supp_Fig5B.txt
- Supp_Fig5/Supp_Fig5C.txt
- Supp_Fig5/Supp_Fig5D.txt
- Supp_Fig5/Supp_Fig5E.txt
- Supp_Fig5/Supp_Fig5F.txt
- Supp_Fig8/
- Supp_Fig8/Supp_Fig8A.txt
- Supp_Fig8/Supp_Fig8B.txt
- Supp_Fig9/
- Supp_Fig9/Supp_Fig9.xlsx
