# Supplementary material for: Replication stress induces POLQ-mediated structural variant formation throughout common fragile sites after entry into mitosis
Source: Nat Commun. 2024 Nov 6;15:9582. doi: 10.1038/s41467-024-53917-8 (PMC11541566; doi:10.1038/s41467-024-53917-8)
Supplement: Supplementary file 9 — Source Data [file 41467_2024_53917_MOESM9_ESM.zip › Fig1/Fig1D.txt]

project	sample	cell_line_	low_APH	deletion	duplication	inversion
rad52_110121_HF1	Control_0APH	HF1	-	0.00423	0.00677	0.00296
hf1_polq_091422	HF1_Cntrl_0APH	HF1	-	0.00546	0.0041	0.00046
rad52_110121_HF1	Control_0.6APH	HF1	+	0.12619	0.0104	0.00678
hf1_polq_091422	HF1_Cntrl_0.6APH	HF1	+	0.26743	0.01146	0.01098
hf1_polq_Nu_092823	HF1_Cntrl_0.6APH_B	HF1	+	0.22975	0.01212	0.01322
hf1_polq_Nu_092823	HF1_Cntrl_0.6APH_A	HF1	+	0.26978	0.01669	0.01669
GM_ART_Nu7_123023	GM_0APH	GM	-	0.01294	0.00431	0.00246
GM_ART_Nu7_123023	GM_0.4APH	GM	+	0.1056	0.00337	0.00506
HCT116_p53_050321	Control_0_APH	HCT	-	0.03661	0.01364	0.00215
HCT116_p53_050321	Control_0pt2_APH	HCT	+	0.51325	0.02232	0.02999
HCT_Art_Nu7_080323	HCT_0.2APH	HCT	+	0.5908	0.02183	0.0432
HCT_Pol_Lig_092823	HCT_Cntrl_0.2APH	HCT	+	0.56027	0.02082	0.03324
