# Supplementary material for: Replication stress induces POLQ-mediated structural variant formation throughout common fragile sites after entry into mitosis
Source: Nat Commun. 2024 Nov 6;15:9582. doi: 10.1038/s41467-024-53917-8 (PMC11541566; doi:10.1038/s41467-024-53917-8)
Supplement: Supplementary file 9 — Source Data [file 41467_2024_53917_MOESM9_ESM.zip › Fig1/Fig1E.txt]

project	sample	cell_line_	low_APH	nSvs	netCoverage	SV_frequency
rad52_110121_HF1	Control_0APH	HF1	-	10	2365	0.00423
hf1_polq_091422	HF1_Cntrl_0APH	HF1	-	12	2196	0.00546
rad52_110121_HF1	Control_0.6APH	HF1	+	279	2211	0.12619
hf1_polq_091422	HF1_Cntrl_0.6APH	HF1	+	560	2094	0.26743
hf1_polq_Nu_092823	HF1_Cntrl_0.6APH_B	HF1	+	417	1815	0.22975
hf1_polq_Nu_092823	HF1_Cntrl_0.6APH_A	HF1	+	808	2995	0.26978
GM_ART_Nu7_123023	GM_0APH	GM	-	42	3247	0.01294
GM_ART_Nu7_123023	GM_0.4APH	GM	+	313	2964	0.1056
HCT116_p53_050321	Control_0_APH	HCT	-	51	1393	0.03661
HCT116_p53_050321	Control_0pt2_APH	HCT	+	736	1434	0.51325
HCT_Art_Nu7_080323	HCT_0.2APH	HCT	+	1272	2153	0.5908
HCT_Pol_Lig_092823	HCT_Cntrl_0.2APH	HCT	+	1399	2497	0.56027
