# Supplementary material for: Replication stress induces POLQ-mediated structural variant formation throughout common fragile sites after entry into mitosis
Source: Nat Commun. 2024 Nov 6;15:9582. doi: 10.1038/s41467-024-53917-8 (PMC11541566; doi:10.1038/s41467-024-53917-8)
Supplement: Supplementary file 9 — Source Data [file 41467_2024_53917_MOESM9_ESM.zip › Fig1/Fig1G.txt]

SV Endpoint Coordinate (Mbp)	MAGI2 chr7-	NEGR1 chr1-	PRKG1 chr10+
51.025	NA	NA	7e-04
51.07	NA	NA	7e-04
51.105	NA	NA	7e-04
51.175	NA	NA	0.0013
51.185	NA	NA	7e-04
51.19	NA	NA	7e-04
51.23	NA	NA	7e-04
51.24	NA	NA	0.0013
51.245	NA	NA	7e-04
51.25	NA	NA	7e-04
51.255	NA	NA	0.002
51.275	NA	NA	0.0013
51.285	NA	NA	7e-04
51.295	NA	NA	0.0013
51.3	NA	NA	0.0013
51.31	NA	NA	7e-04
51.315	NA	NA	7e-04
51.32	NA	NA	7e-04
51.33	NA	NA	7e-04
51.335	NA	NA	0.002
51.34	NA	NA	0.0033
51.345	NA	NA	7e-04
51.35	NA	NA	0.002
51.355	NA	NA	0.0013
51.36	NA	NA	0.002
51.365	NA	NA	7e-04
51.37	NA	NA	0.004
51.375	NA	NA	0.0027
51.38	NA	NA	0.0047
51.39	NA	NA	0.0073
51.395	NA	NA	0.0047
51.4	NA	NA	0.0047
51.405	NA	NA	0.0033
51.41	NA	NA	0.0053
51.415	NA	NA	0.0073
51.42	NA	NA	0.0067
51.425	NA	NA	0.0093
51.43	NA	NA	0.0126
51.435	NA	NA	0.0073
51.44	NA	NA	0.0067
51.445	NA	NA	0.0107
51.45	NA	NA	0.008
51.455	NA	NA	0.012
51.46	NA	NA	0.0073
51.465	NA	NA	0.0153
51.47	NA	NA	0.0113
51.475	NA	NA	0.0047
51.48	NA	NA	0.0053
51.485	NA	NA	0.01
51.49	NA	NA	0.012
51.495	NA	NA	0.008
51.5	NA	NA	0.012
51.505	NA	NA	0.0067
51.51	NA	NA	0.012
51.515	NA	NA	0.0053
51.52	NA	NA	0.014
51.525	NA	NA	0.0087
51.53	NA	NA	0.012
51.535	NA	NA	0.008
51.54	NA	NA	0.0153
51.545	NA	NA	0.022
51.55	NA	NA	0.018
51.555	NA	NA	0.0206
51.56	NA	NA	0.0146
51.565	NA	NA	0.024
51.57	NA	NA	0.022
51.575	NA	NA	0.0173
51.58	NA	NA	0.0193
51.585	NA	NA	0.0226
51.59	NA	NA	0.018
51.595	NA	NA	0.012
51.6	NA	NA	0.0067
51.605	NA	NA	0.0093
51.61	NA	NA	0.0093
51.615	NA	NA	0.0087
51.62	NA	NA	0.0107
51.625	NA	NA	0.006
51.63	NA	NA	0.0087
51.635	NA	NA	0.0153
51.64	NA	NA	0.014
51.645	NA	NA	0.0126
51.65	NA	NA	0.0206
51.655	NA	NA	0.0153
51.66	NA	NA	0.014
51.665	NA	NA	0.018
51.67	NA	NA	0.018
51.675	NA	NA	0.014
51.68	NA	NA	0.0193
51.685	NA	NA	0.0173
51.69	NA	NA	0.0146
51.695	NA	NA	0.0107
51.7	NA	NA	0.012
51.705	NA	NA	0.0146
51.71	NA	NA	0.0113
51.715	NA	NA	0.0126
51.72	NA	NA	0.0133
51.725	NA	NA	0.0093
51.73	NA	NA	0.01
51.735	NA	NA	0.012
51.74	NA	NA	0.0113
51.745	NA	NA	0.008
51.75	NA	NA	0.004
51.755	NA	NA	0.0093
51.76	NA	NA	0.0093
51.765	NA	NA	0.0073
51.77	NA	NA	0.0087
51.775	NA	NA	0.0033
51.78	NA	NA	0.0113
51.785	NA	NA	0.0093
51.79	NA	NA	0.0053
51.795	NA	NA	0.0013
51.8	NA	NA	0.0027
51.805	NA	NA	7e-04
51.815	NA	NA	7e-04
51.82	NA	NA	0.002
51.83	NA	NA	7e-04
51.835	NA	NA	7e-04
51.84	NA	NA	7e-04
51.845	NA	NA	7e-04
51.855	NA	NA	7e-04
51.86	NA	NA	0.0013
51.865	NA	NA	7e-04
51.875	NA	NA	7e-04
51.88	NA	NA	0.0013
51.885	NA	NA	7e-04
51.89	NA	NA	7e-04
51.925	NA	NA	7e-04
51.95	NA	NA	7e-04
52.005	NA	NA	7e-04
52.03	NA	NA	7e-04
52.065	NA	NA	7e-04
52.1	NA	NA	7e-04
52.12	NA	NA	7e-04
52.125	NA	NA	7e-04
52.16	NA	NA	7e-04
52.165	NA	NA	7e-04
52.175	NA	NA	7e-04
52.205	NA	NA	7e-04
52.22	NA	NA	7e-04
52.245	NA	NA	0.0013
52.25	NA	NA	7e-04
52.275	NA	NA	7e-04
52.28	NA	NA	0.0013
52.325	NA	NA	7e-04
52.435	NA	NA	7e-04
71.09	NA	6e-04	NA
71.095	NA	6e-04	NA
71.175	NA	6e-04	NA
71.18	NA	6e-04	NA
71.21	NA	6e-04	NA
71.25	NA	6e-04	NA
71.285	NA	6e-04	NA
71.31	NA	6e-04	NA
71.32	NA	6e-04	NA
71.325	NA	0.0017	NA
71.34	NA	0.0011	NA
71.35	NA	0.0011	NA
71.365	NA	0.0011	NA
71.37	NA	0.0011	NA
71.39	NA	6e-04	NA
71.4	NA	6e-04	NA
71.405	NA	0.0011	NA
71.41	NA	6e-04	NA
71.415	NA	6e-04	NA
71.42	NA	6e-04	NA
71.425	NA	6e-04	NA
71.43	NA	0.0017	NA
71.435	NA	0.0011	NA
71.44	NA	6e-04	NA
71.445	NA	0.0011	NA
71.45	NA	0.0017	NA
71.455	NA	0.0028	NA
71.46	NA	6e-04	NA
71.465	NA	6e-04	NA
71.475	NA	0.0022	NA
71.48	NA	0.0022	NA
71.485	NA	0.0011	NA
71.49	NA	0.0017	NA
71.495	NA	0.0017	NA
71.5	NA	0.0011	NA
71.505	NA	0.0011	NA
71.51	NA	0.0022	NA
71.515	NA	0.0011	NA
71.525	NA	0.0017	NA
71.53	NA	6e-04	NA
71.535	NA	0.0022	NA
71.54	NA	6e-04	NA
71.545	NA	0.0017	NA
71.55	NA	0.0022	NA
71.555	NA	6e-04	NA
71.56	NA	0.0011	NA
71.565	NA	0.0011	NA
71.575	NA	0.0011	NA
71.58	NA	6e-04	NA
71.585	NA	0.0011	NA
71.59	NA	0.0011	NA
71.595	NA	0.0017	NA
71.605	NA	0.0017	NA
71.615	NA	0.0017	NA
71.62	NA	6e-04	NA
71.63	NA	0.0011	NA
71.635	NA	0.0011	NA
71.64	NA	0.0022	NA
71.645	NA	0.0022	NA
71.65	NA	0.0017	NA
71.655	NA	0.0011	NA
71.66	NA	0.0017	NA
71.665	NA	0.0033	NA
71.67	NA	0.0011	NA
71.68	NA	6e-04	NA
71.685	NA	0.0061	NA
71.69	NA	0.0095	NA
71.695	NA	0.0072	NA
71.7	NA	0.0078	NA
71.705	NA	0.0072	NA
71.71	NA	0.0072	NA
71.715	NA	0.005	NA
71.72	NA	0.0111	NA
71.725	NA	0.0106	NA
71.73	NA	0.01	NA
71.735	NA	0.0111	NA
71.74	NA	0.0083	NA
71.745	NA	0.0111	NA
71.75	NA	0.01	NA
71.755	NA	0.0139	NA
71.76	NA	0.0139	NA
71.765	NA	0.0117	NA
71.77	NA	0.0089	NA
71.775	NA	0.0178	NA
71.78	NA	0.015	NA
71.785	NA	0.0156	NA
71.79	NA	0.02	NA
71.795	NA	0.0178	NA
71.8	NA	0.0133	NA
71.805	NA	0.0184	NA
71.81	NA	0.0195	NA
71.815	NA	0.0117	NA
71.82	NA	0.0195	NA
71.825	NA	0.0156	NA
71.83	NA	0.0211	NA
71.835	NA	0.0172	NA
71.84	NA	0.0156	NA
71.845	NA	0.0217	NA
71.85	NA	0.0167	NA
71.855	NA	0.0145	NA
71.86	NA	0.0145	NA
71.865	NA	0.0145	NA
71.87	NA	0.0184	NA
71.875	NA	0.0211	NA
71.88	NA	0.0211	NA
71.885	NA	0.0189	NA
71.89	NA	0.0017	NA
71.895	NA	0.0111	NA
71.9	NA	0.0133	NA
71.905	NA	0.0172	NA
71.91	NA	0.0172	NA
71.915	NA	0.0122	NA
71.92	NA	0.0128	NA
71.925	NA	0.0133	NA
71.93	NA	0.0139	NA
71.935	NA	0.0095	NA
71.94	NA	0.0067	NA
71.945	NA	0.0067	NA
71.95	NA	0.0033	NA
71.955	NA	0.0056	NA
71.96	NA	0.0039	NA
71.965	NA	0.005	NA
71.97	NA	0.0056	NA
71.975	NA	0.005	NA
71.98	NA	0.0067	NA
71.985	NA	0.0039	NA
71.99	NA	0.005	NA
71.995	NA	0.0083	NA
72	NA	0.0033	NA
72.005	NA	0.0033	NA
72.01	NA	0.0039	NA
72.015	NA	0.0033	NA
72.02	NA	0.0011	NA
72.025	NA	0.0022	NA
72.03	NA	0.0067	NA
72.035	NA	0.0022	NA
72.04	NA	0.0017	NA
72.045	NA	0.0028	NA
72.05	NA	0.0039	NA
72.055	NA	0.0039	NA
72.06	NA	0.0022	NA
72.065	NA	0.0028	NA
72.07	NA	0.0022	NA
72.075	NA	0.0011	NA
72.08	NA	0.0044	NA
72.085	NA	0.0028	NA
72.09	NA	0.0022	NA
72.095	NA	6e-04	NA
72.1	NA	0.0028	NA
72.105	NA	6e-04	NA
72.115	NA	0.0022	NA
72.12	NA	0.0028	NA
72.125	NA	0.0022	NA
72.13	NA	0.0028	NA
72.135	NA	0.0017	NA
72.145	NA	0.0017	NA
72.15	NA	0.0039	NA
72.155	NA	0.0022	NA
72.16	NA	0.0028	NA
72.165	NA	0.0078	NA
72.17	NA	6e-04	NA
72.175	NA	0.0017	NA
72.18	NA	0.0022	NA
72.185	NA	0.0022	NA
72.19	NA	0.0017	NA
72.195	NA	0.0017	NA
72.2	NA	0.0039	NA
72.205	NA	0.0028	NA
72.21	NA	0.0011	NA
72.215	NA	0.0017	NA
72.22	NA	0.0033	NA
72.225	NA	0.0044	NA
72.23	NA	0.0017	NA
72.235	NA	0.0011	NA
72.24	NA	6e-04	NA
72.245	NA	0.0044	NA
72.25	NA	6e-04	NA
72.255	NA	6e-04	NA
72.26	NA	0.0022	NA
72.265	NA	0.0017	NA
72.27	NA	0.0011	NA
72.275	NA	6e-04	NA
72.28	NA	6e-04	NA
72.285	NA	0.0011	NA
72.29	NA	0.0011	NA
72.295	NA	0.0011	NA
72.3	NA	6e-04	NA
72.305	NA	6e-04	NA
72.31	NA	6e-04	NA
72.33	NA	0.0017	NA
72.34	NA	6e-04	NA
72.35	NA	0.0028	NA
72.36	NA	0.0011	NA
72.37	NA	0.0044	NA
72.375	NA	6e-04	NA
72.38	NA	0.0022	NA
72.385	NA	0.0011	NA
72.395	NA	0.0011	NA
72.4	NA	0.0017	NA
72.405	NA	0.0017	NA
72.41	NA	6e-04	NA
72.435	NA	6e-04	NA
72.44	NA	6e-04	NA
72.445	NA	0.0011	NA
72.46	NA	6e-04	NA
72.47	NA	0.0011	NA
72.48	NA	0.0011	NA
72.49	NA	6e-04	NA
72.51	NA	0.0011	NA
72.53	NA	6e-04	NA
72.595	NA	6e-04	NA
77.73	0.0012	NA	NA
77.755	0.0012	NA	NA
77.775	0.0012	NA	NA
77.865	0.0012	NA	NA
78.02	0.0012	NA	NA
78.13	0.0012	NA	NA
78.15	0.0012	NA	NA
78.155	0.0024	NA	NA
78.16	0.0012	NA	NA
78.195	0.0012	NA	NA
78.2	0.0012	NA	NA
78.22	0.0012	NA	NA
78.25	0.0024	NA	NA
78.26	0.0012	NA	NA
78.265	0.0024	NA	NA
78.27	0.0012	NA	NA
78.28	0.0012	NA	NA
78.295	0.0024	NA	NA
78.305	0.0012	NA	NA
78.31	0.0012	NA	NA
78.335	0.0024	NA	NA
78.345	0.0012	NA	NA
78.35	0.0012	NA	NA
78.36	0.0012	NA	NA
78.37	0.0012	NA	NA
78.38	0.0012	NA	NA
78.385	0.0012	NA	NA
78.395	0.0012	NA	NA
78.405	0.0012	NA	NA
78.41	0.0024	NA	NA
78.415	0.0012	NA	NA
78.42	0.0012	NA	NA
78.425	0.0012	NA	NA
78.44	0.0012	NA	NA
78.45	0.0024	NA	NA
78.46	0.0036	NA	NA
78.465	0.0036	NA	NA
78.47	0.0085	NA	NA
78.475	0.0072	NA	NA
78.48	0.0036	NA	NA
78.485	0.0024	NA	NA
78.49	0.0072	NA	NA
78.495	0.006	NA	NA
78.5	0.0048	NA	NA
78.505	0.0048	NA	NA
78.51	0.0085	NA	NA
78.515	0.0036	NA	NA
78.52	0.0085	NA	NA
78.525	0.0072	NA	NA
78.53	0.0048	NA	NA
78.535	0.0024	NA	NA
78.54	0.0072	NA	NA
78.545	0.0048	NA	NA
78.55	0.0097	NA	NA
78.555	0.0109	NA	NA
78.56	0.0072	NA	NA
78.565	0.0072	NA	NA
78.57	0.0205	NA	NA
78.575	0.006	NA	NA
78.58	0.0133	NA	NA
78.585	0.0193	NA	NA
78.59	0.0181	NA	NA
78.595	0.0072	NA	NA
78.6	0.0048	NA	NA
78.605	0.0121	NA	NA
78.61	0.0121	NA	NA
78.615	0.0181	NA	NA
78.62	0.0217	NA	NA
78.625	0.0121	NA	NA
78.63	0.0169	NA	NA
78.635	0.0157	NA	NA
78.64	0.0169	NA	NA
78.645	0.0157	NA	NA
78.65	0.0121	NA	NA
78.655	0.0169	NA	NA
78.66	0.0133	NA	NA
78.665	0.0169	NA	NA
78.67	0.0036	NA	NA
78.675	0.0181	NA	NA
78.68	0.0205	NA	NA
78.685	0.0097	NA	NA
78.69	0.0169	NA	NA
78.695	0.0145	NA	NA
78.7	0.0145	NA	NA
78.705	0.0133	NA	NA
78.71	0.0097	NA	NA
78.715	0.0072	NA	NA
78.72	0.0036	NA	NA
78.725	0.006	NA	NA
78.73	0.0036	NA	NA
78.735	0.006	NA	NA
78.74	0.0048	NA	NA
78.745	0.0048	NA	NA
78.75	0.0012	NA	NA
78.755	0.0012	NA	NA
78.76	0.0024	NA	NA
78.765	0.0048	NA	NA
78.77	0.0036	NA	NA
78.775	0.0036	NA	NA
78.78	0.0097	NA	NA
78.785	0.0024	NA	NA
78.79	0.0024	NA	NA
78.795	0.0109	NA	NA
78.8	0.0072	NA	NA
78.805	0.006	NA	NA
78.81	0.0024	NA	NA
78.815	0.0085	NA	NA
78.82	0.0097	NA	NA
78.825	0.0085	NA	NA
78.83	0.0133	NA	NA
78.835	0.0048	NA	NA
78.84	0.0036	NA	NA
78.845	0.0048	NA	NA
78.85	0.0097	NA	NA
78.855	0.0072	NA	NA
78.86	0.0085	NA	NA
78.865	0.0072	NA	NA
78.87	0.0048	NA	NA
78.875	0.0072	NA	NA
78.88	0.0048	NA	NA
78.885	0.006	NA	NA
78.89	0.0024	NA	NA
78.895	0.0048	NA	NA
78.9	0.0097	NA	NA
78.905	0.0121	NA	NA
78.91	0.006	NA	NA
78.915	0.0072	NA	NA
78.92	0.006	NA	NA
78.925	0.0048	NA	NA
78.93	0.0048	NA	NA
78.935	0.0072	NA	NA
78.94	0.0024	NA	NA
78.945	0.0048	NA	NA
78.95	0.0085	NA	NA
78.955	0.006	NA	NA
78.96	0.0085	NA	NA
78.965	0.0048	NA	NA
78.97	0.0133	NA	NA
78.975	0.0109	NA	NA
78.98	0.006	NA	NA
78.985	0.0036	NA	NA
78.99	0.0072	NA	NA
78.995	0.0012	NA	NA
79	0.0036	NA	NA
79.005	0.0036	NA	NA
79.01	0.0012	NA	NA
79.02	0.0024	NA	NA
79.025	0.0012	NA	NA
79.03	0.0012	NA	NA
79.04	0.0048	NA	NA
79.045	0.0024	NA	NA
79.05	0.0012	NA	NA
79.055	0.0036	NA	NA
79.06	0.0024	NA	NA
79.065	0.0024	NA	NA
79.07	0.0024	NA	NA
79.08	0.0036	NA	NA
79.085	0.0024	NA	NA
79.095	0.0012	NA	NA
79.1	0.0024	NA	NA
79.115	0.0024	NA	NA
79.125	0.0012	NA	NA
79.14	0.0012	NA	NA
79.145	0.0012	NA	NA
79.15	0.0024	NA	NA
79.155	0.0012	NA	NA
79.18	0.0012	NA	NA
79.19	0.0012	NA	NA
79.225	0.0012	NA	NA
79.405	0.0012	NA	NA
79.42	0.0012	NA	NA
79.46	0.0012	NA	NA
