# Supplementary material for: Replication stress induces POLQ-mediated structural variant formation throughout common fragile sites after entry into mitosis
Source: Nat Commun. 2024 Nov 6;15:9582. doi: 10.1038/s41467-024-53917-8 (PMC11541566; doi:10.1038/s41467-024-53917-8)
Supplement: Supplementary file 9 — Source Data [file 41467_2024_53917_MOESM9_ESM.zip › Fig1/Fig1H.txt]

Coordinate (Mbp)	MAGI2 chr7-	NEGR1 chr1-	PRKG1 chr10+
50.7403	NA	NA	0.001
50.7404	NA	NA	7e-04
50.7428	NA	NA	4e-04
50.7429	NA	NA	0.002
50.743	NA	NA	0.0016
50.7431	NA	NA	9e-04
50.7443	NA	NA	0.001
50.7444	NA	NA	3e-04
50.7448	NA	NA	9e-04
50.7449	NA	NA	0.001
50.745	NA	NA	2e-04
50.7466	NA	NA	2e-04
50.7467	NA	NA	0.001
50.7468	NA	NA	7e-04
50.7469	NA	NA	0.001
50.747	NA	NA	0.001
50.7471	NA	NA	0.002
50.7472	NA	NA	0.002
50.7473	NA	NA	8e-04
50.7482	NA	NA	9e-04
50.7483	NA	NA	0.001
50.7484	NA	NA	0.001
50.7485	NA	NA	5e-04
50.754	NA	NA	3e-04
50.7541	NA	NA	0.001
50.7542	NA	NA	2e-04
50.7546	NA	NA	8e-04
50.7547	NA	NA	0.001
50.7548	NA	NA	0.001
50.7549	NA	NA	0.001
50.755	NA	NA	2e-04
50.7568	NA	NA	7e-04
50.7569	NA	NA	0.002
50.757	NA	NA	6e-04
50.7586	NA	NA	5e-04
50.7587	NA	NA	0.0024
50.7588	NA	NA	0.003
50.7589	NA	NA	0.0022
50.759	NA	NA	0.001
50.7591	NA	NA	4e-04
50.7592	NA	NA	8e-04
50.7593	NA	NA	0.001
50.7594	NA	NA	0.001
50.7595	NA	NA	0.001
50.7596	NA	NA	0.001
50.7597	NA	NA	0.001
50.7598	NA	NA	5e-04
50.7624	NA	NA	9e-04
50.7625	NA	NA	2e-04
50.763	NA	NA	6e-04
50.7631	NA	NA	0.0011
50.7632	NA	NA	7e-04
50.7644	NA	NA	5e-04
50.7645	NA	NA	0.001
50.7646	NA	NA	0.001
50.7647	NA	NA	9e-04
50.7649	NA	NA	0.001
50.765	NA	NA	0.001
50.7651	NA	NA	0.001
50.7652	NA	NA	0.001
50.7653	NA	NA	0.002
50.7654	NA	NA	0.0011
50.7655	NA	NA	0.0011
50.7656	NA	NA	0.002
50.7657	NA	NA	0.003
50.7658	NA	NA	0.0031
50.7659	NA	NA	8e-04
50.7662	NA	NA	2e-04
50.7663	NA	NA	0.001
50.7664	NA	NA	4e-04
50.7666	NA	NA	4e-04
50.7667	NA	NA	0.001
50.7668	NA	NA	0.001
50.7669	NA	NA	7e-04
50.7672	NA	NA	0.001
50.7673	NA	NA	0.001
50.7674	NA	NA	0.001
50.7675	NA	NA	0.001
50.7676	NA	NA	6e-04
50.7685	NA	NA	8e-04
50.7686	NA	NA	0.001
50.7687	NA	NA	0.001
50.7688	NA	NA	3e-04
50.7692	NA	NA	3e-04
50.7693	NA	NA	0.001
50.7694	NA	NA	2e-04
50.7696	NA	NA	9e-04
50.7697	NA	NA	0.001
50.7698	NA	NA	0.001
50.7699	NA	NA	5e-04
50.775	NA	NA	6e-04
50.7751	NA	NA	0.001
50.7752	NA	NA	0.0024
50.7753	NA	NA	0.0025
50.7754	NA	NA	0.001
50.7755	NA	NA	5e-04
50.776	NA	NA	1e-04
50.7761	NA	NA	0.001
50.7762	NA	NA	0.001
50.7763	NA	NA	0.001
50.7764	NA	NA	5e-04
50.7766	NA	NA	8e-04
50.7767	NA	NA	8e-04
50.7785	NA	NA	9e-04
50.7786	NA	NA	2e-04
50.7787	NA	NA	0.0024
50.7788	NA	NA	0.0019
50.7789	NA	NA	0.0013
50.779	NA	NA	0.001
50.7791	NA	NA	2e-04
50.7794	NA	NA	1e-04
50.7795	NA	NA	0.001
50.7796	NA	NA	0.001
50.7797	NA	NA	5e-04
50.7799	NA	NA	2e-04
50.78	NA	NA	0.001
50.7801	NA	NA	5e-04
50.7813	NA	NA	2e-04
50.7814	NA	NA	0.001
50.7815	NA	NA	6e-04
50.7821	NA	NA	2e-04
50.7822	NA	NA	0.001
50.7823	NA	NA	0.0025
50.7824	NA	NA	3e-04
50.7829	NA	NA	1e-04
50.783	NA	NA	0.001
50.7831	NA	NA	3e-04
50.7833	NA	NA	0.001
50.7834	NA	NA	0.001
50.7835	NA	NA	0.001
50.7836	NA	NA	4e-04
50.7837	NA	NA	2e-04
50.7838	NA	NA	0.001
50.7839	NA	NA	0.001
50.784	NA	NA	0.001
50.7841	NA	NA	0.001
50.7844	NA	NA	8e-04
50.7845	NA	NA	0.001
50.7846	NA	NA	3e-04
50.7848	NA	NA	0.001
50.7849	NA	NA	2e-04
50.7853	NA	NA	4e-04
50.7854	NA	NA	0.001
50.7855	NA	NA	0.0016
50.7856	NA	NA	0.0017
50.7857	NA	NA	0.001
50.7858	NA	NA	0.001
50.7859	NA	NA	0.0011
50.786	NA	NA	0.001
50.7861	NA	NA	4e-04
50.7864	NA	NA	7e-04
50.7865	NA	NA	0.001
50.7866	NA	NA	0.001
50.7867	NA	NA	5e-04
50.7872	NA	NA	4e-04
50.7873	NA	NA	0.001
50.7874	NA	NA	2e-04
50.7876	NA	NA	1e-04
50.7877	NA	NA	0.001
50.7878	NA	NA	0.001
50.7879	NA	NA	0.001
50.788	NA	NA	0.001
50.7881	NA	NA	9e-04
50.7886	NA	NA	4e-04
50.7887	NA	NA	0.001
50.7888	NA	NA	0.001
50.7889	NA	NA	3e-04
50.7899	NA	NA	7e-04
50.79	NA	NA	0.001
50.7901	NA	NA	5e-04
50.7905	NA	NA	7e-04
50.7906	NA	NA	0.0017
50.7907	NA	NA	0.0018
50.7908	NA	NA	2e-04
50.7912	NA	NA	1e-04
50.7913	NA	NA	0.001
50.7927	NA	NA	8e-04
50.7928	NA	NA	0.001
50.7929	NA	NA	0.001
50.793	NA	NA	0.001
50.7931	NA	NA	0.001
50.7932	NA	NA	5e-04
50.7942	NA	NA	9e-04
50.7943	NA	NA	0.001
50.7944	NA	NA	0.001
50.7945	NA	NA	0.001
50.7947	NA	NA	5e-04
50.7948	NA	NA	0.002
50.7949	NA	NA	0.0018
50.795	NA	NA	4e-04
50.7952	NA	NA	7e-04
50.7953	NA	NA	0.002
50.7954	NA	NA	0.001
50.7955	NA	NA	0.001
50.7956	NA	NA	5e-04
50.7957	NA	NA	7e-04
50.7958	NA	NA	0.001
50.7959	NA	NA	6e-04
50.7975	NA	NA	2e-04
50.7976	NA	NA	0.001
50.7977	NA	NA	0.001
50.7978	NA	NA	0.001
50.7979	NA	NA	0.0015
50.798	NA	NA	8e-04
50.7985	NA	NA	0.001
50.7986	NA	NA	0.001
50.7987	NA	NA	3e-04
50.7996	NA	NA	3e-04
50.7997	NA	NA	0.001
50.7998	NA	NA	0.0013
50.7999	NA	NA	3e-04
50.8005	NA	NA	6e-04
50.8006	NA	NA	0.001
50.8007	NA	NA	3e-04
50.8011	NA	NA	5e-04
50.8012	NA	NA	0.001
50.8013	NA	NA	0.001
50.8014	NA	NA	0.001
50.8015	NA	NA	0.001
50.8016	NA	NA	5e-04
50.8047	NA	NA	3e-04
50.8048	NA	NA	0.002
50.8049	NA	NA	0.0011
50.8051	NA	NA	7e-04
50.8052	NA	NA	5e-04
50.8056	NA	NA	9e-04
50.8057	NA	NA	5e-04
50.8058	NA	NA	2e-04
50.8059	NA	NA	6e-04
50.807	NA	NA	2e-04
50.8071	NA	NA	0.0015
50.8072	NA	NA	0.0019
50.8073	NA	NA	0.001
50.8074	NA	NA	8e-04
50.8095	NA	NA	0.001
50.8096	NA	NA	0.0017
50.8097	NA	NA	0.0016
50.8098	NA	NA	1e-04
50.8115	NA	NA	8e-04
50.8116	NA	NA	7e-04
50.8118	NA	NA	1e-04
50.8119	NA	NA	0.001
50.812	NA	NA	1e-04
50.8127	NA	NA	0.0016
50.8139	NA	NA	8e-04
50.814	NA	NA	8e-04
50.8143	NA	NA	6e-04
50.8144	NA	NA	0.001
50.8145	NA	NA	1e-04
50.8161	NA	NA	3e-04
50.8162	NA	NA	5e-04
50.8173	NA	NA	2e-04
50.8174	NA	NA	0.0015
50.8175	NA	NA	0.0013
50.8176	NA	NA	0.0015
50.8177	NA	NA	0.002
50.8178	NA	NA	0.001
50.8179	NA	NA	3e-04
50.818	NA	NA	0.001
50.8181	NA	NA	0.001
50.8182	NA	NA	0.0018
50.8183	NA	NA	0.001
50.8184	NA	NA	0.001
50.8185	NA	NA	1e-04
50.819	NA	NA	8e-04
50.8191	NA	NA	0.001
50.8192	NA	NA	0.0016
50.8193	NA	NA	0.0028
50.8194	NA	NA	0.003
50.8195	NA	NA	0.0021
50.8196	NA	NA	0.0016
50.8197	NA	NA	7e-04
50.8208	NA	NA	9e-04
50.8209	NA	NA	0.002
50.821	NA	NA	0.001
50.8211	NA	NA	7e-04
50.8215	NA	NA	3e-04
50.8216	NA	NA	0.001
50.8217	NA	NA	0.0012
50.8218	NA	NA	0.0019
50.8219	NA	NA	5e-04
50.822	NA	NA	0.001
50.8221	NA	NA	0.001
50.8222	NA	NA	0.001
50.8223	NA	NA	0.001
50.8224	NA	NA	0.001
50.8225	NA	NA	2e-04
50.8248	NA	NA	8e-04
50.8249	NA	NA	0.0013
50.825	NA	NA	0.0017
50.8256	NA	NA	2e-04
50.8257	NA	NA	0.001
50.8258	NA	NA	0.001
50.8259	NA	NA	3e-04
50.8265	NA	NA	2e-04
50.8266	NA	NA	0.001
50.8267	NA	NA	0.001
50.8268	NA	NA	2e-04
50.8272	NA	NA	6e-04
50.8273	NA	NA	0.0016
50.8274	NA	NA	0.002
50.8275	NA	NA	8e-04
50.828	NA	NA	8e-04
50.8281	NA	NA	0.001
50.8282	NA	NA	0.001
50.8283	NA	NA	0.001
50.8284	NA	NA	4e-04
50.8286	NA	NA	9e-04
50.8287	NA	NA	0.001
50.8288	NA	NA	4e-04
50.8291	NA	NA	8e-04
50.8292	NA	NA	3e-04
50.8302	NA	NA	7e-04
50.8303	NA	NA	8e-04
50.8306	NA	NA	0.0012
50.8307	NA	NA	0.0017
50.8308	NA	NA	0.0013
50.8309	NA	NA	0.001
50.831	NA	NA	5e-04
50.8313	NA	NA	9e-04
50.8314	NA	NA	7e-04
50.8319	NA	NA	5e-04
50.832	NA	NA	3e-04
50.8331	NA	NA	9e-04
50.8333	NA	NA	9e-04
50.8334	NA	NA	2e-04
50.8337	NA	NA	4e-04
50.8338	NA	NA	0.001
50.8339	NA	NA	7e-04
50.8341	NA	NA	2e-04
50.8342	NA	NA	0.001
50.8343	NA	NA	9e-04
50.8351	NA	NA	1e-04
50.8352	NA	NA	0.001
50.8353	NA	NA	0.001
50.8354	NA	NA	7e-04
50.8355	NA	NA	0.001
50.8356	NA	NA	8e-04
50.8384	NA	NA	7e-04
50.8385	NA	NA	0.0017
50.8386	NA	NA	0.0018
50.8387	NA	NA	9e-04
50.8396	NA	NA	5e-04
50.8397	NA	NA	0.001
50.8398	NA	NA	7e-04
50.8417	NA	NA	6e-04
50.8418	NA	NA	0.001
50.8419	NA	NA	1e-04
50.8422	NA	NA	0.001
50.8423	NA	NA	0.001
50.8424	NA	NA	8e-04
50.843	NA	NA	0.0017
50.8447	NA	NA	9e-04
50.8448	NA	NA	9e-04
50.8466	NA	NA	7e-04
50.8467	NA	NA	0.002
50.8468	NA	NA	0.002
50.8469	NA	NA	4e-04
50.8479	NA	NA	6e-04
50.848	NA	NA	0.001
50.8481	NA	NA	4e-04
50.8483	NA	NA	8e-04
50.8484	NA	NA	0.0025
50.8485	NA	NA	0.0026
50.8486	NA	NA	8e-04
50.849	NA	NA	8e-04
50.8491	NA	NA	0.001
50.8492	NA	NA	0.0016
50.8493	NA	NA	0.0027
50.8494	NA	NA	0.0035
50.8495	NA	NA	0.0058
50.8496	NA	NA	0.0153
50.8497	NA	NA	0.0187
50.8498	NA	NA	0.0083
50.8499	NA	NA	6e-04
50.8517	NA	NA	7e-04
50.8518	NA	NA	0.001
50.8519	NA	NA	2e-04
50.8528	NA	NA	1e-04
50.8529	NA	NA	0.001
50.853	NA	NA	7e-04
50.8531	NA	NA	9e-04
50.8532	NA	NA	3e-04
50.8542	NA	NA	4e-04
50.8543	NA	NA	8e-04
50.855	NA	NA	6e-04
50.8551	NA	NA	6e-04
50.8566	NA	NA	9e-04
50.8567	NA	NA	0.002
50.8568	NA	NA	0.0012
50.8573	NA	NA	3e-04
50.8574	NA	NA	0.001
50.8575	NA	NA	0.001
50.8576	NA	NA	0.0014
50.8577	NA	NA	0.0016
50.8578	NA	NA	8e-04
50.8587	NA	NA	0.0017
50.8602	NA	NA	5e-04
50.8603	NA	NA	0.001
50.8604	NA	NA	0.001
50.8605	NA	NA	0.001
50.8606	NA	NA	0.001
50.8607	NA	NA	4e-04
50.8616	NA	NA	8e-04
50.8617	NA	NA	6e-04
50.8619	NA	NA	8e-04
50.862	NA	NA	0.002
50.8621	NA	NA	2e-04
50.8623	NA	NA	9e-04
50.8624	NA	NA	8e-04
50.863	NA	NA	0.001
50.8631	NA	NA	1e-04
50.8633	NA	NA	7e-04
50.8634	NA	NA	4e-04
50.8635	NA	NA	2e-04
50.8636	NA	NA	0.001
50.8637	NA	NA	4e-04
50.8667	NA	NA	4e-04
50.8668	NA	NA	0.0019
50.8669	NA	NA	0.002
50.867	NA	NA	0.0011
50.8671	NA	NA	0.0011
50.8672	NA	NA	0.001
50.8673	NA	NA	0.001
50.8681	NA	NA	9e-04
50.8682	NA	NA	2e-04
50.8722	NA	NA	9e-04
50.8723	NA	NA	0.0014
50.8724	NA	NA	0.0025
50.8725	NA	NA	0.0026
50.8726	NA	NA	0.003
50.8727	NA	NA	0.0027
50.8728	NA	NA	0.0014
50.8756	NA	NA	1e-04
50.8757	NA	NA	0.001
50.8758	NA	NA	3e-04
50.8759	NA	NA	1e-04
50.876	NA	NA	0.001
50.8761	NA	NA	4e-04
50.8762	NA	NA	3e-04
50.8763	NA	NA	0.001
50.8764	NA	NA	5e-04
50.8772	NA	NA	7e-04
50.8773	NA	NA	0.001
50.8774	NA	NA	4e-04
50.8776	NA	NA	8e-04
50.8777	NA	NA	0.002
50.8778	NA	NA	7e-04
50.8788	NA	NA	9e-04
50.8789	NA	NA	0.001
50.879	NA	NA	4e-04
50.8793	NA	NA	5e-04
50.8794	NA	NA	0.001
50.8795	NA	NA	3e-04
50.8803	NA	NA	8e-04
50.8804	NA	NA	0.001
50.8805	NA	NA	0.001
50.8806	NA	NA	4e-04
50.8811	NA	NA	9e-04
50.8814	NA	NA	0.001
50.8815	NA	NA	9e-04
50.8822	NA	NA	1e-04
50.8823	NA	NA	0.0018
50.8824	NA	NA	0.0012
50.8827	NA	NA	3e-04
50.8828	NA	NA	0.001
50.8829	NA	NA	0.0012
50.883	NA	NA	0.0019
50.8831	NA	NA	0.001
50.8832	NA	NA	8e-04
50.8834	NA	NA	9e-04
50.8835	NA	NA	0.001
50.8836	NA	NA	9e-04
50.8841	NA	NA	8e-04
50.8842	NA	NA	0.001
50.8843	NA	NA	3e-04
50.8858	NA	NA	2e-04
50.8859	NA	NA	0.001
50.886	NA	NA	0.001
50.8861	NA	NA	0.001
50.8862	NA	NA	0.001
50.887	NA	NA	2e-04
50.8871	NA	NA	0.0011
50.8872	NA	NA	0.0036
50.8873	NA	NA	0.003
50.8874	NA	NA	0.0013
50.8875	NA	NA	3e-04
50.8876	NA	NA	0.001
50.8877	NA	NA	1e-04
50.8879	NA	NA	5e-04
50.888	NA	NA	0.0015
50.8881	NA	NA	0.0012
50.8882	NA	NA	3e-04
50.8883	NA	NA	0.0013
50.8884	NA	NA	0.0051
50.8885	NA	NA	0.0089
50.8886	NA	NA	0.0063
50.8887	NA	NA	0.0037
50.8888	NA	NA	0.0012
50.8889	NA	NA	1e-04
50.8893	NA	NA	9e-04
50.8894	NA	NA	0.001
50.8899	NA	NA	0.001
50.89	NA	NA	0.0019
50.8901	NA	NA	0.0011
50.8902	NA	NA	0.0015
50.8903	NA	NA	0.0029
50.8904	NA	NA	0.0019
50.8905	NA	NA	3e-04
50.8925	NA	NA	0.0011
50.8926	NA	NA	0.003
50.8927	NA	NA	0.0027
50.8928	NA	NA	0.003
50.8929	NA	NA	0.0026
50.893	NA	NA	9e-04
50.8931	NA	NA	9e-04
50.8932	NA	NA	0.001
50.8933	NA	NA	0.001
50.8934	NA	NA	0.001
50.8935	NA	NA	6e-04
50.8937	NA	NA	7e-04
50.8938	NA	NA	0.001
50.8939	NA	NA	8e-04
50.894	NA	NA	0.001
50.8941	NA	NA	0.001
50.8942	NA	NA	5e-04
50.8946	NA	NA	7e-04
50.8947	NA	NA	0.001
50.8948	NA	NA	0.0012
50.8949	NA	NA	0.002
50.895	NA	NA	0.0027
50.8951	NA	NA	0.0017
50.8952	NA	NA	1e-04
50.8955	NA	NA	7e-04
50.8956	NA	NA	0.001
50.8957	NA	NA	0.001
50.8958	NA	NA	2e-04
50.8965	NA	NA	0.0011
50.8966	NA	NA	0.0013
50.8968	NA	NA	7e-04
50.8969	NA	NA	0.001
50.897	NA	NA	9e-04
50.8987	NA	NA	7e-04
50.8988	NA	NA	0.001
50.8989	NA	NA	2e-04
50.8995	NA	NA	2e-04
50.8996	NA	NA	0.001
50.8997	NA	NA	8e-04
50.8998	NA	NA	1e-04
50.8999	NA	NA	0.0016
50.9	NA	NA	0.0022
50.9001	NA	NA	0.0016
50.9002	NA	NA	6e-04
50.9038	NA	NA	8e-04
50.9039	NA	NA	0.0013
50.904	NA	NA	0.002
50.9041	NA	NA	8e-04
50.9042	NA	NA	0.0017
50.9043	NA	NA	8e-04
50.9058	NA	NA	0.001
50.9059	NA	NA	0.0015
50.906	NA	NA	0.001
50.9061	NA	NA	6e-04
50.9073	NA	NA	2e-04
50.9074	NA	NA	0.001
50.9075	NA	NA	0.001
50.9076	NA	NA	4e-04
50.9077	NA	NA	0.001
50.9078	NA	NA	2e-04
50.9101	NA	NA	3e-04
50.9102	NA	NA	0.002
50.9103	NA	NA	0.0019
50.9104	NA	NA	1e-04
50.9105	NA	NA	0.001
50.9106	NA	NA	0.001
50.9107	NA	NA	0.0023
50.9108	NA	NA	0.0061
50.9109	NA	NA	0.0098
50.911	NA	NA	0.0092
50.9111	NA	NA	0.0071
50.9112	NA	NA	0.0041
50.9113	NA	NA	0.0013
50.9114	NA	NA	1e-04
50.9115	NA	NA	0.001
50.9116	NA	NA	7e-04
50.9133	NA	NA	0.0018
50.9142	NA	NA	6e-04
50.9143	NA	NA	0.001
50.9144	NA	NA	4e-04
50.915	NA	NA	9e-04
50.9151	NA	NA	0.001
50.9152	NA	NA	7e-04
50.9155	NA	NA	5e-04
50.9156	NA	NA	0.002
50.9157	NA	NA	9e-04
50.9164	NA	NA	6e-04
50.9165	NA	NA	0.0014
50.9166	NA	NA	0.0025
50.9167	NA	NA	0.0012
50.9168	NA	NA	0.001
50.9169	NA	NA	2e-04
50.918	NA	NA	5e-04
50.9181	NA	NA	0.001
50.9182	NA	NA	4e-04
50.9186	NA	NA	3e-04
50.9187	NA	NA	8e-04
50.92	NA	NA	6e-04
50.9201	NA	NA	0.001
50.9202	NA	NA	3e-04
50.9205	NA	NA	2e-04
50.9206	NA	NA	0.001
50.9207	NA	NA	0.0016
50.9208	NA	NA	0.001
50.9209	NA	NA	8e-04
50.9215	NA	NA	8e-04
50.9216	NA	NA	0.001
50.9217	NA	NA	5e-04
50.9224	NA	NA	8e-04
50.9225	NA	NA	0.0015
50.9226	NA	NA	0.0014
50.9227	NA	NA	7e-04
50.9228	NA	NA	8e-04
50.9229	NA	NA	3e-04
50.9232	NA	NA	7e-04
50.9233	NA	NA	0.001
50.9234	NA	NA	9e-04
50.9236	NA	NA	4e-04
50.9237	NA	NA	0.001
50.9238	NA	NA	0.0017
50.9239	NA	NA	0.001
50.924	NA	NA	0.0019
50.9241	NA	NA	0.0021
50.9242	NA	NA	0.0027
50.9243	NA	NA	0.0011
50.9244	NA	NA	3e-04
50.9245	NA	NA	0.001
50.9246	NA	NA	2e-04
50.9261	NA	NA	3e-04
50.9262	NA	NA	2e-04
50.9269	NA	NA	3e-04
50.927	NA	NA	0.0011
50.9271	NA	NA	0.0013
50.9272	NA	NA	6e-04
50.9273	NA	NA	4e-04
50.9274	NA	NA	0.001
50.9275	NA	NA	4e-04
50.9277	NA	NA	8e-04
50.9278	NA	NA	0.001
50.9279	NA	NA	0.001
50.928	NA	NA	0.0016
50.9281	NA	NA	0.002
50.9282	NA	NA	0.0016
50.9283	NA	NA	0.001
50.9284	NA	NA	5e-04
50.9285	NA	NA	9e-04
50.9286	NA	NA	0.001
50.9287	NA	NA	2e-04
50.9314	NA	NA	8e-04
50.9315	NA	NA	3e-04
50.9325	NA	NA	0.001
50.9326	NA	NA	6e-04
50.9327	NA	NA	0.001
50.9328	NA	NA	0.0017
50.9329	NA	NA	3e-04
50.9339	NA	NA	3e-04
50.934	NA	NA	2e-04
50.9343	NA	NA	8e-04
50.9344	NA	NA	0.001
50.9345	NA	NA	2e-04
50.9347	NA	NA	9e-04
50.9348	NA	NA	0.0015
50.9349	NA	NA	0.001
50.935	NA	NA	9e-04
50.9351	NA	NA	1e-04
50.9352	NA	NA	0.001
50.9354	NA	NA	2e-04
50.9355	NA	NA	0.001
50.9356	NA	NA	0.001
50.9357	NA	NA	5e-04
50.9358	NA	NA	0.0015
50.9359	NA	NA	0.003
50.936	NA	NA	0.0023
50.9361	NA	NA	0.0036
50.9362	NA	NA	0.0029
50.9363	NA	NA	7e-04
50.9364	NA	NA	3e-04
50.9379	NA	NA	0.001
50.938	NA	NA	0.001
50.9381	NA	NA	0.001
50.9382	NA	NA	5e-04
50.9383	NA	NA	5e-04
50.9384	NA	NA	0.001
50.9385	NA	NA	0.001
50.9386	NA	NA	7e-04
50.9395	NA	NA	4e-04
50.9396	NA	NA	0.001
50.9397	NA	NA	8e-04
50.9398	NA	NA	5e-04
50.9405	NA	NA	5e-04
50.9406	NA	NA	0.0017
50.9407	NA	NA	0.001
50.9408	NA	NA	0.001
50.9409	NA	NA	0.0011
50.941	NA	NA	0.001
50.9411	NA	NA	0.001
50.9412	NA	NA	0.001
50.9413	NA	NA	0.001
50.9414	NA	NA	4e-04
50.9417	NA	NA	0.0019
50.9418	NA	NA	0.0015
50.9419	NA	NA	0.0012
50.942	NA	NA	0.002
50.9421	NA	NA	9e-04
50.9425	NA	NA	1e-04
50.9426	NA	NA	0.001
50.9427	NA	NA	9e-04
50.9428	NA	NA	5e-04
50.9429	NA	NA	9e-04
50.943	NA	NA	0.001
50.9438	NA	NA	4e-04
50.9439	NA	NA	0.001
50.944	NA	NA	0.001
50.9441	NA	NA	0.001
50.9442	NA	NA	4e-04
50.9446	NA	NA	7e-04
50.9447	NA	NA	7e-04
50.9458	NA	NA	3e-04
50.9459	NA	NA	0.001
50.946	NA	NA	0.001
50.9461	NA	NA	0.001
50.9462	NA	NA	9e-04
50.9463	NA	NA	0.001
50.9464	NA	NA	7e-04
50.9466	NA	NA	9e-04
50.9467	NA	NA	5e-04
50.948	NA	NA	9e-04
50.9481	NA	NA	3e-04
50.9489	NA	NA	1e-04
50.949	NA	NA	0.001
50.9491	NA	NA	0.001
50.9492	NA	NA	9e-04
50.9493	NA	NA	7e-04
50.9496	NA	NA	1e-04
50.9497	NA	NA	0.0012
50.9498	NA	NA	0.0013
50.9499	NA	NA	8e-04
50.9503	NA	NA	0.001
50.9504	NA	NA	0.0011
50.9505	NA	NA	0.002
50.9506	NA	NA	0.0025
50.9507	NA	NA	0.0032
50.9508	NA	NA	0.0013
50.9509	NA	NA	1e-04
50.9512	NA	NA	4e-04
50.9513	NA	NA	8e-04
50.9514	NA	NA	9e-04
50.9515	NA	NA	0.001
50.9516	NA	NA	0.0019
50.9517	NA	NA	0.0018
50.9518	NA	NA	2e-04
50.9526	NA	NA	5e-04
50.9527	NA	NA	0.0012
50.9528	NA	NA	0.0013
50.9529	NA	NA	2e-04
50.9531	NA	NA	7e-04
50.9532	NA	NA	0.001
50.9533	NA	NA	2e-04
50.9534	NA	NA	6e-04
50.9535	NA	NA	0.001
50.9542	NA	NA	2e-04
50.9543	NA	NA	0.001
50.9544	NA	NA	0.0018
50.9545	NA	NA	0.001
50.9546	NA	NA	0.001
50.9558	NA	NA	6e-04
50.9559	NA	NA	0.001
50.956	NA	NA	0.001
50.9561	NA	NA	7e-04
50.9565	NA	NA	4e-04
50.9566	NA	NA	0.001
50.9567	NA	NA	6e-04
50.9568	NA	NA	0.0016
50.9569	NA	NA	0.0015
50.9573	NA	NA	6e-04
50.9574	NA	NA	0.0018
50.9575	NA	NA	0.0016
50.9579	NA	NA	9e-04
50.958	NA	NA	4e-04
50.9582	NA	NA	4e-04
50.9583	NA	NA	0.0013
50.9584	NA	NA	0.0015
50.959	NA	NA	0.001
50.9591	NA	NA	0.001
50.9592	NA	NA	0.001
50.9593	NA	NA	8e-04
50.9597	NA	NA	2e-04
50.9598	NA	NA	0.001
50.9599	NA	NA	0.001
50.96	NA	NA	0.0025
50.9601	NA	NA	0.0035
50.9602	NA	NA	0.0031
50.9603	NA	NA	7e-04
50.9606	NA	NA	9e-04
50.9607	NA	NA	7e-04
50.9608	NA	NA	3e-04
50.9609	NA	NA	0.001
50.961	NA	NA	0.001
50.9611	NA	NA	4e-04
50.9612	NA	NA	9e-04
50.9613	NA	NA	0.001
50.9614	NA	NA	1e-04
50.9619	NA	NA	3e-04
50.962	NA	NA	0.001
50.9621	NA	NA	5e-04
50.9628	NA	NA	7e-04
50.9629	NA	NA	0.0018
50.963	NA	NA	0.0015
50.9631	NA	NA	0.001
50.9632	NA	NA	8e-04
50.9643	NA	NA	9e-04
50.9644	NA	NA	8e-04
50.9645	NA	NA	5e-04
50.9646	NA	NA	8e-04
50.9657	NA	NA	9e-04
50.9658	NA	NA	0.001
50.9659	NA	NA	0.001
50.966	NA	NA	0.001
50.9661	NA	NA	0.001
50.9662	NA	NA	3e-04
50.9663	NA	NA	0.001
50.9664	NA	NA	6e-04
50.9668	NA	NA	0.001
50.9669	NA	NA	3e-04
50.9675	NA	NA	5e-04
50.9676	NA	NA	9e-04
50.9682	NA	NA	4e-04
50.9683	NA	NA	0.002
50.9684	NA	NA	0.002
50.9685	NA	NA	4e-04
50.9692	NA	NA	6e-04
50.9693	NA	NA	0.001
50.9694	NA	NA	6e-04
50.9702	NA	NA	8e-04
50.9703	NA	NA	4e-04
50.9714	NA	NA	0.0016
50.9721	NA	NA	7e-04
50.9722	NA	NA	0.001
50.9735	NA	NA	4e-04
50.9736	NA	NA	9e-04
50.9738	NA	NA	0.0012
50.9739	NA	NA	0.0013
50.974	NA	NA	7e-04
50.9741	NA	NA	0.001
50.9742	NA	NA	0.001
50.9743	NA	NA	0.001
50.9744	NA	NA	0.001
50.9745	NA	NA	0.001
50.9747	NA	NA	9e-04
50.9748	NA	NA	0.001
50.9749	NA	NA	4e-04
50.9752	NA	NA	8e-04
50.9753	NA	NA	7e-04
50.9754	NA	NA	0.001
50.9755	NA	NA	0.001
50.9756	NA	NA	9e-04
50.9757	NA	NA	8e-04
50.9758	NA	NA	7e-04
50.9772	NA	NA	6e-04
50.9773	NA	NA	9e-04
50.978	NA	NA	3e-04
50.9781	NA	NA	0.0012
50.9782	NA	NA	0.002
50.9783	NA	NA	0.003
50.9784	NA	NA	0.0024
50.9785	NA	NA	0.001
50.9786	NA	NA	0.001
50.9787	NA	NA	0.001
50.9788	NA	NA	2e-04
50.9798	NA	NA	8e-04
50.9799	NA	NA	0.002
50.98	NA	NA	0.0016
50.9801	NA	NA	0.001
50.9802	NA	NA	0.001
50.9803	NA	NA	0.001
50.9804	NA	NA	0.0013
50.9805	NA	NA	0.002
50.9806	NA	NA	0.0015
50.9807	NA	NA	3e-04
50.9811	NA	NA	9e-04
50.9812	NA	NA	0.001
50.9813	NA	NA	4e-04
50.9818	NA	NA	5e-04
50.9819	NA	NA	0.0018
50.982	NA	NA	0.0016
50.9821	NA	NA	9e-04
50.9822	NA	NA	0.001
50.9823	NA	NA	0.0015
50.9824	NA	NA	0.0023
50.9825	NA	NA	0.0018
50.9826	NA	NA	0.001
50.9827	NA	NA	4e-04
50.9848	NA	NA	5e-04
50.9849	NA	NA	0.001
50.985	NA	NA	4e-04
50.9852	NA	NA	5e-04
50.9853	NA	NA	0.001
50.9854	NA	NA	6e-04
50.9857	NA	NA	7e-04
50.9858	NA	NA	0.0013
50.9859	NA	NA	9e-04
50.9872	NA	NA	4e-04
50.9873	NA	NA	0.001
50.9874	NA	NA	1e-04
50.9892	NA	NA	1e-04
50.9893	NA	NA	0.0017
50.9894	NA	NA	0.0016
50.9895	NA	NA	0.001
50.9896	NA	NA	0.001
50.9897	NA	NA	0.0012
50.9898	NA	NA	0.001
50.9899	NA	NA	2e-04
50.9905	NA	NA	1e-04
50.9906	NA	NA	0.001
50.9907	NA	NA	0.001
50.9908	NA	NA	4e-04
50.9909	NA	NA	2e-04
50.991	NA	NA	0.001
50.9911	NA	NA	6e-04
50.9917	NA	NA	7e-04
50.9918	NA	NA	0.001
50.9919	NA	NA	8e-04
50.9925	NA	NA	9e-04
50.9926	NA	NA	1e-04
50.9934	NA	NA	1e-04
50.9935	NA	NA	0.001
50.9936	NA	NA	3e-04
50.9941	NA	NA	8e-04
50.9942	NA	NA	0.001
50.9943	NA	NA	0.0018
50.9944	NA	NA	0.0027
50.9945	NA	NA	0.0015
50.9946	NA	NA	0.001
50.9947	NA	NA	7e-04
50.9949	NA	NA	0.001
50.995	NA	NA	6e-04
50.9988	NA	NA	0.0011
50.9989	NA	NA	0.0015
50.999	NA	NA	0.001
50.9991	NA	NA	2e-04
50.9992	NA	NA	0.001
50.9993	NA	NA	2e-04
51.0004	NA	NA	0.001
51.0005	NA	NA	0.001
51.0006	NA	NA	5e-04
51.0008	NA	NA	5e-04
51.0009	NA	NA	0.001
51.001	NA	NA	0.0017
51.0011	NA	NA	0.0012
51.0012	NA	NA	3e-04
51.002	NA	NA	9e-04
51.0021	NA	NA	6e-04
51.003	NA	NA	1e-04
51.0031	NA	NA	0.001
51.0032	NA	NA	0.001
51.0035	NA	NA	0.001
51.0036	NA	NA	0.001
51.0037	NA	NA	2e-04
51.005	NA	NA	0.0014
51.0051	NA	NA	0.0017
51.0052	NA	NA	2e-04
51.0054	NA	NA	3e-04
51.0055	NA	NA	5e-04
51.0056	NA	NA	0.001
51.0057	NA	NA	8e-04
51.0062	NA	NA	6e-04
51.0063	NA	NA	0.001
51.0064	NA	NA	0.001
51.0065	NA	NA	0.001
51.0066	NA	NA	0.001
51.0067	NA	NA	5e-04
51.0068	NA	NA	9e-04
51.0069	NA	NA	9e-04
51.007	NA	NA	0.0017
51.0071	NA	NA	0.002
51.0072	NA	NA	0.0015
51.0073	NA	NA	0.001
51.0074	NA	NA	3e-04
51.0081	NA	NA	9e-04
51.0082	NA	NA	9e-04
51.0085	NA	NA	8e-04
51.0086	NA	NA	0.0014
51.0087	NA	NA	0.001
51.0088	NA	NA	8e-04
51.0089	NA	NA	4e-04
51.01	NA	NA	8e-04
51.0101	NA	NA	2e-04
51.0107	NA	NA	7e-04
51.0108	NA	NA	0.001
51.0109	NA	NA	1e-04
51.0117	NA	NA	3e-04
51.0118	NA	NA	0.001
51.0119	NA	NA	0.001
51.012	NA	NA	0.0016
51.0121	NA	NA	0.0024
51.0122	NA	NA	0.003
51.0123	NA	NA	0.0017
51.0124	NA	NA	9e-04
51.0129	NA	NA	5e-04
51.013	NA	NA	9e-04
51.0131	NA	NA	3e-04
51.0132	NA	NA	8e-04
51.0134	NA	NA	0.0011
51.0135	NA	NA	0.0018
51.0136	NA	NA	8e-04
51.0139	NA	NA	2e-04
51.014	NA	NA	0.001
51.0141	NA	NA	1e-04
51.0145	NA	NA	8e-04
51.0146	NA	NA	0.001
51.0147	NA	NA	0.001
51.0148	NA	NA	1e-04
51.0167	NA	NA	0.001
51.0168	NA	NA	7e-04
51.0176	NA	NA	4e-04
51.0177	NA	NA	0.001
51.0178	NA	NA	0.001
51.0179	NA	NA	0.0014
51.018	NA	NA	0.0023
51.0181	NA	NA	0.0014
51.0182	NA	NA	0.001
51.0183	NA	NA	0.0019
51.0184	NA	NA	0.0017
51.0191	NA	NA	8e-04
51.0192	NA	NA	0.001
51.0193	NA	NA	0.0011
51.0194	NA	NA	0.001
51.0195	NA	NA	7e-04
51.0199	NA	NA	9e-04
51.02	NA	NA	0.001
51.0201	NA	NA	0.0016
51.0202	NA	NA	0.0028
51.0203	NA	NA	0.001
51.0208	NA	NA	9e-04
51.0209	NA	NA	0.001
51.0216	NA	NA	4e-04
51.0217	NA	NA	0.001
51.0218	NA	NA	0.001
51.0219	NA	NA	0.001
51.0229	NA	NA	8e-04
51.023	NA	NA	0.001
51.0231	NA	NA	0.001
51.0232	NA	NA	3e-04
51.0235	NA	NA	2e-04
51.0236	NA	NA	0.002
51.0237	NA	NA	0.0012
51.0238	NA	NA	5e-04
51.0239	NA	NA	0.001
51.024	NA	NA	0.001
51.0241	NA	NA	5e-04
51.0246	NA	NA	0.0014
51.0247	NA	NA	0.0016
51.0248	NA	NA	0.001
51.0249	NA	NA	0.001
51.025	NA	NA	6e-04
51.0253	NA	NA	0.001
51.0254	NA	NA	0.001
51.0261	NA	NA	7e-04
51.0262	NA	NA	0.001
51.0263	NA	NA	5e-04
51.0269	NA	NA	6e-04
51.027	NA	NA	0.001
51.0271	NA	NA	0.001
51.0272	NA	NA	2e-04
51.0275	NA	NA	9e-04
51.0276	NA	NA	0.001
51.0277	NA	NA	0.0011
51.0278	NA	NA	0.002
51.0279	NA	NA	8e-04
51.0287	NA	NA	2e-04
51.0288	NA	NA	0.001
51.0289	NA	NA	0.001
51.029	NA	NA	2e-04
51.0296	NA	NA	9e-04
51.0297	NA	NA	5e-04
51.0306	NA	NA	3e-04
51.0307	NA	NA	0.001
51.0308	NA	NA	0.001
51.0309	NA	NA	5e-04
51.031	NA	NA	7e-04
51.0311	NA	NA	0.001
51.0312	NA	NA	0.001
51.0313	NA	NA	0.001
51.0314	NA	NA	1e-04
51.0322	NA	NA	4e-04
51.0323	NA	NA	0.001
51.0324	NA	NA	2e-04
51.0325	NA	NA	8e-04
51.0326	NA	NA	8e-04
51.0327	NA	NA	0.001
51.0328	NA	NA	0.001
51.0329	NA	NA	5e-04
51.0344	NA	NA	4e-04
51.0345	NA	NA	0.001
51.0346	NA	NA	3e-04
51.0353	NA	NA	8e-04
51.0354	NA	NA	0.001
51.0355	NA	NA	2e-04
51.0367	NA	NA	5e-04
51.0368	NA	NA	9e-04
51.037	NA	NA	2e-04
51.0371	NA	NA	0.0017
51.0372	NA	NA	0.0036
51.0373	NA	NA	0.0029
51.0374	NA	NA	0.0022
51.0375	NA	NA	0.001
51.0376	NA	NA	9e-04
51.0377	NA	NA	7e-04
51.0381	NA	NA	9e-04
51.0382	NA	NA	0.0011
51.0383	NA	NA	0.001
51.0384	NA	NA	8e-04
51.0388	NA	NA	0.001
51.0389	NA	NA	0.001
51.039	NA	NA	0.0013
51.0391	NA	NA	0.001
51.0392	NA	NA	0.002
51.0393	NA	NA	0.0016
51.0394	NA	NA	9e-04
51.0397	NA	NA	5e-04
51.0398	NA	NA	7e-04
51.0399	NA	NA	0.0018
51.04	NA	NA	0.0055
51.0401	NA	NA	0.004
51.0402	NA	NA	6e-04
51.0403	NA	NA	4e-04
51.0404	NA	NA	1e-04
51.0409	NA	NA	5e-04
51.041	NA	NA	0.001
51.0411	NA	NA	4e-04
51.0412	NA	NA	2e-04
51.0413	NA	NA	0.001
51.0414	NA	NA	0.001
51.0415	NA	NA	0.0012
51.0416	NA	NA	0.0018
51.0417	NA	NA	5e-04
51.0419	NA	NA	4e-04
51.042	NA	NA	0.001
51.0421	NA	NA	0.001
51.0422	NA	NA	0.001
51.0423	NA	NA	2e-04
51.0433	NA	NA	6e-04
51.0434	NA	NA	0.0012
51.0435	NA	NA	0.001
51.0436	NA	NA	4e-04
51.044	NA	NA	3e-04
51.0441	NA	NA	0.001
51.0442	NA	NA	0.001
51.0447	NA	NA	4e-04
51.0448	NA	NA	0.001
51.0449	NA	NA	0.001
51.045	NA	NA	0.001
51.0451	NA	NA	8e-04
51.0471	NA	NA	7e-04
51.0472	NA	NA	0.001
51.0473	NA	NA	0.0014
51.0474	NA	NA	0.0019
51.0475	NA	NA	7e-04
51.048	NA	NA	5e-04
51.0481	NA	NA	9e-04
51.0482	NA	NA	5e-04
51.0483	NA	NA	9e-04
51.0484	NA	NA	4e-04
51.0485	NA	NA	0.001
51.0486	NA	NA	7e-04
51.0488	NA	NA	0.002
51.0491	NA	NA	2e-04
51.0492	NA	NA	8e-04
51.0503	NA	NA	4e-04
51.0504	NA	NA	8e-04
51.0509	NA	NA	7e-04
51.051	NA	NA	0.0016
51.0511	NA	NA	0.002
51.0512	NA	NA	0.0018
51.0513	NA	NA	1e-04
51.0521	NA	NA	0.001
51.0522	NA	NA	1e-04
51.0537	NA	NA	0.001
51.0538	NA	NA	4e-04
51.0547	NA	NA	7e-04
51.0548	NA	NA	0.001
51.0549	NA	NA	2e-04
51.0554	NA	NA	7e-04
51.0555	NA	NA	8e-04
51.0567	NA	NA	7e-04
51.0568	NA	NA	0.001
51.0569	NA	NA	1e-04
51.0602	NA	NA	1e-04
51.0603	NA	NA	0.001
51.0604	NA	NA	7e-04
51.0633	NA	NA	0.001
51.0634	NA	NA	0.001
51.0635	NA	NA	9e-04
51.0641	NA	NA	0.001
51.0642	NA	NA	9e-04
51.0645	NA	NA	6e-04
51.0646	NA	NA	0.001
51.0647	NA	NA	3e-04
51.0667	NA	NA	8e-04
51.0668	NA	NA	6e-04
51.067	NA	NA	7e-04
51.0671	NA	NA	0.001
51.0672	NA	NA	4e-04
51.069	NA	NA	0.001
51.0709	NA	NA	4e-04
51.071	NA	NA	0.001
51.0711	NA	NA	0.001
51.0712	NA	NA	2e-04
51.0723	NA	NA	1e-04
51.0724	NA	NA	0.001
51.0725	NA	NA	6e-04
51.0727	NA	NA	5e-04
51.0728	NA	NA	0.001
51.0729	NA	NA	0.0018
51.073	NA	NA	0.002
51.0731	NA	NA	0.0015
51.0732	NA	NA	0.0011
51.0733	NA	NA	0.0027
51.0734	NA	NA	0.0033
51.0735	NA	NA	0.0016
51.0736	NA	NA	9e-04
51.0748	NA	NA	3e-04
51.0749	NA	NA	0.001
51.075	NA	NA	5e-04
51.0754	NA	NA	0.001
51.0755	NA	NA	9e-04
51.076	NA	NA	8e-04
51.0761	NA	NA	0.001
51.0762	NA	NA	0.001
51.0763	NA	NA	9e-04
51.0766	NA	NA	9e-04
51.0767	NA	NA	0.001
51.0768	NA	NA	0.001
51.0769	NA	NA	1e-04
51.077	NA	NA	2e-04
51.0771	NA	NA	0.001
51.0772	NA	NA	0.001
51.0773	NA	NA	0.001
51.0774	NA	NA	8e-04
51.0779	NA	NA	9e-04
51.078	NA	NA	0.001
51.0781	NA	NA	2e-04
51.0782	NA	NA	7e-04
51.0783	NA	NA	0.001
51.0784	NA	NA	5e-04
51.0791	NA	NA	2e-04
51.0792	NA	NA	7e-04
51.0793	NA	NA	3e-04
51.0794	NA	NA	9e-04
51.0803	NA	NA	8e-04
51.0804	NA	NA	9e-04
51.0808	NA	NA	7e-04
51.0809	NA	NA	7e-04
51.081	NA	NA	6e-04
51.0817	NA	NA	7e-04
51.0839	NA	NA	0.001
51.084	NA	NA	9e-04
51.0854	NA	NA	4e-04
51.0855	NA	NA	0.001
51.0856	NA	NA	0.001
51.0857	NA	NA	0.001
51.0875	NA	NA	4e-04
51.0876	NA	NA	0.001
51.0877	NA	NA	0.001
51.0878	NA	NA	0.002
51.0879	NA	NA	0.0018
51.088	NA	NA	6e-04
51.0884	NA	NA	9e-04
51.0885	NA	NA	0.0014
51.0886	NA	NA	0.0019
51.0887	NA	NA	0.0013
51.0888	NA	NA	1e-04
51.0889	NA	NA	2e-04
51.089	NA	NA	0.001
51.0891	NA	NA	0.001
51.0892	NA	NA	9e-04
51.0893	NA	NA	9e-04
51.0902	NA	NA	8e-04
51.0903	NA	NA	0.0018
51.0904	NA	NA	0.0013
51.0905	NA	NA	8e-04
51.0914	NA	NA	8e-04
51.0915	NA	NA	0.001
51.0916	NA	NA	0.001
51.0917	NA	NA	7e-04
51.0931	NA	NA	7e-04
51.0932	NA	NA	0.001
51.0933	NA	NA	2e-04
51.0947	NA	NA	9e-04
51.0948	NA	NA	9e-04
51.0953	NA	NA	6e-04
51.0954	NA	NA	0.001
51.0955	NA	NA	6e-04
51.0956	NA	NA	9e-04
51.096	NA	NA	4e-04
51.0961	NA	NA	0.001
51.0962	NA	NA	1e-04
51.0999	NA	NA	4e-04
51.1	NA	NA	0.001
51.1001	NA	NA	1e-04
51.1007	NA	NA	9e-04
51.1008	NA	NA	0.001
51.1009	NA	NA	0.001
51.1025	NA	NA	1e-04
51.1026	NA	NA	9e-04
51.1027	NA	NA	3e-04
51.103	NA	NA	4e-04
51.1031	NA	NA	0.0011
51.1032	NA	NA	0.0026
51.1033	NA	NA	0.0032
51.1034	NA	NA	0.0026
51.1035	NA	NA	0.001
51.1036	NA	NA	7e-04
51.1037	NA	NA	3e-04
51.1038	NA	NA	0.0012
51.1039	NA	NA	0.0024
51.104	NA	NA	0.0018
51.1041	NA	NA	0.001
51.1042	NA	NA	5e-04
51.1052	NA	NA	9e-04
51.1053	NA	NA	0.001
51.1054	NA	NA	0.001
51.1055	NA	NA	0.001
51.1056	NA	NA	4e-04
51.1066	NA	NA	0.0019
51.1068	NA	NA	0.001
51.1069	NA	NA	0.001
51.107	NA	NA	6e-04
51.1076	NA	NA	2e-04
51.1077	NA	NA	0.001
51.1078	NA	NA	0.0011
51.1079	NA	NA	0.002
51.108	NA	NA	0.0012
51.1081	NA	NA	9e-04
51.1082	NA	NA	5e-04
51.1086	NA	NA	3e-04
51.1087	NA	NA	0.001
51.1088	NA	NA	9e-04
51.109	NA	NA	2e-04
51.1091	NA	NA	0.001
51.1092	NA	NA	0.001
51.1093	NA	NA	7e-04
51.1113	NA	NA	8e-04
51.1114	NA	NA	8e-04
51.1119	NA	NA	7e-04
51.112	NA	NA	0.001
51.1126	NA	NA	8e-04
51.1127	NA	NA	7e-04
51.1128	NA	NA	3e-04
51.1129	NA	NA	0.001
51.113	NA	NA	0.001
51.1131	NA	NA	0.001
51.1132	NA	NA	3e-04
51.1142	NA	NA	5e-04
51.1143	NA	NA	0.001
51.1144	NA	NA	0.001
51.1145	NA	NA	6e-04
51.1148	NA	NA	3e-04
51.1149	NA	NA	0.001
51.115	NA	NA	0.001
51.1151	NA	NA	0.001
51.1152	NA	NA	0.0017
51.1153	NA	NA	0.0022
51.1154	NA	NA	0.0023
51.1155	NA	NA	0.0017
51.1156	NA	NA	6e-04
51.1161	NA	NA	0.0015
51.1162	NA	NA	0.0024
51.1163	NA	NA	6e-04
51.117	NA	NA	0.001
51.1171	NA	NA	5e-04
51.1176	NA	NA	0.001
51.1177	NA	NA	0.0011
51.1178	NA	NA	0.002
51.1179	NA	NA	0.0015
51.118	NA	NA	3e-04
51.1183	NA	NA	0.0015
51.1184	NA	NA	0.0015
51.1185	NA	NA	0.001
51.1186	NA	NA	8e-04
51.1187	NA	NA	8e-04
51.1188	NA	NA	5e-04
51.1189	NA	NA	1e-04
51.119	NA	NA	4e-04
51.1198	NA	NA	3e-04
51.1199	NA	NA	0.001
51.12	NA	NA	0.001
51.1201	NA	NA	0.0018
51.1202	NA	NA	0.0023
51.1203	NA	NA	0.0015
51.1204	NA	NA	3e-04
51.1229	NA	NA	6e-04
51.123	NA	NA	6e-04
51.1231	NA	NA	0.0013
51.1232	NA	NA	0.002
51.1233	NA	NA	0.0013
51.1242	NA	NA	7e-04
51.1243	NA	NA	6e-04
51.1267	NA	NA	8e-04
51.1268	NA	NA	0.001
51.1276	NA	NA	2e-04
51.1277	NA	NA	0.0011
51.1278	NA	NA	0.0026
51.1279	NA	NA	0.0031
51.128	NA	NA	9e-04
51.1286	NA	NA	0.001
51.1287	NA	NA	7e-04
51.1301	NA	NA	0.0017
51.1302	NA	NA	0.0017
51.1303	NA	NA	0.001
51.1304	NA	NA	9e-04
51.1307	NA	NA	2e-04
51.1308	NA	NA	0.001
51.1309	NA	NA	0.001
51.131	NA	NA	9e-04
51.1311	NA	NA	6e-04
51.1312	NA	NA	0.001
51.1313	NA	NA	0.001
51.1314	NA	NA	0.001
51.1315	NA	NA	1e-04
51.1332	NA	NA	5e-04
51.1333	NA	NA	0.001
51.1334	NA	NA	7e-04
51.1337	NA	NA	2e-04
51.1338	NA	NA	0.001
51.1341	NA	NA	5e-04
51.1342	NA	NA	0.001
51.1343	NA	NA	0.001
51.1344	NA	NA	5e-04
51.135	NA	NA	0.0014
51.1351	NA	NA	5e-04
51.1352	NA	NA	8e-04
51.1353	NA	NA	0.0014
51.1354	NA	NA	9e-04
51.1357	NA	NA	7e-04
51.1358	NA	NA	0.001
51.136	NA	NA	0.0026
51.1361	NA	NA	0.0023
51.1363	NA	NA	6e-04
51.1364	NA	NA	0.001
51.1365	NA	NA	2e-04
51.1369	NA	NA	8e-04
51.137	NA	NA	0.0017
51.1371	NA	NA	0.0021
51.1372	NA	NA	3e-04
51.1376	NA	NA	3e-04
51.1377	NA	NA	0.0018
51.1378	NA	NA	0.002
51.1379	NA	NA	0.0019
51.138	NA	NA	0.001
51.1381	NA	NA	4e-04
51.1382	NA	NA	7e-04
51.1383	NA	NA	0.001
51.1384	NA	NA	4e-04
51.1388	NA	NA	2e-04
51.1389	NA	NA	3e-04
51.1403	NA	NA	2e-04
51.1404	NA	NA	0.001
51.1405	NA	NA	0.001
51.1406	NA	NA	3e-04
51.1407	NA	NA	2e-04
51.1408	NA	NA	0.001
51.1413	NA	NA	8e-04
51.1414	NA	NA	8e-04
51.1427	NA	NA	1e-04
51.1428	NA	NA	0.001
51.1429	NA	NA	0.001
51.143	NA	NA	0.001
51.1431	NA	NA	0.001
51.1441	NA	NA	9e-04
51.1442	NA	NA	0.001
51.1443	NA	NA	3e-04
51.1448	NA	NA	9e-04
51.1449	NA	NA	0.001
51.145	NA	NA	2e-04
51.1458	NA	NA	3e-04
51.1459	NA	NA	0.0019
51.146	NA	NA	0.0013
51.1461	NA	NA	4e-04
51.147	NA	NA	4e-04
51.1471	NA	NA	0.001
51.1472	NA	NA	2e-04
51.1479	NA	NA	0.001
51.148	NA	NA	0.0014
51.1481	NA	NA	0.0011
51.1482	NA	NA	2e-04
51.1485	NA	NA	6e-04
51.1486	NA	NA	0.001
51.1487	NA	NA	0.001
51.1488	NA	NA	3e-04
51.1489	NA	NA	9e-04
51.149	NA	NA	0.001
51.1491	NA	NA	0.001
51.1492	NA	NA	8e-04
51.1508	NA	NA	0.001
51.1509	NA	NA	0.001
51.151	NA	NA	3e-04
51.1511	NA	NA	6e-04
51.1512	NA	NA	0.001
51.1513	NA	NA	6e-04
51.1526	NA	NA	0.0013
51.1527	NA	NA	0.002
51.1528	NA	NA	0.001
51.1529	NA	NA	0.001
51.153	NA	NA	8e-04
51.1542	NA	NA	2e-04
51.1543	NA	NA	0.002
51.1544	NA	NA	0.0019
51.1547	NA	NA	2e-04
51.1548	NA	NA	0.001
51.1549	NA	NA	3e-04
51.1553	NA	NA	3e-04
51.1554	NA	NA	0.001
51.1555	NA	NA	0.001
51.1556	NA	NA	0.0025
51.1559	NA	NA	8e-04
51.156	NA	NA	0.002
51.1561	NA	NA	0.0011
51.1562	NA	NA	4e-04
51.1563	NA	NA	0.001
51.1564	NA	NA	1e-04
51.1567	NA	NA	6e-04
51.1568	NA	NA	9e-04
51.1576	NA	NA	5e-04
51.1577	NA	NA	0.0012
51.1578	NA	NA	0.0014
51.1586	NA	NA	3e-04
51.1587	NA	NA	0.001
51.1588	NA	NA	5e-04
51.1604	NA	NA	4e-04
51.1605	NA	NA	0.001
51.1606	NA	NA	0.0016
51.1607	NA	NA	0.0011
51.1608	NA	NA	0.0024
51.1619	NA	NA	1e-04
51.162	NA	NA	0.001
51.1621	NA	NA	0.0011
51.1622	NA	NA	0.001
51.1623	NA	NA	0.0018
51.1624	NA	NA	0.002
51.1625	NA	NA	0.0016
51.1626	NA	NA	6e-04
51.1629	NA	NA	1e-04
51.163	NA	NA	0.001
51.1631	NA	NA	6e-04
51.1633	NA	NA	7e-04
51.1634	NA	NA	0.0019
51.1635	NA	NA	0.0022
51.1636	NA	NA	0.001
51.1637	NA	NA	0.001
51.1638	NA	NA	7e-04
51.1644	NA	NA	9e-04
51.1645	NA	NA	0.001
51.1646	NA	NA	4e-04
51.1655	NA	NA	4e-04
51.1656	NA	NA	0.001
51.1657	NA	NA	0.001
51.1658	NA	NA	1e-04
51.1662	NA	NA	9e-04
51.1663	NA	NA	6e-04
51.1664	NA	NA	0.001
51.1665	NA	NA	6e-04
51.1682	NA	NA	6e-04
51.1683	NA	NA	0.001
51.1684	NA	NA	6e-04
51.1688	NA	NA	4e-04
51.1689	NA	NA	5e-04
51.1698	NA	NA	0.001
51.1699	NA	NA	0.001
51.1704	NA	NA	0.0017
51.1705	NA	NA	0.002
51.1706	NA	NA	0.0011
51.1707	NA	NA	6e-04
51.1708	NA	NA	8e-04
51.1722	NA	NA	1e-04
51.1723	NA	NA	0.001
51.1724	NA	NA	0.0023
51.1725	NA	NA	0.0065
51.1726	NA	NA	0.0063
51.1727	NA	NA	0.0035
51.1728	NA	NA	0.0019
51.1729	NA	NA	0.0011
51.1732	NA	NA	9e-04
51.1733	NA	NA	0.001
51.1734	NA	NA	7e-04
51.1747	NA	NA	6e-04
51.1748	NA	NA	0.001
51.1749	NA	NA	1e-04
51.1769	NA	NA	6e-04
51.177	NA	NA	0.001
51.1771	NA	NA	5e-04
51.1777	NA	NA	0.001
51.1778	NA	NA	0.0012
51.1779	NA	NA	0.001
51.178	NA	NA	4e-04
51.1785	NA	NA	2e-04
51.1786	NA	NA	0.001
51.1787	NA	NA	0.001
51.1788	NA	NA	9e-04
51.179	NA	NA	7e-04
51.1791	NA	NA	0.001
51.1792	NA	NA	5e-04
51.1797	NA	NA	1e-04
51.1798	NA	NA	0.001
51.1799	NA	NA	9e-04
51.1806	NA	NA	0.001
51.1807	NA	NA	0.001
51.1808	NA	NA	6e-04
51.1809	NA	NA	0.001
51.181	NA	NA	0.0021
51.1813	NA	NA	7e-04
51.1814	NA	NA	0.002
51.1815	NA	NA	0.0019
51.1816	NA	NA	2e-04
51.1822	NA	NA	2e-04
51.1823	NA	NA	8e-04
51.1833	NA	NA	6e-04
51.1834	NA	NA	0.0011
51.1835	NA	NA	0.001
51.1836	NA	NA	9e-04
51.185	NA	NA	4e-04
51.1851	NA	NA	0.001
51.1852	NA	NA	4e-04
51.1856	NA	NA	7e-04
51.1857	NA	NA	0.001
51.1858	NA	NA	9e-04
51.1859	NA	NA	0.001
51.186	NA	NA	3e-04
51.1862	NA	NA	0.001
51.1863	NA	NA	2e-04
51.1865	NA	NA	9e-04
51.1877	NA	NA	0.001
51.1878	NA	NA	0.001
51.1879	NA	NA	7e-04
51.188	NA	NA	8e-04
51.1881	NA	NA	4e-04
51.1884	NA	NA	5e-04
51.1885	NA	NA	0.001
51.1886	NA	NA	2e-04
51.1887	NA	NA	0.001
51.1888	NA	NA	0.001
51.1889	NA	NA	8e-04
51.189	NA	NA	4e-04
51.1892	NA	NA	6e-04
51.1893	NA	NA	0.001
51.1894	NA	NA	2e-04
51.1895	NA	NA	0.0018
51.191	NA	NA	7e-04
51.1911	NA	NA	8e-04
51.1916	NA	NA	4e-04
51.1917	NA	NA	9e-04
51.192	NA	NA	1e-04
51.1921	NA	NA	0.001
51.1922	NA	NA	6e-04
51.1935	NA	NA	1e-04
51.1936	NA	NA	0.001
51.1937	NA	NA	4e-04
51.1944	NA	NA	5e-04
51.1945	NA	NA	0.001
51.1946	NA	NA	5e-04
51.1963	NA	NA	4e-04
51.1964	NA	NA	0.0011
51.1965	NA	NA	0.0011
51.1966	NA	NA	0.001
51.1967	NA	NA	0.001
51.1968	NA	NA	2e-04
51.1981	NA	NA	6e-04
51.1982	NA	NA	1e-04
51.1996	NA	NA	3e-04
51.1997	NA	NA	0.001
51.1998	NA	NA	4e-04
51.1999	NA	NA	8e-04
51.2	NA	NA	7e-04
51.2007	NA	NA	4e-04
51.2008	NA	NA	0.001
51.2009	NA	NA	3e-04
51.2012	NA	NA	8e-04
51.2013	NA	NA	0.0018
51.2014	NA	NA	0.001
51.2015	NA	NA	4e-04
51.2016	NA	NA	0.001
51.2017	NA	NA	0.0019
51.2018	NA	NA	0.001
51.2019	NA	NA	4e-04
51.2026	NA	NA	0.0016
51.2027	NA	NA	9e-04
51.2039	NA	NA	8e-04
51.204	NA	NA	6e-04
51.2041	NA	NA	9e-04
51.2042	NA	NA	0.002
51.2043	NA	NA	0.0015
51.2044	NA	NA	0.001
51.2045	NA	NA	3e-04
51.2055	NA	NA	4e-04
51.2056	NA	NA	0.001
51.2057	NA	NA	3e-04
51.2067	NA	NA	3e-04
51.2068	NA	NA	0.0016
51.2069	NA	NA	0.0016
51.207	NA	NA	3e-04
51.2076	NA	NA	0.001
51.2077	NA	NA	6e-04
51.2079	NA	NA	2e-04
51.208	NA	NA	0.001
51.2081	NA	NA	3e-04
51.2085	NA	NA	3e-04
51.2086	NA	NA	0.001
51.2087	NA	NA	0.001
51.2088	NA	NA	2e-04
51.2091	NA	NA	0.001
51.2109	NA	NA	1e-04
51.211	NA	NA	0.001
51.2111	NA	NA	6e-04
51.2112	NA	NA	4e-04
51.2113	NA	NA	0.001
51.2114	NA	NA	0.0011
51.2115	NA	NA	0.001
51.2116	NA	NA	0.001
51.2117	NA	NA	9e-04
51.2127	NA	NA	7e-04
51.2128	NA	NA	0.0016
51.2129	NA	NA	0.001
51.213	NA	NA	4e-04
51.2131	NA	NA	9e-04
51.2132	NA	NA	8e-04
51.2135	NA	NA	8e-04
51.2136	NA	NA	0.001
51.2137	NA	NA	0.001
51.2138	NA	NA	0.001
51.2139	NA	NA	3e-04
51.2142	NA	NA	3e-04
51.2143	NA	NA	0.001
51.2144	NA	NA	3e-04
51.2146	NA	NA	0.001
51.2147	NA	NA	9e-04
51.2151	NA	NA	1e-04
51.2152	NA	NA	0.001
51.2153	NA	NA	8e-04
51.2158	NA	NA	7e-04
51.2159	NA	NA	0.001
51.2167	NA	NA	0.0015
51.2168	NA	NA	0.002
51.2169	NA	NA	6e-04
51.2171	NA	NA	1e-04
51.2172	NA	NA	0.0012
51.2173	NA	NA	3e-04
51.219	NA	NA	9e-04
51.2191	NA	NA	0.001
51.2192	NA	NA	4e-04
51.2193	NA	NA	0.001
51.2194	NA	NA	0.001
51.2195	NA	NA	0.001
51.2196	NA	NA	0.0012
51.2197	NA	NA	0.001
51.2198	NA	NA	1e-04
51.2199	NA	NA	3e-04
51.22	NA	NA	0.001
51.2201	NA	NA	0.001
51.2202	NA	NA	6e-04
51.2205	NA	NA	5e-04
51.2206	NA	NA	0.001
51.2207	NA	NA	0.001
51.2218	NA	NA	2e-04
51.2219	NA	NA	0.0015
51.222	NA	NA	0.0025
51.2221	NA	NA	3e-04
51.2223	NA	NA	7e-04
51.2224	NA	NA	3e-04
51.2226	NA	NA	6e-04
51.2227	NA	NA	0.0018
51.2229	NA	NA	0.0017
51.2232	NA	NA	3e-04
51.2233	NA	NA	0.001
51.2234	NA	NA	0.001
51.2235	NA	NA	1e-04
51.2246	NA	NA	2e-04
51.2247	NA	NA	0.001
51.2248	NA	NA	0.0013
51.2249	NA	NA	0.0028
51.225	NA	NA	0.0017
51.2251	NA	NA	8e-04
51.2257	NA	NA	5e-04
51.2258	NA	NA	0.001
51.2259	NA	NA	0.001
51.226	NA	NA	5e-04
51.2261	NA	NA	2e-04
51.2262	NA	NA	0.001
51.2263	NA	NA	7e-04
51.2265	NA	NA	3e-04
51.2266	NA	NA	0.0015
51.2267	NA	NA	0.0018
51.2268	NA	NA	0.0017
51.2269	NA	NA	0.002
51.227	NA	NA	7e-04
51.2275	NA	NA	0.0018
51.2294	NA	NA	4e-04
51.2295	NA	NA	0.0012
51.2296	NA	NA	0.0017
51.2297	NA	NA	0.001
51.2298	NA	NA	1e-04
51.23	NA	NA	7e-04
51.2301	NA	NA	0.001
51.2302	NA	NA	0.001
51.2303	NA	NA	0.001
51.2304	NA	NA	5e-04
51.2306	NA	NA	0.0013
51.2307	NA	NA	0.0026
51.2308	NA	NA	0.0012
51.2309	NA	NA	4e-04
51.231	NA	NA	0.001
51.2311	NA	NA	9e-04
51.2315	NA	NA	1e-04
51.2316	NA	NA	6e-04
51.2318	NA	NA	4e-04
51.2319	NA	NA	0.001
51.232	NA	NA	0.001
51.2321	NA	NA	5e-04
51.2331	NA	NA	0.001
51.2332	NA	NA	0.001
51.2335	NA	NA	7e-04
51.2336	NA	NA	0.0012
51.2337	NA	NA	0.001
51.2338	NA	NA	2e-04
51.2339	NA	NA	1e-04
51.234	NA	NA	0.001
51.2341	NA	NA	8e-04
51.2356	NA	NA	3e-04
51.2357	NA	NA	0.0023
51.2358	NA	NA	0.002
51.2359	NA	NA	0.001
51.2364	NA	NA	6e-04
51.2365	NA	NA	7e-04
51.237	NA	NA	0.001
51.2371	NA	NA	0.001
51.2372	NA	NA	0.0015
51.2373	NA	NA	9e-04
51.2378	NA	NA	6e-04
51.2379	NA	NA	9e-04
51.2381	NA	NA	7e-04
51.2382	NA	NA	3e-04
51.2393	NA	NA	8e-04
51.2394	NA	NA	0.001
51.2395	NA	NA	0.001
51.2403	NA	NA	2e-04
51.2404	NA	NA	0.001
51.2405	NA	NA	0.001
51.2406	NA	NA	0.001
51.2407	NA	NA	0.0022
51.2411	NA	NA	3e-04
51.2412	NA	NA	4e-04
51.2418	NA	NA	3e-04
51.2419	NA	NA	0.001
51.242	NA	NA	5e-04
51.2429	NA	NA	8e-04
51.243	NA	NA	6e-04
51.2434	NA	NA	9e-04
51.2435	NA	NA	6e-04
51.2447	NA	NA	3e-04
51.2448	NA	NA	3e-04
51.2452	NA	NA	1e-04
51.2453	NA	NA	0.001
51.2454	NA	NA	0.0014
51.2455	NA	NA	0.001
51.2456	NA	NA	0.001
51.2457	NA	NA	0.001
51.2458	NA	NA	0.0017
51.2459	NA	NA	0.0016
51.246	NA	NA	0.0022
51.2461	NA	NA	0.002
51.2462	NA	NA	0.002
51.2463	NA	NA	0.0014
51.2464	NA	NA	0.001
51.2465	NA	NA	6e-04
51.2473	NA	NA	8e-04
51.2474	NA	NA	0.001
51.2475	NA	NA	0.001
51.2476	NA	NA	0.001
51.2477	NA	NA	0.001
51.2478	NA	NA	6e-04
51.2503	NA	NA	0.001
51.2504	NA	NA	0.0014
51.2505	NA	NA	0.0011
51.2506	NA	NA	0.001
51.2525	NA	NA	4e-04
51.2526	NA	NA	5e-04
51.2527	NA	NA	1e-04
51.2528	NA	NA	0.001
51.2529	NA	NA	0.001
51.253	NA	NA	0.001
51.2531	NA	NA	5e-04
51.2556	NA	NA	2e-04
51.2557	NA	NA	0.001
51.2558	NA	NA	0.001
51.2559	NA	NA	6e-04
51.2561	NA	NA	6e-04
51.2562	NA	NA	2e-04
51.2566	NA	NA	2e-04
51.2567	NA	NA	0.0015
51.2568	NA	NA	0.001
51.2569	NA	NA	3e-04
51.2575	NA	NA	4e-04
51.2576	NA	NA	0.001
51.2577	NA	NA	2e-04
51.2591	NA	NA	4e-04
51.2592	NA	NA	0.001
51.2593	NA	NA	0.001
51.2594	NA	NA	1e-04
51.2601	NA	NA	9e-04
51.2602	NA	NA	0.0016
51.2603	NA	NA	0.001
51.2604	NA	NA	0.001
51.2605	NA	NA	7e-04
51.2606	NA	NA	0.002
51.2607	NA	NA	0.0011
51.2618	NA	NA	3e-04
51.2619	NA	NA	0.0013
51.262	NA	NA	0.0056
51.2621	NA	NA	0.0054
51.2622	NA	NA	0.0049
51.2623	NA	NA	0.0014
51.2624	NA	NA	2e-04
51.2625	NA	NA	6e-04
51.2626	NA	NA	0.001
51.2627	NA	NA	1e-04
51.2628	NA	NA	9e-04
51.2629	NA	NA	2e-04
51.2639	NA	NA	8e-04
51.264	NA	NA	0.001
51.2641	NA	NA	2e-04
51.2656	NA	NA	5e-04
51.2657	NA	NA	2e-04
51.2676	NA	NA	2e-04
51.2677	NA	NA	0.0017
51.2678	NA	NA	0.0015
51.2679	NA	NA	0.0028
51.268	NA	NA	0.0067
51.2681	NA	NA	0.0089
51.2682	NA	NA	0.0079
51.2683	NA	NA	0.0086
51.2684	NA	NA	0.0117
51.2685	NA	NA	0.0102
51.2686	NA	NA	0.0096
51.2687	NA	NA	0.0055
51.2688	NA	NA	0.0031
51.2689	NA	NA	0.0017
51.2691	NA	NA	2e-04
51.2692	NA	NA	0.001
51.2693	NA	NA	0.001
51.2694	NA	NA	0.001
51.2695	NA	NA	0.0012
51.2696	NA	NA	0.0022
51.2697	NA	NA	0.0014
51.2698	NA	NA	7e-04
51.2707	NA	NA	0.001
51.2708	NA	NA	0.001
51.2709	NA	NA	2e-04
51.2738	NA	NA	0.001
51.2739	NA	NA	9e-04
51.2742	NA	NA	0.001
51.2743	NA	NA	6e-04
51.2748	NA	NA	0.0016
51.2754	NA	NA	8e-04
51.2755	NA	NA	0.001
51.2756	NA	NA	7e-04
51.2757	NA	NA	3e-04
51.2758	NA	NA	0.001
51.2759	NA	NA	0.001
51.276	NA	NA	2e-04
51.2762	NA	NA	3e-04
51.2763	NA	NA	0.001
51.2764	NA	NA	0.001
51.2765	NA	NA	8e-04
51.2767	NA	NA	7e-04
51.2768	NA	NA	0.002
51.2769	NA	NA	0.002
51.277	NA	NA	0.0017
51.2771	NA	NA	0.0011
51.2772	NA	NA	6e-04
51.2775	NA	NA	1e-04
51.2776	NA	NA	0.001
51.2777	NA	NA	0.0018
51.2778	NA	NA	0.002
51.2779	NA	NA	0.0016
51.278	NA	NA	0.0018
51.2781	NA	NA	0.001
51.2782	NA	NA	0.0019
51.2783	NA	NA	0.0026
51.2784	NA	NA	0.001
51.2785	NA	NA	0.001
51.2799	NA	NA	7e-04
[truncated: 23,946 more rows]
