# Supplementary material for: Replication stress induces POLQ-mediated structural variant formation throughout common fragile sites after entry into mitosis
Source: Nat Commun. 2024 Nov 6;15:9582. doi: 10.1038/s41467-024-53917-8 (PMC11541566; doi:10.1038/s41467-024-53917-8)
Supplement: Supplementary file 9 — Source Data [file 41467_2024_53917_MOESM9_ESM.zip › Fig1/Fig1I.txt]

SV Endpoint Coordinate (Mbp)	MAGI2 chr7-	NEGR1 chr1-	PRKG1 chr10+
51.545	NA	NA	0.032
51.55	NA	NA	0.0269
51.555	NA	NA	0.0299
51.56	NA	NA	0.0206
51.565	NA	NA	0.0332
51.57	NA	NA	0.0311
51.575	NA	NA	0.0238
51.58	NA	NA	0.0309
51.585	NA	NA	0.031
51.59	NA	NA	0.0252
51.595	NA	NA	0.0196
51.6	NA	NA	0.017
51.605	NA	NA	0.021
51.61	NA	NA	0.0223
51.615	NA	NA	0.0214
51.62	NA	NA	0.0255
51.625	NA	NA	0.0142
51.63	NA	NA	0.022
51.635	NA	NA	0.0309
51.64	NA	NA	0.023
51.645	NA	NA	0.019
51.65	NA	NA	0.0299
51.655	NA	NA	0.0224
51.66	NA	NA	0.0211
51.665	NA	NA	0.027
51.67	NA	NA	0.0268
51.675	NA	NA	0.0199
51.68	NA	NA	0.0266
51.685	NA	NA	0.0244
51.69	NA	NA	0.0221
51.695	NA	NA	0.0167
51.7	NA	NA	0.0174
51.705	NA	NA	0.0199
51.71	NA	NA	0.0153
51.715	NA	NA	0.0174
51.72	NA	NA	0.0182
51.725	NA	NA	0.014
51.73	NA	NA	0.0154
51.735	NA	NA	0.0174
51.74	NA	NA	0.0154
51.745	NA	NA	0.0145
51.75	NA	NA	0.0054
51.755	NA	NA	0.0187
51.765	NA	NA	0.0099
51.77	NA	NA	0.0117
51.775	NA	NA	0.0046
51.78	NA	NA	0.0148
51.785	NA	NA	0.0128
71.69	NA	0.0149	NA
71.695	NA	0.009	NA
71.7	NA	0.0103	NA
71.705	NA	0.0111	NA
71.71	NA	0.0134	NA
71.715	NA	0.0073	NA
71.72	NA	0.0144	NA
71.725	NA	0.0135	NA
71.73	NA	0.0131	NA
71.735	NA	0.0148	NA
71.74	NA	0.0112	NA
71.745	NA	0.0148	NA
71.75	NA	0.0142	NA
71.755	NA	0.0175	NA
71.76	NA	0.0239	NA
71.765	NA	0.0164	NA
71.77	NA	0.0133	NA
71.775	NA	0.0246	NA
71.78	NA	0.0193	NA
71.785	NA	0.0202	NA
71.79	NA	0.0256	NA
71.795	NA	0.0251	NA
71.8	NA	0.0283	NA
71.805	NA	0.0399	NA
71.81	NA	0.0424	NA
71.815	NA	0.0178	NA
71.82	NA	0.0249	NA
71.825	NA	0.0205	NA
71.83	NA	0.0277	NA
71.835	NA	0.0237	NA
71.84	NA	0.0208	NA
71.845	NA	0.029	NA
71.85	NA	0.0244	NA
71.855	NA	0.0196	NA
71.86	NA	0.0198	NA
71.865	NA	0.024	NA
71.87	NA	0.0257	NA
71.875	NA	0.0297	NA
71.88	NA	0.0302	NA
71.885	NA	0.0262	NA
71.89	NA	0.0176	NA
71.895	NA	0.016	NA
71.9	NA	0.0207	NA
71.905	NA	0.0253	NA
71.91	NA	0.0231	NA
71.915	NA	0.0185	NA
71.92	NA	0.0192	NA
71.925	NA	0.018	NA
71.93	NA	0.019	NA
78.46	0.0062	NA	NA
78.465	0.0062	NA	NA
78.47	0.0142	NA	NA
78.475	0.0121	NA	NA
78.48	0.0071	NA	NA
78.485	0.0043	NA	NA
78.49	0.0117	NA	NA
78.495	0.0124	NA	NA
78.5	0.0087	NA	NA
78.505	0.0084	NA	NA
78.51	0.0212	NA	NA
78.515	0.0066	NA	NA
78.52	0.0153	NA	NA
78.525	0.0127	NA	NA
78.53	0.009	NA	NA
78.535	0.0112	NA	NA
78.54	0.0145	NA	NA
78.545	0.0081	NA	NA
78.55	0.0188	NA	NA
78.555	0.0224	NA	NA
78.56	0.013	NA	NA
78.565	0.0128	NA	NA
78.57	0.0359	NA	NA
78.575	0.0144	NA	NA
78.58	0.0233	NA	NA
78.585	0.0345	NA	NA
78.59	0.0303	NA	NA
78.595	0.0183	NA	NA
78.6	0.0105	NA	NA
78.605	0.0219	NA	NA
78.61	0.0205	NA	NA
78.615	0.0368	NA	NA
78.62	0.0412	NA	NA
78.625	0.0219	NA	NA
78.63	0.0323	NA	NA
78.635	0.0309	NA	NA
78.64	0.0305	NA	NA
78.645	0.0337	NA	NA
78.65	0.0218	NA	NA
78.66	0.0256	NA	NA
78.665	0.0329	NA	NA
78.67	0.0069	NA	NA
78.675	0.0327	NA	NA
78.68	0.0371	NA	NA
78.685	0.0188	NA	NA
78.69	0.0299	NA	NA
78.695	0.0276	NA	NA
78.7	0.027	NA	NA
78.705	0.0244	NA	NA
78.71	0.0213	NA	NA
