# Supplementary material for: Replication stress induces POLQ-mediated structural variant formation throughout common fragile sites after entry into mitosis
Source: Nat Commun. 2024 Nov 6;15:9582. doi: 10.1038/s41467-024-53917-8 (PMC11541566; doi:10.1038/s41467-024-53917-8)
Supplement: Supplementary file 9 — Source Data [file 41467_2024_53917_MOESM9_ESM.zip › Fig2/Fig2D.txt]

project	sample	release	cell_cycle	..0.2uM_APH	nSvs	netCoverage	SV_frequency
cell_cycle_081721	Ro3306_G2	-	G2	-	36	1976	0.01822
cell_cycle_110521	RO3306_G2	-	G2	-	36	2298	0.01567
novobiocin_031522	R_G2	-	G2	-	29	1518	0.0191
high_APH_040422	HCT_G2	-	G2	-	44	1952	0.02254
HCT_ART558_052422	HCT_G2	-	G2	-	57	1804	0.0316
HCT_ART558_091522	HCT_G2	-	G2	-	39	1851	0.02107
cell_cycle_081721	Ro3306_0.2APH_G2	-	G2	+	39	1881	0.02073
cell_cycle_110521	RO3306_0.2APH_G2	-	G2	+	69	2048	0.03369
novobiocin_031522	R_0.2APH_G2	-	G2	+	85	1321	0.06435
high_APH_040422	HCT_0.2APH_G2	-	G2	+	144	1664	0.08654
HCT_ART558_052422	HCT_0.2APH_G2	-	G2	+	175	1675	0.10448
HCT_ART558_091522	HCT_0.2APH_G2	-	G2	+	43	1722	0.02497
HCT_ROG2_111622	HCT_Ro3_Colch_G2_a	+	G2	-	54	2099	0.02573
HCT_ROG2_111622	HCT_0.2APH_Ro3_Colch_G2_a	+	G2	+	73	1737	0.04203
HCT_ROG2_111622	HCT_0.2APH_Ro3_Colch_G2_b	+	G2	+	190	1900	0.1
cell_cycle_081721	Ro3306_Colchicine_M	+	M	-	41	1736	0.02362
cell_cycle_110521	RO3306_Colch_M	+	M	-	22	2233	0.00985
novobiocin_031522	R_Colch_M	+	M	-	40	1607	0.02489
high_APH_040422	HCT_M	+	M	-	56	1990	0.02814
HCT_ART558_052422	HCT_Colch_M	+	M	-	50	1606	0.03113
HCT_ART558_091522	HCT_Colch_M	+	M	-	31	1715	0.01808
HCT_ROG2_111622	HCT_Ro3_Colch_M_a	+	M	-	58	2192	0.02646
HCT_ART_NVB_102723	HCT_Ro3_Colch_M	+	M	-	127	3335	0.03808
cell_cycle_081721	Ro3306_0.2APH_Colchicine_M	+	M	+	483	1778	0.27165
cell_cycle_110521	RO3306_0.2APH_Colch_M	+	M	+	504	2228	0.22621
novobiocin_031522	R_0.2APH_Colch_M	+	M	+	497	1543	0.3221
high_APH_040422	HCT_0.2APH__M	+	M	+	483	1949	0.24782
HCT_ART558_052422	HCT_0.2APH_Colch_M	+	M	+	342	1728	0.19792
HCT_ART558_091522	HCT_0.2APH_Colch_M	+	M	+	257	1919	0.13392
HCT_ROG2_111622	HCT_0.2APH_Ro3_Colch_M_a	+	M	+	406	1878	0.21619
HCT_ROG2_111622	HCT_0.2APH_Ro3_Colch_M_b	+	M	+	1041	1961	0.53085
HCT_ART_NVB_102723	HCT_0.2APH_Ro3_Colch_M	+	M	+	603	3399	0.17741
HCT_sync_ART_Nu7_123023a	HCT_Cntrl_sync_M_0.2APH	+	M	+	603	2455	0.24562
HCT_sync_ART_Nu7_123023b	HCT_Cntrl_sync_M_0.2APH	+	M	+	756	2726	0.27733
