# Supplementary material for: Replication stress induces POLQ-mediated structural variant formation throughout common fragile sites after entry into mitosis
Source: Nat Commun. 2024 Nov 6;15:9582. doi: 10.1038/s41467-024-53917-8 (PMC11541566; doi:10.1038/s41467-024-53917-8)
Supplement: Supplementary file 9 — Source Data [file 41467_2024_53917_MOESM9_ESM.zip › Fig2/Fig2F.txt]

project	sample	cell_cycle	..0.2uM_APH	nSvs	netCoverage	SV_frequency
HCT_async_091522	HCT_Asy_S_1	S	-	35	1613	0.0217
HCT_async_112122	HCT_Asy_S_101322	S	-	34	1876	0.01812
HCT_async_S_POL_LIG_022924	HCT_Cntrl_async_S	S	-	38	2053	0.01851
HCT_async_S_POL_LIG_062024	HCT_Cntrl_async_S	S	-	38	2283	0.01664
HCT_async_091522	HCT_Asy_0.2APH_S_1	S	+	214	1578	0.13561
HCT_async_091522	HCT_Asy_0.2APH_S_2	S	+	277	1619	0.17109
HCT_async_112122	HCT_Asy_0.2APH_S_102022	S	+	237	1710	0.1386
HCT_async_112122	HCT_Asy_0.2APH_S_101322	S	+	179	1693	0.10573
HCT_async_S_POL_LIG_022924	HCT_Cntrl_async_S_0.2APH	S	+	234	1880	0.12447
HCT_async_S_POL_LIG_062024	HCT_Cntrl_async_S_0.2APH	S	+	531	3049	0.17416
HCT_async_091522	HCT_Asy_G2_1	G2	-	44	1777	0.02476
HCT_async_112122	HCT_Asy_G2_101322	G2	-	34	1785	0.01905
HCT_async_091522	HCT_Asy_0.2APH_G2_1	G2	+	110	1286	0.08554
HCT_async_091522	HCT_Asy_0.2APH_G2_2	G2	+	198	1678	0.118
HCT_async_112122	HCT_Asy_0.2APH_G2_102022	G2	+	165	1754	0.09407
HCT_async_112122	HCT_Asy_0.2APH_G2_101322	G2	+	73	1700	0.04294
HCT_async_091522	HCT_Asy_M_1	M	-	39	2006	0.01944
HCT_async_112122	HCT_Asy_M_101322	M	-	42	2019	0.0208
HCT_async_091522	HCT_Asy_0.2APH_M_1	M	+	343	1690	0.20296
HCT_async_091522	HCT_Asy_0.2APH_M_2	M	+	1322	1904	0.69433
HCT_async_112122	HCT_Asy_0.2APH_M_101322	M	+	940	2031	0.46283
HCT_async_112122	HCT_Asy_0.2APH_M_102022	M	+	1075	1959	0.54875
