# Supplementary material for: Replication stress induces POLQ-mediated structural variant formation throughout common fragile sites after entry into mitosis
Source: Nat Commun. 2024 Nov 6;15:9582. doi: 10.1038/s41467-024-53917-8 (PMC11541566; doi:10.1038/s41467-024-53917-8)
Supplement: Supplementary file 9 — Source Data [file 41467_2024_53917_MOESM9_ESM.zip › Fig2/Fig2I.xlsx]

## Sheet: Fig2I
Untreated	0.2uM APH	0.2uM APH +2uM APH
4	14	0
4	25	0
1	13	0
0	12	0
0	2	0
0	3	0
0	2	0
0	2	0
0	2	0
0	1	0
0	35	0
0	12	0
0	5	0
0	1	0
0	6	0
0	4	0
0	3	0
0	28	0
0	28	0
0	1	0
0	1	0
0	1	0
0	7	0
0	13	0
0	6	0
0	28	0
0	15	0
0	8	0
0	9	0
0	1	0
0	4	0
0	6	0
0	14	0
0	3	0
0	17	0
0	1	0
0	14	0
0	9	0
0	10	0
0	25	0
0	7	0
0	2	0
0	10	0
0	7	0
0	25	0
0	6	0
0	7	0
0	17	0
0	2	0
0	11	0
0	11	0
0	8	0
0	6	0
0	26	0
0	3	0
0	8	0
0	11	0
0	16	0
0	0	0
0	0	0
0	0	0
0	0	0
0	0	0
0	0	0
0	0	0
0	0	0
0	0	0
0	0	0
0	0	0
0	0	0
0	0	0
0	0	0
0	0	0
0	0	0
0	0	0
0	0	0
0	0	0
0	0	0
0	0	0
0	0	0
0	0	0
0	0	0
0	0	0
0	0	0
0	0	0
0	0	0
0	0	0
0	0	0
0	0	0
0	0	0
0	0	0
0	0	0
0	0	0
0	0	0
0	0	0
0	0	0
0	0	0
0	0	0
0	0	0
0	0	0
40	8	0
6	3	0
40	13	0
50	8	0
40	7	0
2	9	0
9	4	0
11	13	0
17	3	0
0	5	0
0	36	0
0	1	0
0	33	0
0	22	0
0	13	0
0	17	0
0	17	0
0	40	0
0	10	0
0	18	0
0	16	0
0	6	0
0	16	0
0	6	0
0	11	0
0	27	0
0	45	0
0	10	0
0	32	0
0	10	0
0	12	0
0	6	0
0	6	0
0	15	0
0	10	0
0	27	0
0	23	0
0	10	0
0	14	0
0	1	0
0	7	0
0	25	0
0	42	0
0	8	0
0	9	0
0	14	0
0	16	0
0	17	0
0	3	0
0	15	0
0	4	0
0	6	0
0	5	0
0	46	0
0	19	0
0	9	0
0	37	0
0	4	0
0	39	0
0	3	0
0	16	0
0	15	0
0	14	0
0	7	0
0	28	0
0	9	0
0	0	0
0	0	0
0	0	0
0	0	0
0	0	0
0	0	0
0	0	0
0	0	0
0	0	0
0	0	0
0	0	0
0	0	0
0	0	0
0	0	0
0	0	0
0	0	0
0	0	0
0	0	0
0	0	0
0	0	0
0	0	0
0	0	0
0	0	0
0	0	0
0	0	0
0	0	0
0	0	0
0	0	0
0	0	0
0	0	0
0	0	0
0	0	0
0	0	0
0	0	0
0	0
0	0
0	0
0	0
0	0
0	0
0	0
0	0
0	0
0	0
0	0
0	0
	0
	0
	0
	0
	0
	0
	0
	0
	0
	0
	0
	0
	0
	0
	0
	0
	0
	0
	0
