# Supplementary material for: Replication stress induces POLQ-mediated structural variant formation throughout common fragile sites after entry into mitosis
Source: Nat Commun. 2024 Nov 6;15:9582. doi: 10.1038/s41467-024-53917-8 (PMC11541566; doi:10.1038/s41467-024-53917-8)
Supplement: Supplementary file 9 — Source Data [file 41467_2024_53917_MOESM9_ESM.zip › Fig2/Fig2J.xlsx]

## Sheet: Fig2J
No APH			0.2uM APH
Singlet	Doublet		Singlet	Doublet
2	0		34	1
0	1		2	18
1	0		2	16
19	0		5	23
0	1		37	3
48	9		27	0
20	2		25	2
9	1		7	3
14	2		24	0
0	1		20	4
1	11		4	0
22	2		3	9
0	4		5	44
8	1		3	18
6	0		18	6
11	1		37	3
14	0		39	13
4	0		4	8
4	0		5	0
1	0		49	3
0	40		7	4
4	2		1	9
0	40		1	9
10	40		8	14
0	40		8	1
1	1		11	18
2	7		6	20
6	5		1	6
6	11		1	4
			0	8
			0	7
			0	1
			3	42
			0	8
			1	10
			3	1
			3	4
			2	16
			13	10
			14	8
			1	8
			1	29
			2	13
			3	8
			5	44
			10	2
			2	26
			1	15
			2	9
			2	10
			3	22
			4	0
			0	6
			3	17
			2	27
			4	30
			16	2
			3	22
			4	39
			6	8
			3	22
			0	13
			1	11
			1	1
			0	3
			1	1
			1	1
			0	2
			1	0
			3	32
			2	10
			2	3
			1	0
			1	5
			0	4
			1	2
			6	22
			4	24
			0	1
			0	1
			1	0
			2	5
			3	10
			2	4
			27	1
			2	13
			1	7
			7	2
			1	0
			0	4
			1	5
			2	12
			1	2
			4	13
			0	1
			2	12
			1	8
			3	7
			2	23
			2	5
			0	2
			2	8
			1	6
			4	21
			6	0
			2	5
			3	14
			0	2
			1	10
			11	0
			3	5
			2	4
			2	24
			2	1
			2	6
			3	8
			15	1
			0	8
			1	2
			0	13
			8	0
			0	7
			0	9
			0	4
			7	6
			1	2
			0	5
			3	33
			0	1
			8	25
			5	17
			0	13
			1	16
			4	13
			10	30
			0	10
			2	16
			2	14
			0	6
			2	14
			0	6
			4	7
			24	3
			3	42
			1	9
			5	27
			4	6
			0	12
			0	6
			4	2
			0	15
			0	10
			2	25
			4	19
			1	9
			1	13
			0	1
			0	7
			1	24
			4	38
			1	7
			6	3
			0	14
			3	13
			2	15
			0	3
			2	13
			4	0
			0	6
			0	5
			4	42
			1	18
			0	9
			3	34
			0	4
			3	36
			0	3
			0	16
			0	15
			1	13
			0	7
			28	0
			3	6
