# Supplementary material for: Replication stress induces POLQ-mediated structural variant formation throughout common fragile sites after entry into mitosis
Source: Nat Commun. 2024 Nov 6;15:9582. doi: 10.1038/s41467-024-53917-8 (PMC11541566; doi:10.1038/s41467-024-53917-8)
Supplement: Supplementary file 9 — Source Data [file 41467_2024_53917_MOESM9_ESM.zip › Fig3/Fig3B.xlsx]

## Sheet: Fig3B
HCT116		%Mitotic Cells with foci (n=number of mitotic cells)						GM12878		%Mitotic Cells with foci (n=number of mitotic cells)
0.2uM APH, 1hr EdU	0.2uM APH, 2hr EdU	0.2uM APH, 3hr EdU	0.2uM APH, 1hr EdU+ 2uM APH	0.2uM APH, 2hr EdU + 2uM APH	0.2uM APH, 3hr EdU + 2uM APH			0.2uM APH, 1hr EdU	0.2uM APH, 2hr EdU	0.2uM APH, 3hr EdU	0.2uM APH, 1hr EdU+ 2uM APH	0.2uM APH, 2hr EdU + 2uM APH	0.2uM APH, 3hr EdU + 2uM APH
51% (n=104)	75% (n=88)	66% (n=110)	0% (n=109)	0% (n=63)	11% (n=78)			32% (n=59)	78% (n=59)	90% (n=41)	0% (n=21)	23% (n=29)	33% (n=21)
78% (n=92)	94% (n=103)	100% (n=96)	0% (n=100)	8% (n=89)	11% (n=92)			40% (n=102)	68% (n=88)	67% (n=92)	0% (n=104)	0% (n=83)	19% (n=77)
