# Supplementary material for: Replication stress induces POLQ-mediated structural variant formation throughout common fragile sites after entry into mitosis
Source: Nat Commun. 2024 Nov 6;15:9582. doi: 10.1038/s41467-024-53917-8 (PMC11541566; doi:10.1038/s41467-024-53917-8)
Supplement: Supplementary file 9 — Source Data [file 41467_2024_53917_MOESM9_ESM.zip › Fig3/Fig3C.xlsx]

## Sheet: Fig3C HCT116 Breaks
HCT116 Breaks/Cell					HCT116 CFS Breaks/ 25 Cells
NT	0.2uM APH	0.2um APH + 2uM APH 1 hr	0.2um APH +2uM APH 2 hr		NT	0.2uM APH	0.2um APH + 2uM APH 1 hr	0.2um APH +2uM APH 2 hr
1	1.56	3.76	6.36		0	10	18	31
0	3.28	5.68	7.52		0	20	30	33
