# Supplementary material for: Replication stress induces POLQ-mediated structural variant formation throughout common fragile sites after entry into mitosis
Source: Nat Commun. 2024 Nov 6;15:9582. doi: 10.1038/s41467-024-53917-8 (PMC11541566; doi:10.1038/s41467-024-53917-8)
Supplement: Supplementary file 9 — Source Data [file 41467_2024_53917_MOESM9_ESM.zip › Fig3/Fig3D.xlsx]

## Sheet: Fig3D GM12878 Breaks
GM12878 Breaks/ Cells					GM12878 CFS Breaks/ 25 Cells
NT	0.2uM APH	0.2um APH + 2uM APH 1 hr	0.2um APH +2uM APH 2 hr		NT	0.2uM APH	0.2um APH + 2uM APH 1 hr	0.2um APH +2uM APH 2 hr
0	3.44	2.12	3.84		0	25	15	28
0	2.48	2.84	3.68		0	18	17	24
