# Supplementary material for: Replication stress induces POLQ-mediated structural variant formation throughout common fragile sites after entry into mitosis
Source: Nat Commun. 2024 Nov 6;15:9582. doi: 10.1038/s41467-024-53917-8 (PMC11541566; doi:10.1038/s41467-024-53917-8)
Supplement: Supplementary file 9 — Source Data [file 41467_2024_53917_MOESM9_ESM.zip › Fig4/Fig4C.txt]

Breakpoint Offset (bp)	low_APH = +	low_APH = –
-41	1e-04	0
-34	0	0.002
-26	2e-04	0
-15	1e-04	0
-14	2e-04	0
-12	2e-04	0.002
-11	4e-04	0
-10	8e-04	0
-9	0.0022	0.008
-8	0.0039	0.006
-7	0.0063	0.01
-6	0.0162	0.02
-5	0.0346	0.0379
-4	0.076	0.0818
-3	0.1475	0.1517
-2	0.2188	0.1856
-1	0.123	0.1597
0	0.081	0.0918
1	0.0515	0.0479
2	0.039	0.0359
3	0.0311	0.02
4	0.0224	0.022
5	0.0224	0.02
6	0.0191	0.008
7	0.0153	0.012
8	0.0129	0.014
9	0.0097	0.012
10	0.0084	0.004
11	0.0058	0.002
12	0.0053	0.008
13	0.0041	0.012
14	0.0057	0
15	0.0043	0
16	0.0039	0.002
17	0.0028	0.002
18	0.0022	0
19	0.0027	0.002
20	0.0024	0
21	0.0014	0
22	0.0014	0.002
23	0.0013	0
24	0.001	0
25	0.0014	0.002
26	0.0011	0
27	0.0013	0.006
28	0.001	0
29	8e-04	0.002
30	7e-04	0
31	4e-04	0
32	8e-04	0
33	6e-04	0
34	2e-04	0
35	5e-04	0
36	2e-04	0.002
37	5e-04	0
38	3e-04	0.002
40	2e-04	0
41	3e-04	0.002
42	1e-04	0
44	3e-04	0
45	1e-04	0
46	1e-04	0
47	2e-04	0.002
48	1e-04	0
49	1e-04	0
50	1e-04	0
52	1e-04	0
53	1e-04	0
60	1e-04	0
61	1e-04	0
65	1e-04	0
71	1e-04	0
74	1e-04	0
79	2e-04	0
89	1e-04	0
