# Supplementary material for: Replication stress induces POLQ-mediated structural variant formation throughout common fragile sites after entry into mitosis
Source: Nat Commun. 2024 Nov 6;15:9582. doi: 10.1038/s41467-024-53917-8 (PMC11541566; doi:10.1038/s41467-024-53917-8)
Supplement: Supplementary file 9 — Source Data [file 41467_2024_53917_MOESM9_ESM.zip › Fig4/Fig4D.txt]

Insertion Size (bp)	% Templates Identified	p-value
1	39.1986	0
2	22.069	0
3	58.3815	0
4	35.6	0
5	65.6	0
6	49.7653	0
7	38.2353	0
8	31.25	0
9	17.5926	0
10	20.2128	0
11	12.3077	0
12	16.9492	0
13	19.5652	0
14	21.875	0
15	18.75	0
16	11.6279	0
17	6.4516	9.85e-14
18	20	0
19	10	0
20	14.8148	0
