# Supplementary material for: Replication stress induces POLQ-mediated structural variant formation throughout common fragile sites after entry into mitosis
Source: Nat Commun. 2024 Nov 6;15:9582. doi: 10.1038/s41467-024-53917-8 (PMC11541566; doi:10.1038/s41467-024-53917-8)
Supplement: Supplementary file 9 — Source Data [file 41467_2024_53917_MOESM9_ESM.zip › Fig4/Fig4F.txt]

templateBreakpointN	templateIsBottomStrand	templateType	startPos	endPos
1	FALSE	crossJxn	-32	-21
1	FALSE	crossJxn	-28	-8
1	FALSE	crossJxn	-28	-6
1	FALSE	crossJxn	-27	-2
1	FALSE	crossJxn	-25	-8
1	FALSE	crossJxn	-25	0
1	FALSE	crossJxn	-24	-11
1	FALSE	crossJxn	-24	-9
1	FALSE	crossJxn	-24	-8
1	FALSE	crossJxn	-23	-7
1	FALSE	crossJxn	-23	-7
1	FALSE	crossJxn	-23	-6
1	FALSE	crossJxn	-23	-5
1	FALSE	crossJxn	-23	-4
1	FALSE	crossJxn	-23	-2
1	FALSE	crossJxn	-22	-15
1	FALSE	crossJxn	-22	-9
1	FALSE	crossJxn	-22	-9
1	FALSE	crossJxn	-22	-5
1	FALSE	crossJxn	-22	-4
1	FALSE	crossJxn	-21	-12
1	FALSE	crossJxn	-21	-10
1	FALSE	crossJxn	-21	-9
1	FALSE	crossJxn	-21	-5
1	FALSE	crossJxn	-21	-4
1	FALSE	crossJxn	-21	-4
1	FALSE	crossJxn	-21	-1
1	FALSE	crossJxn	-20	-12
1	FALSE	crossJxn	-20	-6
1	FALSE	crossJxn	-20	-6
1	FALSE	crossJxn	-20	-6
1	FALSE	crossJxn	-20	-4
1	FALSE	crossJxn	-20	-4
1	FALSE	crossJxn	-19	-11
1	FALSE	crossJxn	-19	-8
1	FALSE	crossJxn	-19	-8
1	FALSE	crossJxn	-19	-6
1	FALSE	crossJxn	-19	-6
1	FALSE	crossJxn	-19	-5
1	FALSE	crossJxn	-19	-4
1	FALSE	crossJxn	-19	-4
1	FALSE	crossJxn	-19	-3
1	FALSE	crossJxn	-19	-3
1	FALSE	crossJxn	-19	-2
1	FALSE	crossJxn	-19	-2
1	FALSE	crossJxn	-18	-10
1	FALSE	crossJxn	-18	-10
1	FALSE	crossJxn	-18	-9
1	FALSE	crossJxn	-18	-9
1	FALSE	crossJxn	-18	-9
1	FALSE	crossJxn	-18	-8
1	FALSE	crossJxn	-18	-8
1	FALSE	crossJxn	-18	-8
1	FALSE	crossJxn	-18	-8
1	FALSE	crossJxn	-18	-7
1	FALSE	crossJxn	-18	-6
1	FALSE	crossJxn	-18	-4
1	FALSE	crossJxn	-18	-1
1	FALSE	crossJxn	-18	-1
1	FALSE	crossJxn	-18	-1
1	FALSE	crossJxn	-17	-10
1	FALSE	crossJxn	-17	-10
1	FALSE	crossJxn	-17	-9
1	FALSE	crossJxn	-17	-9
1	FALSE	crossJxn	-17	-8
1	FALSE	crossJxn	-17	-8
1	FALSE	crossJxn	-17	-6
1	FALSE	crossJxn	-17	-6
1	FALSE	crossJxn	-17	-5
1	FALSE	crossJxn	-17	-5
1	FALSE	crossJxn	-17	-5
1	FALSE	crossJxn	-17	-5
1	FALSE	crossJxn	-17	-5
1	FALSE	crossJxn	-17	-5
1	FALSE	crossJxn	-17	-3
1	FALSE	crossJxn	-17	-2
1	FALSE	crossJxn	-17	-1
1	FALSE	crossJxn	-16	-9
1	FALSE	crossJxn	-16	-9
1	FALSE	crossJxn	-16	-9
1	FALSE	crossJxn	-16	-9
1	FALSE	crossJxn	-16	-8
1	FALSE	crossJxn	-16	-7
1	FALSE	crossJxn	-16	-7
1	FALSE	crossJxn	-16	-7
1	FALSE	crossJxn	-16	-6
1	FALSE	crossJxn	-16	-6
1	FALSE	crossJxn	-16	-6
1	FALSE	crossJxn	-16	-6
1	FALSE	crossJxn	-16	-5
1	FALSE	crossJxn	-16	-5
1	FALSE	crossJxn	-16	-5
1	FALSE	crossJxn	-16	-5
1	FALSE	crossJxn	-16	-4
1	FALSE	crossJxn	-16	-4
1	FALSE	crossJxn	-16	-3
1	FALSE	crossJxn	-16	-3
1	FALSE	crossJxn	-16	-2
1	FALSE	crossJxn	-16	0
1	FALSE	crossJxn	-15	-6
1	FALSE	crossJxn	-15	-6
1	FALSE	crossJxn	-15	-6
1	FALSE	crossJxn	-15	-6
1	FALSE	crossJxn	-15	-6
1	FALSE	crossJxn	-15	-4
1	FALSE	crossJxn	-15	-4
1	FALSE	crossJxn	-15	-4
1	FALSE	crossJxn	-15	-3
1	FALSE	crossJxn	-15	-1
1	FALSE	crossJxn	-15	0
1	FALSE	crossJxn	-14	-7
1	FALSE	crossJxn	-14	-6
1	FALSE	crossJxn	-14	-6
1	FALSE	crossJxn	-14	-5
1	FALSE	crossJxn	-14	-5
1	FALSE	crossJxn	-14	-5
1	FALSE	crossJxn	-14	-4
1	FALSE	crossJxn	-14	-3
1	FALSE	crossJxn	-14	-3
1	FALSE	crossJxn	-14	0
1	FALSE	crossJxn	-14	0
1	FALSE	crossJxn	-13	-6
1	FALSE	crossJxn	-13	-6
1	FALSE	crossJxn	-13	-6
1	FALSE	crossJxn	-13	-6
1	FALSE	crossJxn	-13	-5
1	FALSE	crossJxn	-13	-5
1	FALSE	crossJxn	-13	-5
1	FALSE	crossJxn	-13	-4
1	FALSE	crossJxn	-13	-3
1	FALSE	crossJxn	-13	-2
1	FALSE	crossJxn	-13	-1
1	FALSE	crossJxn	-12	-3
1	FALSE	crossJxn	-12	-3
1	FALSE	crossJxn	-12	-2
1	FALSE	crossJxn	-12	-1
1	FALSE	crossJxn	-11	-5
1	FALSE	crossJxn	-11	-4
1	FALSE	crossJxn	-11	-1
1	FALSE	crossJxn	-11	0
1	FALSE	crossJxn	-10	-4
1	FALSE	crossJxn	-10	-3
1	FALSE	crossJxn	-10	-3
1	FALSE	crossJxn	-10	-2
1	FALSE	crossJxn	-10	-2
1	FALSE	crossJxn	-10	-1
1	FALSE	crossJxn	-10	-1
1	FALSE	crossJxn	-9	-2
1	FALSE	crossJxn	-9	-2
1	FALSE	crossJxn	-9	-2
1	FALSE	crossJxn	-9	-2
1	FALSE	crossJxn	-9	-2
1	FALSE	crossJxn	-9	-1
1	FALSE	crossJxn	-9	0
1	FALSE	crossJxn	-9	0
1	FALSE	crossJxn	-8	-1
1	FALSE	crossJxn	-8	0
1	FALSE	crossJxn	-7	0
1	FALSE	other	1	8
1	FALSE	other	6	13
1	FALSE	other	7	14
1	FALSE	other	10	33
1	FALSE	other	14	21
1	FALSE	other	21	32
1	FALSE	other	23	48
1	FALSE	slippage	-17	1
1	FALSE	slippage	-16	4
1	FALSE	slippage	-16	7
1	FALSE	slippage	-14	4
1	FALSE	slippage	-14	6
1	FALSE	slippage	-14	6
1	FALSE	slippage	-14	8
1	FALSE	slippage	-13	1
1	FALSE	slippage	-13	4
1	FALSE	slippage	-12	3
1	FALSE	slippage	-11	2
1	FALSE	slippage	-11	4
1	FALSE	slippage	-11	11
1	FALSE	slippage	-10	7
1	FALSE	slippage	-7	8
1	FALSE	slippage	-5	2
1	FALSE	slippage	-2	8
1	TRUE	foldback	-32	-25
1	TRUE	foldback	-31	-21
1	TRUE	foldback	-26	-19
1	TRUE	foldback	-26	-16
1	TRUE	foldback	-26	-13
1	TRUE	foldback	-25	-18
1	TRUE	foldback	-25	-11
1	TRUE	foldback	-24	-14
1	TRUE	foldback	-23	-17
1	TRUE	foldback	-23	-15
1	TRUE	foldback	-23	-14
1	TRUE	foldback	-23	-12
1	TRUE	foldback	-23	-9
1	TRUE	foldback	-23	-9
1	TRUE	foldback	-22	-10
1	TRUE	foldback	-22	-7
1	TRUE	foldback	-21	-15
1	TRUE	foldback	-21	-12
1	TRUE	foldback	-21	-10
1	TRUE	foldback	-21	-10
1	TRUE	foldback	-20	-13
1	TRUE	foldback	-20	-13
1	TRUE	foldback	-20	-13
1	TRUE	foldback	-20	-12
1	TRUE	foldback	-20	-11
1	TRUE	foldback	-20	-11
1	TRUE	foldback	-20	-11
1	TRUE	foldback	-20	-10
1	TRUE	foldback	-20	-10
1	TRUE	foldback	-20	-10
1	TRUE	foldback	-20	-9
1	TRUE	foldback	-19	-13
1	TRUE	foldback	-19	-12
1	TRUE	foldback	-19	-11
1	TRUE	foldback	-19	-11
1	TRUE	foldback	-19	-11
1	TRUE	foldback	-19	-10
1	TRUE	foldback	-19	-10
1	TRUE	foldback	-19	-10
1	TRUE	foldback	-19	-10
1	TRUE	foldback	-19	-9
1	TRUE	foldback	-19	-9
1	TRUE	foldback	-19	-8
1	TRUE	foldback	-19	-7
1	TRUE	foldback	-18	-12
1	TRUE	foldback	-18	-11
1	TRUE	foldback	-18	-10
1	TRUE	foldback	-18	-10
1	TRUE	foldback	-18	-10
1	TRUE	foldback	-18	-10
1	TRUE	foldback	-18	-9
1	TRUE	foldback	-18	-9
1	TRUE	foldback	-18	-8
1	TRUE	foldback	-18	-8
1	TRUE	foldback	-18	-8
1	TRUE	foldback	-18	-8
1	TRUE	foldback	-18	-7
1	TRUE	foldback	-18	-7
1	TRUE	foldback	-18	-7
1	TRUE	foldback	-17	-10
1	TRUE	foldback	-17	-9
1	TRUE	foldback	-17	-9
1	TRUE	foldback	-17	-8
1	TRUE	foldback	-17	-8
1	TRUE	foldback	-17	-8
1	TRUE	foldback	-17	-7
1	TRUE	foldback	-17	-7
1	TRUE	foldback	-17	-7
1	TRUE	foldback	-17	-7
1	TRUE	foldback	-17	-6
1	TRUE	foldback	-17	-6
1	TRUE	foldback	-17	-6
1	TRUE	foldback	-17	-5
1	TRUE	foldback	-16	-10
1	TRUE	foldback	-16	-10
1	TRUE	foldback	-16	-9
1	TRUE	foldback	-16	-9
1	TRUE	foldback	-16	-9
1	TRUE	foldback	-16	-9
1	TRUE	foldback	-16	-9
1	TRUE	foldback	-16	-9
1	TRUE	foldback	-16	-9
1	TRUE	foldback	-16	-9
1	TRUE	foldback	-16	-8
1	TRUE	foldback	-16	-8
1	TRUE	foldback	-16	-8
1	TRUE	foldback	-16	-8
1	TRUE	foldback	-16	-8
1	TRUE	foldback	-16	-8
1	TRUE	foldback	-16	-8
1	TRUE	foldback	-16	-8
1	TRUE	foldback	-16	-8
1	TRUE	foldback	-16	-8
1	TRUE	foldback	-16	-8
1	TRUE	foldback	-16	-8
1	TRUE	foldback	-16	-7
1	TRUE	foldback	-16	-7
1	TRUE	foldback	-16	-7
1	TRUE	foldback	-16	-7
1	TRUE	foldback	-16	-7
1	TRUE	foldback	-16	-7
1	TRUE	foldback	-16	-7
1	TRUE	foldback	-16	-7
1	TRUE	foldback	-16	-6
1	TRUE	foldback	-16	-6
1	TRUE	foldback	-16	-6
1	TRUE	foldback	-16	-5
1	TRUE	foldback	-16	-4
1	TRUE	foldback	-15	-9
1	TRUE	foldback	-15	-9
1	TRUE	foldback	-15	-8
1	TRUE	foldback	-15	-8
1	TRUE	foldback	-15	-8
1	TRUE	foldback	-15	-8
1	TRUE	foldback	-15	-8
1	TRUE	foldback	-15	-7
1	TRUE	foldback	-15	-7
1	TRUE	foldback	-15	-7
1	TRUE	foldback	-15	-6
1	TRUE	foldback	-15	-6
1	TRUE	foldback	-15	-6
1	TRUE	foldback	-15	-6
1	TRUE	foldback	-15	-6
1	TRUE	foldback	-15	-5
1	TRUE	foldback	-15	-5
1	TRUE	foldback	-14	-8
1	TRUE	foldback	-14	-7
1	TRUE	foldback	-14	-7
1	TRUE	foldback	-14	-7
1	TRUE	foldback	-14	-7
1	TRUE	foldback	-14	-7
1	TRUE	foldback	-14	-6
1	TRUE	foldback	-14	-6
1	TRUE	foldback	-14	-6
1	TRUE	foldback	-14	-6
1	TRUE	foldback	-14	-6
1	TRUE	foldback	-14	-6
1	TRUE	foldback	-14	-6
1	TRUE	foldback	-14	-6
1	TRUE	foldback	-14	-5
1	TRUE	foldback	-14	-5
1	TRUE	foldback	-14	-4
1	TRUE	foldback	-13	-7
1	TRUE	foldback	-13	-7
1	TRUE	foldback	-13	-6
1	TRUE	foldback	-13	-6
1	TRUE	foldback	-13	-6
1	TRUE	foldback	-13	-6
1	TRUE	foldback	-13	-6
1	TRUE	foldback	-13	-5
1	TRUE	foldback	-13	-5
1	TRUE	foldback	-13	-5
1	TRUE	foldback	-13	-5
1	TRUE	foldback	-13	-5
1	TRUE	foldback	-12	-6
1	TRUE	foldback	-12	-6
1	TRUE	foldback	-12	-6
1	TRUE	foldback	-12	-5
1	TRUE	foldback	-12	-5
1	TRUE	foldback	-12	-5
1	TRUE	foldback	-12	-5
1	TRUE	foldback	-12	-4
1	TRUE	foldback	-12	-2
1	TRUE	palindrome	-19	0
1	TRUE	palindrome	-16	0
1	TRUE	palindrome	-16	0
1	TRUE	palindrome	-16	0
1	TRUE	palindrome	-15	0
1	TRUE	palindrome	-13	0
1	TRUE	palindrome	-10	0
1	TRUE	palindrome	-8	0
1	TRUE	strandSwitch	0	7
1	TRUE	strandSwitch	0	8
1	TRUE	strandSwitch	6	12
2	FALSE	crossJxn	0	8
2	FALSE	crossJxn	0	8
2	FALSE	crossJxn	0	8
2	FALSE	crossJxn	0	9
2	FALSE	crossJxn	0	9
2	FALSE	crossJxn	0	10
2	FALSE	crossJxn	0	10
2	FALSE	crossJxn	0	10
2	FALSE	crossJxn	0	11
2	FALSE	crossJxn	0	12
2	FALSE	crossJxn	0	13
2	FALSE	crossJxn	0	15
2	FALSE	crossJxn	1	7
2	FALSE	crossJxn	1	9
2	FALSE	crossJxn	1	9
2	FALSE	crossJxn	1	9
2	FALSE	crossJxn	1	10
2	FALSE	crossJxn	1	10
2	FALSE	crossJxn	1	10
2	FALSE	crossJxn	1	10
2	FALSE	crossJxn	1	11
2	FALSE	crossJxn	1	11
2	FALSE	crossJxn	1	11
2	FALSE	crossJxn	1	11
2	FALSE	crossJxn	1	13
2	FALSE	crossJxn	1	14
2	FALSE	crossJxn	1	15
2	FALSE	crossJxn	1	15
2	FALSE	crossJxn	1	17
2	FALSE	crossJxn	1	19
2	FALSE	crossJxn	1	20
2	FALSE	crossJxn	1	21
2	FALSE	crossJxn	1	21
2	FALSE	crossJxn	2	8
2	FALSE	crossJxn	2	9
2	FALSE	crossJxn	2	10
2	FALSE	crossJxn	2	10
2	FALSE	crossJxn	2	12
2	FALSE	crossJxn	2	12
2	FALSE	crossJxn	2	12
2	FALSE	crossJxn	2	12
2	FALSE	crossJxn	2	13
2	FALSE	crossJxn	2	13
2	FALSE	crossJxn	2	14
2	FALSE	crossJxn	2	15
2	FALSE	crossJxn	2	16
2	FALSE	crossJxn	2	18
2	FALSE	crossJxn	2	19
2	FALSE	crossJxn	3	10
2	FALSE	crossJxn	3	10
2	FALSE	crossJxn	3	11
2	FALSE	crossJxn	3	11
2	FALSE	crossJxn	3	12
2	FALSE	crossJxn	3	12
2	FALSE	crossJxn	3	12
2	FALSE	crossJxn	3	13
2	FALSE	crossJxn	3	14
2	FALSE	crossJxn	3	14
2	FALSE	crossJxn	3	14
2	FALSE	crossJxn	3	14
2	FALSE	crossJxn	3	14
2	FALSE	crossJxn	3	14
2	FALSE	crossJxn	3	14
2	FALSE	crossJxn	3	15
2	FALSE	crossJxn	3	15
2	FALSE	crossJxn	3	15
2	FALSE	crossJxn	3	15
2	FALSE	crossJxn	3	18
2	FALSE	crossJxn	3	19
2	FALSE	crossJxn	3	25
2	FALSE	crossJxn	4	10
2	FALSE	crossJxn	4	10
2	FALSE	crossJxn	4	11
2	FALSE	crossJxn	4	11
2	FALSE	crossJxn	4	12
2	FALSE	crossJxn	4	12
2	FALSE	crossJxn	4	12
2	FALSE	crossJxn	4	12
2	FALSE	crossJxn	4	12
2	FALSE	crossJxn	4	12
2	FALSE	crossJxn	4	13
2	FALSE	crossJxn	4	13
2	FALSE	crossJxn	4	13
2	FALSE	crossJxn	4	13
2	FALSE	crossJxn	4	13
2	FALSE	crossJxn	4	15
2	FALSE	crossJxn	4	15
2	FALSE	crossJxn	4	16
2	FALSE	crossJxn	4	16
2	FALSE	crossJxn	4	20
2	FALSE	crossJxn	4	21
2	FALSE	crossJxn	4	28
2	FALSE	crossJxn	5	12
2	FALSE	crossJxn	5	12
2	FALSE	crossJxn	5	12
2	FALSE	crossJxn	5	12
2	FALSE	crossJxn	5	13
2	FALSE	crossJxn	5	13
2	FALSE	crossJxn	5	14
2	FALSE	crossJxn	5	14
2	FALSE	crossJxn	5	14
2	FALSE	crossJxn	5	14
2	FALSE	crossJxn	5	14
2	FALSE	crossJxn	5	14
2	FALSE	crossJxn	5	14
2	FALSE	crossJxn	5	15
2	FALSE	crossJxn	5	15
2	FALSE	crossJxn	5	16
2	FALSE	crossJxn	5	18
2	FALSE	crossJxn	5	18
2	FALSE	crossJxn	5	19
2	FALSE	crossJxn	5	23
2	FALSE	crossJxn	5	24
2	FALSE	crossJxn	6	12
2	FALSE	crossJxn	6	13
2	FALSE	crossJxn	6	13
2	FALSE	crossJxn	6	14
2	FALSE	crossJxn	6	14
2	FALSE	crossJxn	6	14
2	FALSE	crossJxn	6	15
2	FALSE	crossJxn	6	15
2	FALSE	crossJxn	6	15
2	FALSE	crossJxn	6	15
2	FALSE	crossJxn	6	16
2	FALSE	crossJxn	6	16
2	FALSE	crossJxn	6	16
2	FALSE	crossJxn	6	16
2	FALSE	crossJxn	6	17
2	FALSE	crossJxn	6	17
2	FALSE	crossJxn	6	17
2	FALSE	crossJxn	6	17
2	FALSE	crossJxn	6	18
2	FALSE	crossJxn	6	18
2	FALSE	crossJxn	6	18
2	FALSE	crossJxn	6	24
2	FALSE	crossJxn	6	27
2	FALSE	crossJxn	7	13
2	FALSE	crossJxn	7	14
2	FALSE	crossJxn	7	14
2	FALSE	crossJxn	7	15
2	FALSE	crossJxn	7	15
2	FALSE	crossJxn	7	16
2	FALSE	crossJxn	7	16
2	FALSE	crossJxn	7	18
2	FALSE	crossJxn	7	19
2	FALSE	crossJxn	7	22
2	FALSE	crossJxn	8	15
2	FALSE	crossJxn	8	16
2	FALSE	crossJxn	8	17
2	FALSE	crossJxn	8	17
2	FALSE	crossJxn	8	17
2	FALSE	crossJxn	8	21
2	FALSE	crossJxn	8	24
2	FALSE	crossJxn	9	15
2	FALSE	crossJxn	9	16
2	FALSE	crossJxn	9	18
2	FALSE	crossJxn	9	18
2	FALSE	crossJxn	9	19
2	FALSE	crossJxn	9	21
2	FALSE	crossJxn	9	22
2	FALSE	crossJxn	9	25
2	FALSE	crossJxn	10	18
2	FALSE	crossJxn	10	18
2	FALSE	crossJxn	10	19
2	FALSE	crossJxn	10	19
2	FALSE	crossJxn	11	17
2	FALSE	crossJxn	11	18
2	FALSE	crossJxn	11	18
2	FALSE	crossJxn	11	25
2	FALSE	crossJxn	12	19
2	FALSE	crossJxn	12	21
2	FALSE	crossJxn	12	23
2	FALSE	crossJxn	13	20
2	FALSE	crossJxn	13	23
2	FALSE	crossJxn	14	22
2	FALSE	crossJxn	14	22
2	FALSE	crossJxn	14	24
2	FALSE	crossJxn	14	26
2	FALSE	crossJxn	15	23
2	FALSE	crossJxn	17	39
2	FALSE	crossJxn	20	27
2	FALSE	crossJxn	22	28
2	FALSE	other	-26	-13
2	FALSE	other	-23	-11
2	FALSE	other	-17	-10
2	FALSE	slippage	-36	6
2	FALSE	slippage	-13	11
2	FALSE	slippage	-11	11
2	FALSE	slippage	-11	12
2	FALSE	slippage	-11	12
2	FALSE	slippage	-10	2
2	FALSE	slippage	-10	4
2	FALSE	slippage	-9	0
2	FALSE	slippage	-8	11
2	FALSE	slippage	-7	14
2	FALSE	slippage	-6	12
2	FALSE	slippage	-5	8
2	FALSE	slippage	-5	11
2	FALSE	slippage	-5	19
2	FALSE	slippage	-4	3
2	FALSE	slippage	-4	8
2	FALSE	slippage	-3	12
2	FALSE	slippage	-2	7
2	FALSE	slippage	-2	12
2	FALSE	slippage	-2	12
2	FALSE	slippage	-2	13
2	FALSE	slippage	-1	6
2	FALSE	slippage	-1	14
2	FALSE	slippage	-1	17
2	TRUE	foldback	2	12
2	TRUE	foldback	2	13
2	TRUE	foldback	3	10
2	TRUE	foldback	3	13
2	TRUE	foldback	3	14
2	TRUE	foldback	4	12
2	TRUE	foldback	4	13
2	TRUE	foldback	4	14
2	TRUE	foldback	4	15
2	TRUE	foldback	4	19
2	TRUE	foldback	5	11
2	TRUE	foldback	5	12
2	TRUE	foldback	5	12
2	TRUE	foldback	5	12
2	TRUE	foldback	5	13
2	TRUE	foldback	5	13
2	TRUE	foldback	5	13
2	TRUE	foldback	5	13
2	TRUE	foldback	5	14
2	TRUE	foldback	5	14
2	TRUE	foldback	5	14
2	TRUE	foldback	5	14
2	TRUE	foldback	5	14
2	TRUE	foldback	5	15
2	TRUE	foldback	5	16
2	TRUE	foldback	6	12
2	TRUE	foldback	6	13
2	TRUE	foldback	6	13
2	TRUE	foldback	6	13
2	TRUE	foldback	6	14
2	TRUE	foldback	6	14
2	TRUE	foldback	6	14
2	TRUE	foldback	6	14
2	TRUE	foldback	6	14
2	TRUE	foldback	6	14
2	TRUE	foldback	6	14
2	TRUE	foldback	6	14
2	TRUE	foldback	6	14
2	TRUE	foldback	6	15
2	TRUE	foldback	6	15
2	TRUE	foldback	6	15
2	TRUE	foldback	6	15
2	TRUE	foldback	6	15
2	TRUE	foldback	6	16
2	TRUE	foldback	6	16
2	TRUE	foldback	6	17
2	TRUE	foldback	6	17
2	TRUE	foldback	6	17
2	TRUE	foldback	6	18
2	TRUE	foldback	6	19
2	TRUE	foldback	7	13
2	TRUE	foldback	7	14
2	TRUE	foldback	7	14
2	TRUE	foldback	7	14
2	TRUE	foldback	7	14
2	TRUE	foldback	7	14
2	TRUE	foldback	7	14
2	TRUE	foldback	7	15
2	TRUE	foldback	7	15
2	TRUE	foldback	7	15
2	TRUE	foldback	7	15
2	TRUE	foldback	7	16
2	TRUE	foldback	7	16
2	TRUE	foldback	7	16
2	TRUE	foldback	7	16
2	TRUE	foldback	7	16
2	TRUE	foldback	7	17
2	TRUE	foldback	7	18
2	TRUE	foldback	7	18
2	TRUE	foldback	7	18
2	TRUE	foldback	7	18
2	TRUE	foldback	7	18
2	TRUE	foldback	7	18
2	TRUE	foldback	8	14
2	TRUE	foldback	8	15
2	TRUE	foldback	8	15
2	TRUE	foldback	8	15
2	TRUE	foldback	8	15
2	TRUE	foldback	8	16
2	TRUE	foldback	8	16
2	TRUE	foldback	8	16
2	TRUE	foldback	8	17
2	TRUE	foldback	8	17
2	TRUE	foldback	8	18
2	TRUE	foldback	8	18
2	TRUE	foldback	8	19
2	TRUE	foldback	8	19
2	TRUE	foldback	8	19
2	TRUE	foldback	8	20
2	TRUE	foldback	8	23
2	TRUE	foldback	9	15
2	TRUE	foldback	9	15
2	TRUE	foldback	9	15
2	TRUE	foldback	9	16
2	TRUE	foldback	9	16
2	TRUE	foldback	9	16
2	TRUE	foldback	9	16
2	TRUE	foldback	9	17
2	TRUE	foldback	9	17
2	TRUE	foldback	9	17
2	TRUE	foldback	9	17
2	TRUE	foldback	9	17
2	TRUE	foldback	9	18
2	TRUE	foldback	9	18
2	TRUE	foldback	9	18
2	TRUE	foldback	9	18
2	TRUE	foldback	9	19
2	TRUE	foldback	9	19
2	TRUE	foldback	9	19
2	TRUE	foldback	9	19
2	TRUE	foldback	9	21
2	TRUE	foldback	10	17
2	TRUE	foldback	10	17
2	TRUE	foldback	10	17
2	TRUE	foldback	10	17
2	TRUE	foldback	10	17
2	TRUE	foldback	10	17
2	TRUE	foldback	10	17
2	TRUE	foldback	10	18
2	TRUE	foldback	10	18
2	TRUE	foldback	10	18
2	TRUE	foldback	10	18
2	TRUE	foldback	10	19
2	TRUE	foldback	10	19
2	TRUE	foldback	10	20
2	TRUE	foldback	10	20
2	TRUE	foldback	10	21
2	TRUE	foldback	10	26
2	TRUE	foldback	11	17
2	TRUE	foldback	11	17
2	TRUE	foldback	11	18
2	TRUE	foldback	11	18
2	TRUE	foldback	11	19
2	TRUE	foldback	11	19
2	TRUE	foldback	11	19
2	TRUE	foldback	11	19
2	TRUE	foldback	11	20
2	TRUE	foldback	11	20
2	TRUE	foldback	11	21
2	TRUE	foldback	11	21
2	TRUE	foldback	11	21
2	TRUE	foldback	12	19
2	TRUE	foldback	12	19
2	TRUE	foldback	12	19
2	TRUE	foldback	12	19
2	TRUE	foldback	12	21
2	TRUE	foldback	12	22
2	TRUE	foldback	13	21
2	TRUE	foldback	13	21
2	TRUE	foldback	13	24
2	TRUE	foldback	14	20
2	TRUE	foldback	14	21
2	TRUE	foldback	14	22
2	TRUE	foldback	14	22
2	TRUE	foldback	14	24
2	TRUE	foldback	15	21
2	TRUE	foldback	16	25
2	TRUE	foldback	17	24
2	TRUE	foldback	18	25
2	TRUE	foldback	25	31
2	TRUE	palindrome	0	10
2	TRUE	palindrome	0	11
2	TRUE	palindrome	0	13
2	TRUE	palindrome	0	16
2	TRUE	palindrome	0	19
2	TRUE	strandSwitch	-29	-22
2	TRUE	strandSwitch	-26	-19
2	TRUE	strandSwitch	-24	-17
2	TRUE	strandSwitch	-23	-17
2	TRUE	strandSwitch	-23	-17
2	TRUE	strandSwitch	-14	-7
2	TRUE	strandSwitch	-10	-2
2	TRUE	strandSwitch	-4	3
