# Supplementary material for: Replication stress induces POLQ-mediated structural variant formation throughout common fragile sites after entry into mitosis
Source: Nat Commun. 2024 Nov 6;15:9582. doi: 10.1038/s41467-024-53917-8 (PMC11541566; doi:10.1038/s41467-024-53917-8)
Supplement: Supplementary file 9 — Source Data [file 41467_2024_53917_MOESM9_ESM.zip › Fig5/Fig5C.xlsx]

## Sheet: Fig5C
HF1 WT	HF1 PolQ -/-	HCT WT	HCT PolQ -/-
1	0.01	1	0.031
1	0.05		0.125
	0
