# Supplementary material for: Replication stress induces POLQ-mediated structural variant formation throughout common fragile sites after entry into mitosis
Source: Nat Commun. 2024 Nov 6;15:9582. doi: 10.1038/s41467-024-53917-8 (PMC11541566; doi:10.1038/s41467-024-53917-8)
Supplement: Supplementary file 9 — Source Data [file 41467_2024_53917_MOESM9_ESM.zip › Fig5/Fig5D.txt]

project	sample	CRISPR	..0.6uM_APH	nSvs	netCoverage	SV_frequency
hf1_polq_091422	HF1_Cntrl_0APH	-	-	12	2196	0.00546
hf1_polq_091422	HF1_Cntrl_0.6APH	-	+	560	2094	0.26743
hf1_polq_Nu_092823	HF1_Cntrl_0.6APH_B	-	+	417	1815	0.22975
hf1_polq_Nu_092823	HF1_Cntrl_0.6APH_A	-	+	808	2995	0.26978
hf1_polq_091422	HF1_P1E2.1_0APH	POLQ	-	2	2220	9e-04
hf1_polq_091422	HF1_P1E6.6_0APH	POLQ	-	5	2039	0.00245
hf1_polq_091422	HF1_P1F7.9_0APH	POLQ	-	13	2275	0.00571
hf1_polq_091422	HF1_P1E2.1_0.6APH	POLQ	+	265	1972	0.13438
hf1_polq_091422	HF1_P1E6.6_0.6APH	POLQ	+	299	2143	0.13952
hf1_polq_091422	HF1_P1F7.9_0.6APH	POLQ	+	304	2096	0.14504
hf1_polq_Nu_092823	HF1_P1F7.9_0.6APH	POLQ	+	169	1586	0.10656
hf1_polq_Nu_092823	HF1_P1E6.6_0.6APH	POLQ	+	326	2713	0.12016
