# Supplementary material for: Replication stress induces POLQ-mediated structural variant formation throughout common fragile sites after entry into mitosis
Source: Nat Commun. 2024 Nov 6;15:9582. doi: 10.1038/s41467-024-53917-8 (PMC11541566; doi:10.1038/s41467-024-53917-8)
Supplement: Supplementary file 9 — Source Data [file 41467_2024_53917_MOESM9_ESM.zip › Fig5/Fig5E.txt]

project	sample	CRISPR	..0.2uM_APH	ART558	nSvs	netCoverage	SV_frequency
HCT116_p53_050321	Control_0_APH	-	-	-	51	1393	0.03661
HCT116_p53_050321	Control_0pt2_APH	-	+	-	736	1434	0.51325
HCT_Art_Nu7_080323	HCT_0.2APH	-	+	-	1272	2153	0.5908
HCT_Pol_Lig_092823	HCT_Cntrl_0.2APH	-	+	-	1399	2497	0.56027
HCT_Art_Nu7_080323	HCT_0.2APH_ART	-	+	+	896	2378	0.37679
HCT_Pol_Lig_092823	HCT_Cntrol_0.2APH_ART10	-	+	+	903	2533	0.35649
HCT_Pol_Lig_092823	HCT_P2A.5_0.2APH	POLQ	+	-	891	2423	0.36773
HCT_Pol_Lig_092823	HCT_P55B.8_0.2APH	POLQ	+	-	614	2483	0.24728
