# Supplementary material for: Replication stress induces POLQ-mediated structural variant formation throughout common fragile sites after entry into mitosis
Source: Nat Commun. 2024 Nov 6;15:9582. doi: 10.1038/s41467-024-53917-8 (PMC11541566; doi:10.1038/s41467-024-53917-8)
Supplement: Supplementary file 9 — Source Data [file 41467_2024_53917_MOESM9_ESM.zip › Fig5/Fig5G.txt]

Breakpoint Offset (bp)	CRISPR = POLQ	CRISPR = –
-26	0	8e-04
-21	0.001	0
-16	0.001	0
-12	0.001	0
-11	0	8e-04
-10	0.002	0.0016
-9	0.001	0.0016
-8	0.001	0.0065
-7	0.006	0.0081
-6	0.0131	0.0089
-5	0.0191	0.0325
-4	0.0705	0.0795
-3	0.14	0.1558
-2	0.2528	0.1964
-1	0.2709	0.1696
0	0.1762	0.1185
1	0.0222	0.0495
2	0.0111	0.0244
3	0.006	0.0341
4	0.001	0.0154
5	0.001	0.017
6	0.001	0.0081
7	0	0.0114
8	0	0.0089
9	0	0.0065
10	0	0.0041
11	0.002	0.0024
12	0	0.0024
13	0	0.0016
14	0	0.0057
15	0	0.0049
16	0	0.0041
17	0	8e-04
18	0	0.0016
19	0	8e-04
20	0	0.0016
21	0	8e-04
22	0	0.0024
23	0	0.0016
24	0	8e-04
25	0	0.0024
28	0	8e-04
29	0	8e-04
30	0	8e-04
44	0	0.0016
61	0	8e-04
89	0	8e-04
