# Supplementary material for: Replication stress induces POLQ-mediated structural variant formation throughout common fragile sites after entry into mitosis
Source: Nat Commun. 2024 Nov 6;15:9582. doi: 10.1038/s41467-024-53917-8 (PMC11541566; doi:10.1038/s41467-024-53917-8)
Supplement: Supplementary file 9 — Source Data [file 41467_2024_53917_MOESM9_ESM.zip › Fig5/Fig5H.txt]

Breakpoint Offset (bp)	CRISPR = POLQ | ART558 = –	CRISPR = – | ART558 = +	CRISPR = – | ART558 = –
-42	9e-04	0	0
-41	0	0	4e-04
-25	0	9e-04	0
-21	9e-04	0	0
-14	9e-04	0	0
-13	0	9e-04	0
-11	9e-04	0	9e-04
-10	0	0.0017	9e-04
-9	9e-04	0.0017	0.0021
-8	0	0.0044	0.003
-7	0.0057	0.0035	0.0072
-6	0.0141	0.0044	0.0128
-5	0.0368	0.0218	0.0294
-4	0.0556	0.0392	0.0651
-3	0.1414	0.0976	0.1558
-2	0.2771	0.1482	0.2158
-1	0.2667	0.1595	0.1154
0	0.1367	0.109	0.0813
1	0.0292	0.0436	0.0528
2	0.0141	0.0462	0.0366
3	0.0075	0.034	0.0302
4	0.0047	0.0331	0.0204
5	0.0028	0.0305	0.0285
6	0	0.0262	0.023
7	9e-04	0.0235	0.0175
8	9e-04	0.0192	0.0158
9	9e-04	0.0183	0.0123
10	0	0.0105	0.0094
11	0	0.0113	0.0081
12	0	0.0131	0.006
13	0	0.0139	0.003
14	0	0.0044	0.006
15	0	0.0052	0.0038
16	0	0.0044	0.0038
17	0	0.0052	0.0034
18	0	0.0061	0.0038
19	0	0.0035	0.0034
20	0	0.0061	0.0021
21	0	0.0026	9e-04
22	0	0.0035	0.0017
23	0	0.0035	0.0017
24	0	0.0044	0.0013
25	0	9e-04	0.0013
26	0	0.0035	0.0017
27	0	0.0026	0.0021
28	0	0.0052	9e-04
29	0	9e-04	0
30	0	0.0035	4e-04
31	0	0	4e-04
32	0	0	0.0021
33	0	9e-04	0.0013
34	0	9e-04	4e-04
35	0	0	9e-04
36	0	9e-04	0
37	0	0.0026	9e-04
38	0	0.0035	4e-04
41	0	9e-04	0
42	0	9e-04	0
43	0	9e-04	0
44	0	0.0017	0
46	0	9e-04	0
47	0	9e-04	9e-04
50	0	9e-04	0
51	0	9e-04	0
53	0	0	4e-04
59	0	9e-04	0
60	0	9e-04	0
71	0	0	4e-04
