# Supplementary material for: Replication stress induces POLQ-mediated structural variant formation throughout common fragile sites after entry into mitosis
Source: Nat Commun. 2024 Nov 6;15:9582. doi: 10.1038/s41467-024-53917-8 (PMC11541566; doi:10.1038/s41467-024-53917-8)
Supplement: Supplementary file 9 — Source Data [file 41467_2024_53917_MOESM9_ESM.zip › Fig5/Fig5I.txt]

Breakpoint Offset (bp)	cell_cycle = M | CRISPR = POLQ | ..150uM_NVB = – | ART558 = –	cell_cycle = M | CRISPR = – | ..150uM_NVB = + | ART558 = –	cell_cycle = M | CRISPR = – | ..150uM_NVB = – | ART558 = +	cell_cycle = M | CRISPR = – | ..150uM_NVB = – | ART558 = –
-33	0	0.0039	0	0
-15	0	0	0	2e-04
-12	0	0.0039	0	2e-04
-11	0	0.0039	0	0
-10	0	0	0.0025	5e-04
-9	0	0	0.0025	0.0036
-8	0	0.0039	0.0038	0.0038
-7	0.0283	0.0078	0.0051	0.007
-6	0.0189	0.0196	0.0177	0.0202
-5	0.0566	0.0196	0.0304	0.0387
-4	0.0566	0.0431	0.057	0.0781
-3	0.1509	0.1647	0.1318	0.1486
-2	0.1981	0.2314	0.1546	0.2267
-1	0.2547	0.1176	0.128	0.1185
0	0.1698	0.098	0.0697	0.0748
1	0.0189	0.0471	0.0596	0.0531
2	0.0189	0.051	0.0393	0.039
3	0.0189	0.0196	0.0304	0.0289
4	0	0.0314	0.0215	0.025
5	0	0.0275	0.0241	0.0197
6	0	0.0157	0.019	0.0207
7	0	0.0118	0.0279	0.0151
8	0	0.0078	0.0177	0.0106
9	0	0.0118	0.019	0.0079
10	0	0.0078	0.0215	0.0094
11	0	0.0118	0.0076	0.0053
12	0.0094	0.0118	0.0101	0.0048
13	0	0	0.0076	0.0026
14	0	0	0.0114	0.007
15	0	0	0.0063	0.0046
16	0	0.0118	0.0089	0.0019
17	0	0	0.0038	0.0031
18	0	0.0039	0	0.0017
19	0	0	0.0038	0.0022
20	0	0.0039	0.0038	0.0017
21	0	0	0.0038	0.0022
22	0	0	0.0025	7e-04
23	0	0	0.0063	7e-04
24	0	0	0.0025	7e-04
25	0	0.0039	0.0013	0.001
26	0	0	0.0025	0.0014
27	0	0	0.0051	7e-04
28	0	0	0.0025	0.001
29	0	0	0.0013	0.001
30	0	0	0	7e-04
31	0	0	0.0025	5e-04
32	0	0	0.0038	2e-04
33	0	0	0.0038	7e-04
34	0	0	0.0013	2e-04
35	0	0.0039	0.0013	7e-04
36	0	0	0	2e-04
37	0	0	0	5e-04
38	0	0	0.0025	5e-04
41	0	0	0.0013	0
43	0	0	0.0013	0
44	0	0	0	2e-04
50	0	0	0	2e-04
51	0	0	0.0013	0
52	0	0	0	2e-04
53	0	0	0.0013	0
54	0	0	0.0013	0
55	0	0	0.0013	0
58	0	0	0.0013	0
61	0	0	0.0013	0
79	0	0	0	2e-04
