# Supplementary material for: Replication stress induces POLQ-mediated structural variant formation throughout common fragile sites after entry into mitosis
Source: Nat Commun. 2024 Nov 6;15:9582. doi: 10.1038/s41467-024-53917-8 (PMC11541566; doi:10.1038/s41467-024-53917-8)
Supplement: Supplementary file 9 — Source Data [file 41467_2024_53917_MOESM9_ESM.zip › Fig5/Fig5J.txt]

groupLabel	project	sample	coverage	nSVs	percentInsertions	avgMicrohomology
CRISPR = POLQ | ..150uM_NVB = – | ART558 = –	HCT_Pol_Lig_092823	HCT_P2A.5_0.2APH	2423	891	4.01	1.86
CRISPR = POLQ | ..150uM_NVB = – | ART558 = –	HCT_Pol_Lig_092823	HCT_P55B.8_0.2APH	2483	614	2.05	2.17
CRISPR = POLQ | ..150uM_NVB = – | ART558 = –	HCT_sync_ART_Nu7_123023a	HCT_P2A.5_sync_M_0.2APH	2401	75	3.57	2.38
CRISPR = POLQ | ..150uM_NVB = – | ART558 = –	HCT_sync_ART_Nu7_123023b	HCT_P55B.8_sync_M_0.2APH	2465	78	6	1.7
CRISPR = POLQ | ..150uM_NVB = – | ART558 = –	hf1_polq_091422	HF1_P1E2.1_0.6APH	1972	265	0	1.95
CRISPR = POLQ | ..150uM_NVB = – | ART558 = –	hf1_polq_091422	HF1_P1E6.6_0.6APH	2143	299	3.6	1.87
CRISPR = POLQ | ..150uM_NVB = – | ART558 = –	hf1_polq_091422	HF1_P1F7.9_0.6APH	2096	304	3.14	1.76
CRISPR = POLQ | ..150uM_NVB = – | ART558 = –	hf1_polq_Nu_092823	HF1_P1E6.6_0.6APH	2713	326	2.69	1.88
CRISPR = POLQ | ..150uM_NVB = – | ART558 = –	hf1_polq_Nu_092823	HF1_P1F7.9_0.6APH	1586	169	0.76	1.88
CRISPR = – | ..150uM_NVB = + | ART558 = –	HCT_ART_NVB_102723	HCT_0.2APH_NVB_Ro3_Colch_M	3311	196	19.05	2.85
CRISPR = – | ..150uM_NVB = + | ART558 = –	novobiocin_031522	R_0.2APH_NVB_Colch_M	1527	156	22.48	2.07
CRISPR = – | ..150uM_NVB = – | ART558 = +	GM_ART_Nu7_123023	GM_0.4APH_ART	2875	119	18.6	1.78
CRISPR = – | ..150uM_NVB = – | ART558 = +	HCT_ART558_052422	HCT_0.2APH_ART_Colch_M	1665	168	28.33	2.41
CRISPR = – | ..150uM_NVB = – | ART558 = +	HCT_ART558_091522	HCT_0.2APH_ART10_Colch_M	1952	258	21.69	2.48
CRISPR = – | ..150uM_NVB = – | ART558 = +	HCT_ART_NVB_102723	HCT_0.2APH_Ro3_ART_Colch_M	3241	290	23.66	2.29
CRISPR = – | ..150uM_NVB = – | ART558 = +	HCT_Art_Nu7_080323	HCT_0.2APH_ART	2378	896	28.22	1.93
CRISPR = – | ..150uM_NVB = – | ART558 = +	HCT_Pol_Lig_092823	HCT_Cntrol_0.2APH_ART10	2533	903	29.58	2.01
CRISPR = – | ..150uM_NVB = – | ART558 = +	HCT_sync_ART_Nu7_123023b	HCT_Cntrl_sync_M_0.2APH_ART	2731	459	30.27	2.35
CRISPR = – | ..150uM_NVB = – | ART558 = –	GM_ART_Nu7_123023	GM_0.4APH	2964	313	21.4	2.37
CRISPR = – | ..150uM_NVB = – | ART558 = –	HCT116_p53_050321	Control_0pt2_APH	1434	736	20.18	2.31
CRISPR = – | ..150uM_NVB = – | ART558 = –	HCT_ART558_052422	HCT_0.2APH_Colch_M	1728	342	22.27	2.28
CRISPR = – | ..150uM_NVB = – | ART558 = –	HCT_ART558_091522	HCT_0.2APH_Colch_M	1919	257	16.58	2.39
CRISPR = – | ..150uM_NVB = – | ART558 = –	HCT_ART_NVB_102723	HCT_0.2APH_Ro3_Colch_M	3399	603	18.85	2.5
CRISPR = – | ..150uM_NVB = – | ART558 = –	HCT_Art_Nu7_080323	HCT_0.2APH	2153	1272	23.48	2.45
CRISPR = – | ..150uM_NVB = – | ART558 = –	HCT_Pol_Lig_092823	HCT_Cntrl_0.2APH	2497	1399	21.93	2.31
CRISPR = – | ..150uM_NVB = – | ART558 = –	HCT_ROG2_111622	HCT_0.2APH_Ro3_Colch_M_a	1878	406	19.59	2.5
CRISPR = – | ..150uM_NVB = – | ART558 = –	HCT_ROG2_111622	HCT_0.2APH_Ro3_Colch_M_b	1961	1041	18.85	2.45
CRISPR = – | ..150uM_NVB = – | ART558 = –	HCT_async_091522	HCT_Asy_0.2APH_M_1	1690	343	27.73	2.57
CRISPR = – | ..150uM_NVB = – | ART558 = –	HCT_async_091522	HCT_Asy_0.2APH_M_2	1904	1322	24.17	2.31
CRISPR = – | ..150uM_NVB = – | ART558 = –	HCT_async_112122	HCT_Asy_0.2APH_M_101322	2031	940	23.75	2.62
CRISPR = – | ..150uM_NVB = – | ART558 = –	HCT_async_112122	HCT_Asy_0.2APH_M_102022	1959	1075	22.47	2.39
CRISPR = – | ..150uM_NVB = – | ART558 = –	HCT_siPolQ_052422	HCT_M_sicontrl_APH	1975	311	20.83	2.21
CRISPR = – | ..150uM_NVB = – | ART558 = –	HCT_sync_ART_Nu7_123023a	HCT_Cntrl_sync_M_0.2APH	2455	603	18.82	2.59
CRISPR = – | ..150uM_NVB = – | ART558 = –	HCT_sync_ART_Nu7_123023b	HCT_Cntrl_sync_M_0.2APH	2726	756	17.57	2.39
CRISPR = – | ..150uM_NVB = – | ART558 = –	cell_cycle_081721	Ro3306_0.2APH_Colchicine_M	1778	483	26.26	2.56
CRISPR = – | ..150uM_NVB = – | ART558 = –	cell_cycle_110521	RO3306_0.2APH_Colch_M	2228	504	19.58	2.57
CRISPR = – | ..150uM_NVB = – | ART558 = –	hf1_polq_091422	HF1_Cntrl_0.6APH	2094	560	15.83	2.24
CRISPR = – | ..150uM_NVB = – | ART558 = –	hf1_polq_Nu_092823	HF1_Cntrl_0.6APH_A	2995	808	14.81	2.25
CRISPR = – | ..150uM_NVB = – | ART558 = –	hf1_polq_Nu_092823	HF1_Cntrl_0.6APH_B	1815	417	12.91	2.14
CRISPR = – | ..150uM_NVB = – | ART558 = –	high_APH_040422	HCT_0.2APH__M	1949	483	20.8	2.26
CRISPR = – | ..150uM_NVB = – | ART558 = –	lblast_011422	RO3306_Colch_0.4APH_M	2807	197	12.59	2.62
CRISPR = – | ..150uM_NVB = – | ART558 = –	novobiocin_031522	R_0.2APH_Colch_M	1543	497	22.69	2.41
CRISPR = – | ..150uM_NVB = – | ART558 = –	rad52_110121_HF1	Control_0.6APH	2211	279	10.77	2.04
