# Supplementary material for: Replication stress induces POLQ-mediated structural variant formation throughout common fragile sites after entry into mitosis
Source: Nat Commun. 2024 Nov 6;15:9582. doi: 10.1038/s41467-024-53917-8 (PMC11541566; doi:10.1038/s41467-024-53917-8)
Supplement: Supplementary file 9 — Source Data [file 41467_2024_53917_MOESM9_ESM.zip › Fig6/Fig6B.txt]

project	sample	CRISPR	ART558	..2uM_NU7441	nSvs	netCoverage	SV_frequency
HCT116_p53_050321	Control_0pt2_APH	-	-	-	736	1434	0.51325
HCT_Art_Nu7_080323	HCT_0.2APH	-	-	-	1272	2153	0.5908
HCT_Pol_Lig_092823	HCT_Cntrl_0.2APH	-	-	-	1399	2497	0.56027
HCT_Art_Nu7_080323	HCT_0.2APH_Nu7	-	-	+	1280	2402	0.53289
HCT_Pol_Lig_092823	HCT_Cntrol_0.2APH_Nu7	-	-	+	1232	2583	0.47696
HCT_Art_Nu7_080323	HCT_0.2APH_ART	-	+	-	896	2378	0.37679
HCT_Pol_Lig_092823	HCT_Cntrol_0.2APH_ART10	-	+	-	903	2533	0.35649
HCT_Art_Nu7_080323	HCT_0.2APH_ART_Nu7	-	+	+	391	2143	0.18245
HCT_Pol_Lig_092823	HCT_Cntrol_0.2APH_ART10_Nu7	-	+	+	457	2541	0.17985
HCT_Pol_Lig_092823	HCT_P2A.5_0.2APH	POLQ	-	-	891	2423	0.36773
HCT_Pol_Lig_092823	HCT_P55B.8_0.2APH	POLQ	-	-	614	2483	0.24728
HCT_Pol_Lig_092823	HCT_P2A.5_0.2APH_Nu7	POLQ	-	+	295	2639	0.11178
HCT_Pol_Lig_092823	HCT_P55B.8_0.2APH_Nu7	POLQ	-	+	373	2646	0.14097
HCT_Pol_Lig_092823	HCT_L1A.6_0.2APH	LIG4	-	-	1223	2448	0.49959
HCT_Pol_Lig_092823	HCT_L2A.8_0.2APH	LIG4	-	-	1099	2416	0.45488
HCT_Pol_Lig_092823	HCT_L1A.6_0.2APH_ART10	LIG4	+	-	68	2643	0.02573
HCT_Pol_Lig_092823	HCT_L2A.8_0.2APH_ART10	LIG4	+	-	48	2539	0.01891
