# Supplementary material for: Replication stress induces POLQ-mediated structural variant formation throughout common fragile sites after entry into mitosis
Source: Nat Commun. 2024 Nov 6;15:9582. doi: 10.1038/s41467-024-53917-8 (PMC11541566; doi:10.1038/s41467-024-53917-8)
Supplement: Supplementary file 9 — Source Data [file 41467_2024_53917_MOESM9_ESM.zip › Fig6/Fig6C.txt]

project	sample	CRISPR	ART558	..2uM_NU7441	nSvs	netCoverage	SV_frequency
cell_cycle_081721	Ro3306_0.2APH_Colchicine_M	-	-	-	483	1778	0.27165
cell_cycle_110521	RO3306_0.2APH_Colch_M	-	-	-	504	2228	0.22621
novobiocin_031522	R_0.2APH_Colch_M	-	-	-	497	1543	0.3221
high_APH_040422	HCT_0.2APH__M	-	-	-	483	1949	0.24782
HCT_ART558_052422	HCT_0.2APH_Colch_M	-	-	-	342	1728	0.19792
HCT_ART558_091522	HCT_0.2APH_Colch_M	-	-	-	257	1919	0.13392
HCT_ROG2_111622	HCT_0.2APH_Ro3_Colch_M_a	-	-	-	406	1878	0.21619
HCT_ROG2_111622	HCT_0.2APH_Ro3_Colch_M_b	-	-	-	1041	1961	0.53085
HCT_ART_NVB_102723	HCT_0.2APH_Ro3_Colch_M	-	-	-	603	3399	0.17741
HCT_sync_ART_Nu7_123023a	HCT_Cntrl_sync_M_0.2APH	-	-	-	603	2455	0.24562
HCT_sync_ART_Nu7_123023b	HCT_Cntrl_sync_M_0.2APH	-	-	-	756	2726	0.27733
HCT_sync_ART_Nu7_123023a	HCT_Cntrl_sync_M_0.2APH_Nu7	-	-	+	758	2325	0.32602
HCT_sync_ART_Nu7_123023b	HCT_Cntrl_sync_M_0.2APH_Nu7	-	-	+	715	2500	0.286
HCT_ART558_052422	HCT_0.2APH_ART_Colch_M	-	+	-	168	1665	0.1009
HCT_ART558_091522	HCT_0.2APH_ART10_Colch_M	-	+	-	258	1952	0.13217
HCT_ART_NVB_102723	HCT_0.2APH_Ro3_ART_Colch_M	-	+	-	290	3241	0.08948
HCT_sync_ART_Nu7_123023b	HCT_Cntrl_sync_M_0.2APH_ART	-	+	-	459	2731	0.16807
HCT_sync_ART_Nu7_123023a	HCT_Cntrl_sync_M_0.2APH_ART_Nu7	-	+	+	247	2500	0.0988
HCT_sync_ART_Nu7_123023b	HCT_Cntrl_sync_M_0.2APH_ART_Nu7	-	+	+	434	2682	0.16182
HCT_sync_ART_Nu7_123023a	HCT_P2A.5_sync_M_0.2APH	POLQ	-	-	75	2401	0.03124
HCT_sync_ART_Nu7_123023b	HCT_P55B.8_sync_M_0.2APH	POLQ	-	-	78	2465	0.03164
HCT_sync_ART_Nu7_123023a	HCT_P2A.5_sync_M_0.2APH_Nu7	POLQ	-	+	48	2401	0.01999
HCT_sync_ART_Nu7_123023b	HCT_P55B.8_sync_M_0.2APH_Nu7	POLQ	-	+	100	2825	0.0354
