# Supplementary material for: Replication stress induces POLQ-mediated structural variant formation throughout common fragile sites after entry into mitosis
Source: Nat Commun. 2024 Nov 6;15:9582. doi: 10.1038/s41467-024-53917-8 (PMC11541566; doi:10.1038/s41467-024-53917-8)
Supplement: Supplementary file 9 — Source Data [file 41467_2024_53917_MOESM9_ESM.zip › Fig6/Fig6D.txt]

Breakpoint Offset (bp)	cell_cycle = M | CRISPR = – | ..2uM_NU7441 = +	cell_cycle = M | CRISPR = – | ..2uM_NU7441 = –	cell_cycle = – | CRISPR = LIG4 | ..2uM_NU7441 = –	cell_cycle = – | CRISPR = – | ..2uM_NU7441 = +	cell_cycle = – | CRISPR = – | ..2uM_NU7441 = –
-41	0	0	0	0	2e-04
-34	0	0	6e-04	0	0
-28	9e-04	0	0	0	0
-26	0	1e-04	0	0	2e-04
-15	9e-04	1e-04	0	0	0
-14	0	1e-04	0	4e-04	0
-12	0	3e-04	0	0	0
-11	0	1e-04	0	0.0015	0.001
-10	9e-04	7e-04	6e-04	0.0023	0.001
-9	9e-04	0.0026	0	0.0019	0.0017
-8	0.0028	0.0039	0.0037	0.0023	0.004
-7	0.0104	0.0059	0.0044	0.0088	0.0072
-6	0.0123	0.0191	0.0143	0.0122	0.0115
-5	0.0445	0.0366	0.0387	0.0408	0.0307
-4	0.088	0.0785	0.0774	0.0782	0.0719
-3	0.1438	0.1451	0.1628	0.1476	0.1541
-2	0.1996	0.223	0.2202	0.2243	0.21
-1	0.1315	0.1159	0.1216	0.1217	0.1333
0	0.0738	0.0717	0.0686	0.0831	0.0966
1	0.0558	0.0519	0.0487	0.0423	0.0514
2	0.035	0.0421	0.0343	0.0385	0.0337
3	0.035	0.0315	0.0256	0.0305	0.031
4	0.0303	0.0254	0.0237	0.0259	0.0172
5	0.018	0.0221	0.0168	0.0236	0.0232
6	0.0142	0.0197	0.0181	0.0107	0.0177
7	0.0246	0.0155	0.0156	0.0137	0.0147
8	0.0095	0.0133	0.0125	0.0084	0.0125
9	0.0076	0.0092	0.0075	0.0107	0.01
10	0.0066	0.0092	0.015	0.0065	0.0072
11	0.0038	0.0055	0.0112	0.0084	0.0065
12	0.0038	0.0055	0.0062	0.0053	0.0047
13	0.0076	0.0046	0.0087	0.0053	0.003
14	0.0066	0.0056	0.0062	0.0042	0.0062
15	0.0038	0.0043	0.0056	0.005	0.0042
16	0.0028	0.0036	0.0025	0.0023	0.0042
17	0.0019	0.003	0.0019	0.0027	0.0025
18	0.0028	0.0019	0.0025	0.0027	0.003
19	9e-04	0.0027	0.0025	0.0023	0.0025
20	0.0028	0.0026	0.0025	0.0019	0.0022
21	0.0038	0.0016	0.0012	0.0023	0.001
22	9e-04	0.001	0.0019	0.0015	0.0022
23	0.0019	0.0012	0.0019	0.0027	0.0015
24	9e-04	0.001	0.0012	0.0031	0.001
25	9e-04	0.0014	6e-04	0.0011	0.0015
26	9e-04	0.001	0.0019	8e-04	0.0012
27	9e-04	0.0013	0.0012	0.0011	0.0012
28	0	9e-04	6e-04	0.0011	0.0012
29	9e-04	0.001	0.0012	0.0011	2e-04
30	0	9e-04	0.0012	4e-04	5e-04
31	0	6e-04	6e-04	0.0015	2e-04
32	0.0019	4e-04	0.0012	4e-04	0.0015
33	0	6e-04	0.0012	0	7e-04
34	0	1e-04	0	8e-04	2e-04
35	0	4e-04	0	8e-04	7e-04
36	9e-04	3e-04	0	4e-04	0
37	0	6e-04	0	0.0011	5e-04
38	0	3e-04	0.0012	0.0015	2e-04
39	0	0	0	8e-04	0
40	0	3e-04	6e-04	0	0
41	0	3e-04	0	0	0
42	0.0019	0	0	0	2e-04
43	0	0	0	4e-04	0
44	0	1e-04	0	0	5e-04
45	0	1e-04	0	0	0
46	0	1e-04	0	0	0
47	0	0	0	0	5e-04
48	0	1e-04	6e-04	4e-04	0
49	0	1e-04	0	0	0
50	0	1e-04	0	0	0
52	0	1e-04	0	0	0
53	0	0	0	0	2e-04
54	0	0	0	4e-04	0
55	0	0	6e-04	0	0
57	0	0	0	4e-04	0
60	0	1e-04	0	0	0
61	0	0	0	0	2e-04
65	0	0	0	0	2e-04
71	0	0	0	0	2e-04
74	0	1e-04	0	0	0
79	0	3e-04	0	0	0
89	0	0	0	0	2e-04
