# Supplementary material for: Replication stress induces POLQ-mediated structural variant formation throughout common fragile sites after entry into mitosis
Source: Nat Commun. 2024 Nov 6;15:9582. doi: 10.1038/s41467-024-53917-8 (PMC11541566; doi:10.1038/s41467-024-53917-8)
Supplement: Supplementary file 9 — Source Data [file 41467_2024_53917_MOESM9_ESM.zip › Fig6/Fig6F.txt]

project	sample	..0.2uM_APH	CRISPR	ART558	..2uM_NU7441	nSvs	netCoverage	SV_frequency
HCT_async_091522	HCT_Asy_S_1	-	-	-	-	35	1613	0.0217
HCT_async_112122	HCT_Asy_S_101322	-	-	-	-	34	1876	0.01812
HCT_async_S_POL_LIG_022924	HCT_Cntrl_async_S	-	-	-	-	38	2053	0.01851
HCT_async_S_POL_LIG_062024	HCT_Cntrl_async_S	-	-	-	-	38	2283	0.01664
HCT_async_091522	HCT_Asy_0.2APH_S_1	+	-	-	-	214	1578	0.13561
HCT_async_091522	HCT_Asy_0.2APH_S_2	+	-	-	-	277	1619	0.17109
HCT_async_112122	HCT_Asy_0.2APH_S_102022	+	-	-	-	237	1710	0.1386
HCT_async_112122	HCT_Asy_0.2APH_S_101322	+	-	-	-	179	1693	0.10573
HCT_async_S_POL_LIG_022924	HCT_Cntrl_async_S_0.2APH	+	-	-	-	234	1880	0.12447
HCT_async_S_POL_LIG_062024	HCT_Cntrl_async_S_0.2APH	+	-	-	-	531	3049	0.17416
HCT_async_S_POL_LIG_022924	HCT_L1A.6_async_S_0.2APH	+	LIG4	-	-	239	1947	0.12275
HCT_async_S_POL_LIG_022924	HCT_L2A.8_async_S_0.2APH	+	LIG4	-	-	71	1989	0.0357
HCT_async_S_POL_LIG_062024	HCT_L1A.6_async_S_0.2APH	+	LIG4	-	-	274	2367	0.11576
HCT_async_S_POL_LIG_062024	HCT_L2A.8_async_S_0.2APH	+	LIG4	-	-	257	2268	0.11332
HCT_async_S_POL_LIG_022924	HCT_L1A.6_async_S_0.2APH_ART	+	LIG4	+	-	27	2018	0.01338
HCT_async_S_POL_LIG_022924	HCT_L2A.8_async_S_0.2APH_ART	+	LIG4	+	-	23	2141	0.01074
HCT_async_S_POL_LIG_062024	HCT_L1A.6_async_S_0.2APH_ART	+	LIG4	+	-	41	2131	0.01924
HCT_async_S_POL_LIG_062024	HCT_L2A.8_async_S_0.2APH_ART	+	LIG4	+	-	48	2229	0.02153
HCT_async_S_POL_LIG_022924	HCT_P2A.5_async_S_0.2APH	+	POLQ	-	-	183	2148	0.0852
HCT_async_S_POL_LIG_022924	HCT_P55B.8_async_S_0.2APH	+	POLQ	-	-	65	2149	0.03025
HCT_async_S_POL_LIG_062024	HCT_P2A.5_async_S_0.2APH	+	POLQ	-	-	204	2308	0.08839
HCT_async_S_POL_LIG_062024	HCT_P55B.8_async_S_0.2APH	+	POLQ	-	-	113	2264	0.04991
HCT_async_S_POL_LIG_022924	HCT_P2A.5_async_S_0.2APH_Nu7	+	POLQ	-	+	71	1999	0.03552
HCT_async_S_POL_LIG_022924	HCT_P55B.8_async_S_0.2APH_Nu7	+	POLQ	-	+	26	1833	0.01418
HCT_async_S_POL_LIG_062024	HCT_P2A.5_async_S_0.2APH_Nu7	+	POLQ	-	+	49	2302	0.02129
HCT_async_S_POL_LIG_062024	HCT_P55B.8_async_S_0.2APH_Nu7	+	POLQ	-	+	59	2115	0.0279
