# Supplementary material for: Replication stress induces POLQ-mediated structural variant formation throughout common fragile sites after entry into mitosis
Source: Nat Commun. 2024 Nov 6;15:9582. doi: 10.1038/s41467-024-53917-8 (PMC11541566; doi:10.1038/s41467-024-53917-8)
Supplement: Supplementary file 9 — Source Data [file 41467_2024_53917_MOESM9_ESM.zip › Supp_Fig10/Supp_Fig10A.txt]

project	sample	CRISPR	..0.6uM_APH	nSvs	netCoverage	SV_frequency
hf1_polq_091422	HF1_Cntrl_0APH	-	-	10	2196	0.00455
hf1_polq_091422	HF1_Cntrl_0.6APH	-	+	47	2094	0.02245
hf1_polq_Nu_092823	HF1_Cntrl_0.6APH_B	-	+	46	1815	0.02534
hf1_polq_Nu_092823	HF1_Cntrl_0.6APH_A	-	+	100	2995	0.03339
hf1_polq_091422	HF1_P1E2.1_0APH	POLQ	-	6	2220	0.0027
hf1_polq_091422	HF1_P1E6.6_0APH	POLQ	-	9	2039	0.00441
hf1_polq_091422	HF1_P1F7.9_0APH	POLQ	-	11	2275	0.00484
hf1_polq_091422	HF1_P1E2.1_0.6APH	POLQ	+	17	1972	0.00862
hf1_polq_091422	HF1_P1E6.6_0.6APH	POLQ	+	18	2143	0.0084
hf1_polq_091422	HF1_P1F7.9_0.6APH	POLQ	+	25	2096	0.01193
hf1_polq_Nu_092823	HF1_P1F7.9_0.6APH	POLQ	+	15	1586	0.00946
hf1_polq_Nu_092823	HF1_P1E6.6_0.6APH	POLQ	+	42	2713	0.01548
