# Supplementary material for: Replication stress induces POLQ-mediated structural variant formation throughout common fragile sites after entry into mitosis
Source: Nat Commun. 2024 Nov 6;15:9582. doi: 10.1038/s41467-024-53917-8 (PMC11541566; doi:10.1038/s41467-024-53917-8)
Supplement: Supplementary file 9 — Source Data [file 41467_2024_53917_MOESM9_ESM.zip › Supp_Fig10/Supp_Fig10B.txt]

project	sample	CRISPR	..0.2uM_APH	ART558	nSvs	netCoverage	SV_frequency
HCT116_p53_050321	Control_0_APH	-	-	-	22	1393	0.01579
HCT116_p53_050321	Control_0pt2_APH	-	+	-	75	1434	0.0523
HCT_Art_Nu7_080323	HCT_0.2APH	-	+	-	140	2153	0.06503
HCT_Pol_Lig_092823	HCT_Cntrl_0.2APH	-	+	-	135	2497	0.05406
HCT_Art_Nu7_080323	HCT_0.2APH_ART	-	+	+	87	2378	0.03659
HCT_Pol_Lig_092823	HCT_Cntrol_0.2APH_ART10	-	+	+	89	2533	0.03514
HCT_Pol_Lig_092823	HCT_P2A.5_0.2APH	POLQ	+	-	84	2423	0.03467
HCT_Pol_Lig_092823	HCT_P55B.8_0.2APH	POLQ	+	-	63	2483	0.02537
