# Supplementary material for: Replication stress induces POLQ-mediated structural variant formation throughout common fragile sites after entry into mitosis
Source: Nat Commun. 2024 Nov 6;15:9582. doi: 10.1038/s41467-024-53917-8 (PMC11541566; doi:10.1038/s41467-024-53917-8)
Supplement: Supplementary file 9 — Source Data [file 41467_2024_53917_MOESM9_ESM.zip › Supp_Fig10/Supp_Fig10C.txt]

project	sample	CRISPR	..0.2uM_APH	ART558	..150uM_NVB	nSvs	netCoverage	SV_frequency
cell_cycle_081721	Ro3306_Colchicine_M	-	-	-	-	23	1736	0.01325
cell_cycle_110521	RO3306_Colch_M	-	-	-	-	18	2233	0.00806
novobiocin_031522	R_Colch_M	-	-	-	-	19	1607	0.01182
high_APH_040422	HCT_M	-	-	-	-	24	1990	0.01206
HCT_ART558_052422	HCT_Colch_M	-	-	-	-	27	1606	0.01681
HCT_ART558_091522	HCT_Colch_M	-	-	-	-	25	1715	0.01458
HCT_ROG2_111622	HCT_Ro3_Colch_M_a	-	-	-	-	41	2192	0.0187
HCT_ART_NVB_102723	HCT_Ro3_Colch_M	-	-	-	-	57	3335	0.01709
HCT_ART558_052422	HCT_ART_Colch_M	-	-	+	-	21	1891	0.01111
HCT_ART558_091522	HCT_ART10_Colch_M	-	-	+	-	47	1892	0.02484
novobiocin_031522	R_NVB_Colch_M	-	-	-	+	9	1327	0.00678
cell_cycle_081721	Ro3306_0.2APH_Colchicine_M	-	+	-	-	65	1778	0.03656
cell_cycle_110521	RO3306_0.2APH_Colch_M	-	+	-	-	40	2228	0.01795
novobiocin_031522	R_0.2APH_Colch_M	-	+	-	-	60	1543	0.03889
high_APH_040422	HCT_0.2APH__M	-	+	-	-	42	1949	0.02155
HCT_ART558_052422	HCT_0.2APH_Colch_M	-	+	-	-	72	1728	0.04167
HCT_ART558_091522	HCT_0.2APH_Colch_M	-	+	-	-	46	1919	0.02397
HCT_ROG2_111622	HCT_0.2APH_Ro3_Colch_M_a	-	+	-	-	53	1878	0.02822
HCT_ROG2_111622	HCT_0.2APH_Ro3_Colch_M_b	-	+	-	-	93	1961	0.04742
HCT_ART_NVB_102723	HCT_0.2APH_Ro3_Colch_M	-	+	-	-	80	3399	0.02354
HCT_sync_ART_Nu7_123023a	HCT_Cntrl_sync_M_0.2APH	-	+	-	-	72	2455	0.02933
HCT_sync_ART_Nu7_123023b	HCT_Cntrl_sync_M_0.2APH	-	+	-	-	86	2726	0.03155
HCT_ART558_052422	HCT_0.2APH_ART_Colch_M	-	+	+	-	28	1665	0.01682
HCT_ART558_091522	HCT_0.2APH_ART10_Colch_M	-	+	+	-	36	1952	0.01844
HCT_ART_NVB_102723	HCT_0.2APH_Ro3_ART_Colch_M	-	+	+	-	61	3241	0.01882
HCT_sync_ART_Nu7_123023b	HCT_Cntrl_sync_M_0.2APH_ART	-	+	+	-	42	2731	0.01538
novobiocin_031522	R_0.2APH_NVB_Colch_M	-	+	-	+	22	1527	0.01441
HCT_ART_NVB_102723	HCT_0.2APH_NVB_Ro3_Colch_M	-	+	-	+	70	3311	0.02114
HCT_sync_ART_Nu7_123023a	HCT_P2A.5_sync_M_0.2APH	POLQ	+	-	-	38	2401	0.01583
HCT_sync_ART_Nu7_123023b	HCT_P55B.8_sync_M_0.2APH	POLQ	+	-	-	29	2465	0.01176
