# Supplementary material for: Replication stress induces POLQ-mediated structural variant formation throughout common fragile sites after entry into mitosis
Source: Nat Commun. 2024 Nov 6;15:9582. doi: 10.1038/s41467-024-53917-8 (PMC11541566; doi:10.1038/s41467-024-53917-8)
Supplement: Supplementary file 9 — Source Data [file 41467_2024_53917_MOESM9_ESM.zip › Supp_Fig10/Supp_Fig10D.txt]

SV Size (log10 bp)	CRISPR = POLQ	CRISPR = –
4	0.0029	0.0028
4.1	0.0117	0.0106
4.2	0.0154	0.0067
4.3	0.0103	0.0101
4.4	0.0227	0.0118
4.5	0.0257	0.0252
4.6	0.0257	0.0179
4.7	0.033	0.0331
4.8	0.0411	0.0336
4.9	0.0499	0.0538
5	0.0624	0.0807
5.1	0.0785	0.0762
5.2	0.0932	0.1014
5.3	0.1042	0.116
5.4	0.124	0.13
5.5	0.1306	0.1148
5.6	0.0939	0.0941
5.7	0.0433	0.0543
5.8	0.0198	0.0202
5.9	0.0088	0.0056
6	0.0029	0.0011
