# Supplementary material for: Replication stress induces POLQ-mediated structural variant formation throughout common fragile sites after entry into mitosis
Source: Nat Commun. 2024 Nov 6;15:9582. doi: 10.1038/s41467-024-53917-8 (PMC11541566; doi:10.1038/s41467-024-53917-8)
Supplement: Supplementary file 9 — Source Data [file 41467_2024_53917_MOESM9_ESM.zip › Supp_Fig10/Supp_Fig10E.txt]

SV Size (log10 bp)	CRISPR = POLQ | ART558 = –	CRISPR = – | ART558 = +	CRISPR = – | ART558 = –
4	0	0.0028	0.0059
4.1	0.0126	0.0111	0.0085
4.2	0.012	0.0178	0.0138
4.3	0.0126	0.0211	0.0144
4.4	0.0166	0.0195	0.0208
4.5	0.0246	0.03	0.0241
4.6	0.0233	0.035	0.0264
4.7	0.0359	0.0389	0.0323
4.8	0.0332	0.055	0.039
4.9	0.0625	0.0534	0.047
5	0.0757	0.0606	0.0572
5.1	0.0598	0.07	0.0681
5.2	0.0757	0.0845	0.0719
5.3	0.0924	0.0912	0.0904
5.4	0.1003	0.1084	0.1168
5.5	0.1262	0.1078	0.1335
5.6	0.1369	0.1151	0.1385
5.7	0.0784	0.0656	0.0716
5.8	0.0193	0.01	0.0158
5.9	0.0013	0.0017	0.0029
6	7e-04	6e-04	9e-04
