# Supplementary material for: Replication stress induces POLQ-mediated structural variant formation throughout common fragile sites after entry into mitosis
Source: Nat Commun. 2024 Nov 6;15:9582. doi: 10.1038/s41467-024-53917-8 (PMC11541566; doi:10.1038/s41467-024-53917-8)
Supplement: Supplementary file 9 — Source Data [file 41467_2024_53917_MOESM9_ESM.zip › Supp_Fig10/Supp_Fig10G.txt]

Breakpoint Offset (bp)	CRISPR = POLQ	CRISPR = –
-26	0	1e-04
-21	1e-04	0
-16	1e-04	0
-12	1e-04	0
-11	0	1e-04
-10	2e-04	3e-04
-9	1e-04	3e-04
-8	1e-04	0.0012
-7	6e-04	0.0014
-6	0.0012	0.0016
-5	0.0018	0.0058
-4	0.0067	0.0142
-3	0.0132	0.0278
-2	0.0239	0.0351
-1	0.0256	0.0303
0	0.0167	0.0211
1	0.0021	0.0088
2	0.001	0.0043
3	6e-04	0.0061
4	1e-04	0.0028
5	1e-04	0.003
6	1e-04	0.0014
7	0	0.002
8	0	0.0016
9	0	0.0012
10	0	7e-04
11	2e-04	4e-04
12	0	4e-04
13	0	3e-04
14	0	0.001
15	0	9e-04
16	0	7e-04
17	0	1e-04
18	0	3e-04
19	0	1e-04
20	0	3e-04
21	0	1e-04
22	0	4e-04
23	0	3e-04
24	0	1e-04
25	0	4e-04
28	0	1e-04
29	0	1e-04
30	0	1e-04
44	0	3e-04
61	0	1e-04
89	0	1e-04
