# Supplementary material for: Replication stress induces POLQ-mediated structural variant formation throughout common fragile sites after entry into mitosis
Source: Nat Commun. 2024 Nov 6;15:9582. doi: 10.1038/s41467-024-53917-8 (PMC11541566; doi:10.1038/s41467-024-53917-8)
Supplement: Supplementary file 9 — Source Data [file 41467_2024_53917_MOESM9_ESM.zip › Supp_Fig10/Supp_Fig10H.txt]

Breakpoint Offset (bp)	CRISPR = POLQ | ART558 = –	CRISPR = – | ART558 = +	CRISPR = – | ART558 = –
-42	2e-04	0	0
-41	0	0	2e-04
-25	0	2e-04	0
-21	2e-04	0	0
-14	2e-04	0	0
-13	0	2e-04	0
-11	2e-04	0	3e-04
-10	0	4e-04	3e-04
-9	2e-04	4e-04	8e-04
-8	0	0.001	0.0012
-7	0.0012	8e-04	0.0028
-6	0.0031	0.001	0.0049
-5	0.0079	0.0051	0.0113
-4	0.012	0.0092	0.0251
-3	0.0306	0.0228	0.0602
-2	0.0599	0.0346	0.0833
-1	0.0577	0.0373	0.0445
0	0.0296	0.0255	0.0314
1	0.0063	0.0102	0.0204
2	0.0031	0.0108	0.0141
3	0.0016	0.0079	0.0117
4	0.001	0.0077	0.0079
5	6e-04	0.0071	0.011
6	0	0.0061	0.0089
7	2e-04	0.0055	0.0067
8	2e-04	0.0045	0.0061
9	2e-04	0.0043	0.0048
10	0	0.0024	0.0036
11	0	0.0026	0.0031
12	0	0.0031	0.0023
13	0	0.0033	0.0012
14	0	0.001	0.0023
15	0	0.0012	0.0015
16	0	0.001	0.0015
17	0	0.0012	0.0013
18	0	0.0014	0.0015
19	0	8e-04	0.0013
20	0	0.0014	8e-04
21	0	6e-04	3e-04
22	0	8e-04	7e-04
23	0	8e-04	7e-04
24	0	0.001	5e-04
25	0	2e-04	5e-04
26	0	8e-04	7e-04
27	0	6e-04	8e-04
28	0	0.0012	3e-04
29	0	2e-04	0
30	0	8e-04	2e-04
31	0	0	2e-04
32	0	0	8e-04
33	0	2e-04	5e-04
34	0	2e-04	2e-04
35	0	0	3e-04
36	0	2e-04	0
37	0	6e-04	3e-04
38	0	8e-04	2e-04
41	0	2e-04	0
42	0	2e-04	0
43	0	2e-04	0
44	0	4e-04	0
46	0	2e-04	0
47	0	2e-04	3e-04
50	0	2e-04	0
51	0	2e-04	0
53	0	0	2e-04
59	0	2e-04	0
60	0	2e-04	0
71	0	0	2e-04
