# Supplementary material for: Replication stress induces POLQ-mediated structural variant formation throughout common fragile sites after entry into mitosis
Source: Nat Commun. 2024 Nov 6;15:9582. doi: 10.1038/s41467-024-53917-8 (PMC11541566; doi:10.1038/s41467-024-53917-8)
Supplement: Supplementary file 9 — Source Data [file 41467_2024_53917_MOESM9_ESM.zip › Supp_Fig10/Supp_Fig10I.txt]

Breakpoint Offset (bp)	cell_cycle = M | CRISPR = POLQ | ..150uM_NVB = – | ART558 = –	cell_cycle = M | CRISPR = – | ..150uM_NVB = + | ART558 = –	cell_cycle = M | CRISPR = – | ..150uM_NVB = – | ART558 = +	cell_cycle = M | CRISPR = – | ..150uM_NVB = – | ART558 = –
-33	0	2e-04	0	0
-12	0	2e-04	0	0
-11	0	2e-04	0	0
-10	0	0	2e-04	1e-04
-9	0	0	2e-04	6e-04
-8	0	2e-04	3e-04	7e-04
-7	6e-04	4e-04	4e-04	0.0012
-6	4e-04	0.001	0.0015	0.0036
-5	0.0012	0.001	0.0025	0.0068
-4	0.0012	0.0023	0.0047	0.0138
-3	0.0033	0.0087	0.0108	0.0262
-2	0.0043	0.0122	0.0127	0.04
-1	0.0055	0.0062	0.0105	0.0209
0	0.0037	0.0052	0.0057	0.0132
1	4e-04	0.0025	0.0049	0.0094
2	4e-04	0.0027	0.0032	0.0069
3	4e-04	0.001	0.0025	0.0051
4	0	0.0017	0.0018	0.0044
5	0	0.0014	0.002	0.0035
6	0	8e-04	0.0016	0.0036
7	0	6e-04	0.0023	0.0027
8	0	4e-04	0.0015	0.0019
9	0	6e-04	0.0016	0.0014
10	0	4e-04	0.0018	0.0017
11	0	6e-04	6e-04	9e-04
12	2e-04	6e-04	8e-04	8e-04
13	0	0	6e-04	5e-04
14	0	0	9e-04	0.0012
15	0	0	5e-04	8e-04
16	0	6e-04	7e-04	3e-04
17	0	0	3e-04	6e-04
18	0	2e-04	0	3e-04
19	0	0	3e-04	4e-04
20	0	2e-04	3e-04	3e-04
21	0	0	3e-04	4e-04
22	0	0	2e-04	1e-04
23	0	0	5e-04	1e-04
24	0	0	2e-04	1e-04
25	0	2e-04	1e-04	2e-04
26	0	0	2e-04	3e-04
27	0	0	4e-04	1e-04
28	0	0	2e-04	2e-04
29	0	0	1e-04	2e-04
30	0	0	0	1e-04
31	0	0	2e-04	1e-04
32	0	0	3e-04	0
33	0	0	3e-04	1e-04
34	0	0	1e-04	0
35	0	2e-04	1e-04	1e-04
37	0	0	0	1e-04
38	0	0	2e-04	1e-04
41	0	0	1e-04	0
43	0	0	1e-04	0
51	0	0	1e-04	0
53	0	0	1e-04	0
54	0	0	1e-04	0
55	0	0	1e-04	0
58	0	0	1e-04	0
61	0	0	1e-04	0
