# Supplementary material for: Replication stress induces POLQ-mediated structural variant formation throughout common fragile sites after entry into mitosis
Source: Nat Commun. 2024 Nov 6;15:9582. doi: 10.1038/s41467-024-53917-8 (PMC11541566; doi:10.1038/s41467-024-53917-8)
Supplement: Supplementary file 9 — Source Data [file 41467_2024_53917_MOESM9_ESM.zip › Supp_Fig10/Supp_Fig10K.txt]

Breakpoint Offset (bp)	..10uM_ART558 = +	..10uM_ART558 = –
-11	0	0.0044
-8	0.0116	0.0044
-7	0.0116	0.0044
-6	0.0116	0.0131
-5	0.0233	0.0437
-4	0.0465	0.0699
-3	0.0814	0.131
-2	0.1744	0.2271
-1	0.186	0.1004
0	0.1977	0.0917
1	0.0349	0.0524
2	0.0116	0.0568
3	0.0465	0.0306
4	0.0116	0.0087
5	0.0116	0.0131
6	0.0116	0.0218
7	0.0233	0.0044
8	0.0233	0.0087
9	0	0.0131
10	0.0116	0.0087
11	0	0.0131
12	0.0116	0.0087
13	0.0233	0.0087
14	0	0.0131
15	0	0.0044
16	0	0.0087
17	0	0.0044
18	0	0.0044
19	0	0.0044
20	0.0116	0.0044
22	0	0.0044
26	0	0.0044
30	0.0116	0
32	0	0.0044
40	0.0116	0
65	0	0.0044
