# Supplementary material for: Replication stress induces POLQ-mediated structural variant formation throughout common fragile sites after entry into mitosis
Source: Nat Commun. 2024 Nov 6;15:9582. doi: 10.1038/s41467-024-53917-8 (PMC11541566; doi:10.1038/s41467-024-53917-8)
Supplement: Supplementary file 9 — Source Data [file 41467_2024_53917_MOESM9_ESM.zip › Supp_Fig10/Supp_Fig10L.txt]

Breakpoint Offset (bp)	..10uM_ART558 = +	..10uM_ART558 = –
-11	0	3e-04
-8	3e-04	3e-04
-7	3e-04	3e-04
-6	3e-04	0.001
-5	7e-04	0.0034
-4	0.0014	0.0054
-3	0.0024	0.0101
-2	0.0052	0.0175
-1	0.0056	0.0078
0	0.0059	0.0071
1	0.001	0.004
2	3e-04	0.0044
3	0.0014	0.0024
4	3e-04	7e-04
5	3e-04	0.001
6	3e-04	0.0017
7	7e-04	3e-04
8	7e-04	7e-04
9	0	0.001
10	3e-04	7e-04
11	0	0.001
12	3e-04	7e-04
13	7e-04	7e-04
14	0	0.001
15	0	3e-04
16	0	7e-04
17	0	3e-04
18	0	3e-04
19	0	3e-04
20	3e-04	3e-04
22	0	3e-04
26	0	3e-04
30	3e-04	0
32	0	3e-04
40	3e-04	0
65	0	3e-04
