# Supplementary material for: Replication stress induces POLQ-mediated structural variant formation throughout common fragile sites after entry into mitosis
Source: Nat Commun. 2024 Nov 6;15:9582. doi: 10.1038/s41467-024-53917-8 (PMC11541566; doi:10.1038/s41467-024-53917-8)
Supplement: Supplementary file 9 — Source Data [file 41467_2024_53917_MOESM9_ESM.zip › Supp_Fig11/Supp_Fig11A.txt]

templateBreakpointN	templateIsBottomStrand	templateType	startPos	endPos
1	FALSE	crossJxn	-21	-7
1	FALSE	crossJxn	-20	-12
1	FALSE	crossJxn	-19	-7
1	FALSE	crossJxn	-16	-5
1	FALSE	crossJxn	-15	-7
1	FALSE	crossJxn	-15	-7
1	FALSE	crossJxn	-15	-2
1	FALSE	crossJxn	-13	-3
1	FALSE	crossJxn	-13	0
1	FALSE	crossJxn	-12	-3
1	FALSE	crossJxn	-12	-2
1	FALSE	crossJxn	-12	0
1	FALSE	crossJxn	-12	0
1	FALSE	crossJxn	-11	-4
1	FALSE	crossJxn	-11	-4
1	FALSE	crossJxn	-11	-4
1	FALSE	crossJxn	-11	-3
1	FALSE	crossJxn	-11	-3
1	FALSE	crossJxn	-11	0
1	FALSE	crossJxn	-10	-3
1	FALSE	other	12	19
1	FALSE	slippage	-13	9
1	FALSE	slippage	-12	4
1	FALSE	slippage	-11	2
1	FALSE	slippage	-10	2
1	FALSE	slippage	-7	1
1	FALSE	slippage	-7	1
1	FALSE	slippage	-7	1
1	FALSE	slippage	-7	2
1	FALSE	slippage	-4	5
1	FALSE	slippage	0	7
1	FALSE	slippage	0	8
1	TRUE	foldback	-33	-15
1	TRUE	foldback	-25	-13
1	TRUE	foldback	-25	-9
1	TRUE	foldback	-20	-9
1	TRUE	foldback	-18	-8
1	TRUE	foldback	-17	-9
1	TRUE	foldback	-17	-8
1	TRUE	foldback	-17	-4
1	TRUE	foldback	-16	-9
1	TRUE	foldback	-16	-8
1	TRUE	foldback	-15	-9
1	TRUE	foldback	-15	-8
1	TRUE	foldback	-15	-8
1	TRUE	foldback	-15	-7
1	TRUE	foldback	-14	-7
1	TRUE	foldback	-13	-7
1	TRUE	foldback	-13	-7
1	TRUE	foldback	-12	-6
1	TRUE	foldback	-10	-3
2	FALSE	crossJxn	0	10
2	FALSE	crossJxn	0	10
2	FALSE	crossJxn	0	12
2	FALSE	crossJxn	1	11
2	FALSE	crossJxn	1	12
2	FALSE	crossJxn	1	13
2	FALSE	crossJxn	3	16
2	FALSE	crossJxn	4	14
2	FALSE	crossJxn	4	18
2	FALSE	crossJxn	5	12
2	FALSE	crossJxn	5	13
2	FALSE	crossJxn	5	17
2	FALSE	crossJxn	6	16
2	FALSE	crossJxn	6	23
2	FALSE	crossJxn	7	25
2	FALSE	crossJxn	8	23
2	FALSE	crossJxn	11	18
2	FALSE	crossJxn	19	29
2	FALSE	other	-18	-6
2	FALSE	other	-10	-2
2	FALSE	other	-10	-1
2	FALSE	slippage	-7	8
2	FALSE	slippage	-6	2
2	FALSE	slippage	-5	6
2	FALSE	slippage	-4	10
2	FALSE	slippage	-4	10
2	FALSE	slippage	-4	12
2	FALSE	slippage	-3	8
2	FALSE	slippage	-3	11
2	TRUE	foldback	3	9
2	TRUE	foldback	5	13
2	TRUE	foldback	5	14
2	TRUE	foldback	6	14
2	TRUE	foldback	6	15
2	TRUE	foldback	6	16
2	TRUE	foldback	6	16
2	TRUE	foldback	6	16
2	TRUE	foldback	7	14
2	TRUE	foldback	7	20
2	TRUE	foldback	8	16
2	TRUE	foldback	8	16
2	TRUE	foldback	12	19
2	TRUE	strandSwitch	-5	3
