# Supplementary material for: Replication stress induces POLQ-mediated structural variant formation throughout common fragile sites after entry into mitosis
Source: Nat Commun. 2024 Nov 6;15:9582. doi: 10.1038/s41467-024-53917-8 (PMC11541566; doi:10.1038/s41467-024-53917-8)
Supplement: Supplementary file 9 — Source Data [file 41467_2024_53917_MOESM9_ESM.zip › Supp_Fig11/Supp_Fig11B.txt]

templateBreakpointN	pos	crossJxn	foldback	other	slippage	strandSwitch
1	-500	0	0	0	0	0
1	-499	0	0	0	0	0
1	-498	0	0	0	0	0
1	-497	0	0	0	0	0
1	-496	0	0	0	0	0
1	-495	0	0	0	0	0
1	-494	0	0	0	0	0
1	-493	0	0	0	0	0
1	-492	0	0	0	0	0
1	-491	0	0	0	0	0
1	-490	0	0	0	0	0
1	-489	0	1	0	0	0
1	-488	0	1	0	0	0
1	-487	0	1	0	0	0
1	-486	0	1	0	0	0
1	-485	0	1	0	0	0
1	-484	0	1	0	0	0
1	-483	0	1	0	0	0
1	-482	0	1	0	0	0
1	-481	0	1	0	0	0
1	-480	0	0	0	0	0
1	-479	0	0	0	0	0
1	-478	0	0	0	0	0
1	-477	0	0	0	0	0
1	-476	0	0	0	0	0
1	-475	1	0	0	0	0
1	-474	1	0	0	0	0
1	-473	1	0	0	0	0
1	-472	1	1	0	0	0
1	-471	1	1	0	0	0
1	-470	1	1	0	0	0
1	-469	1	1	0	0	0
1	-468	1	1	0	0	0
1	-467	0	1	0	0	0
1	-466	0	1	0	0	0
1	-465	1	0	0	0	0
1	-464	1	0	0	0	0
1	-463	1	0	0	0	0
1	-462	1	0	0	0	0
1	-461	1	0	0	0	0
1	-460	1	0	0	0	0
1	-459	1	0	0	0	0
1	-458	1	0	0	0	0
1	-457	1	0	0	0	0
1	-456	0	0	0	0	0
1	-455	0	0	0	0	0
1	-454	0	0	0	0	0
1	-453	0	0	0	0	0
1	-452	0	0	0	0	0
1	-451	0	0	0	0	0
1	-450	0	0	0	0	0
1	-449	0	0	0	0	0
1	-448	0	0	0	0	0
1	-447	0	0	0	0	0
1	-446	1	0	0	0	0
1	-445	1	0	0	0	0
1	-444	1	0	0	0	0
1	-443	1	0	0	0	0
1	-442	1	0	0	0	0
1	-441	1	0	0	0	0
1	-440	1	0	0	0	0
1	-439	1	0	0	0	0
1	-438	1	0	0	0	0
1	-437	1	0	0	0	0
1	-436	0	0	0	0	0
1	-435	0	0	0	0	0
1	-434	0	0	0	0	0
1	-433	0	0	0	0	0
1	-432	0	0	0	0	0
1	-431	0	0	0	0	0
1	-430	0	0	0	0	0
1	-429	0	0	0	0	0
1	-428	0	0	0	0	0
1	-427	0	0	0	0	0
1	-426	0	0	0	0	0
1	-425	0	0	0	0	0
1	-424	0	0	0	0	0
1	-423	0	0	0	0	0
1	-422	0	0	0	0	0
1	-421	0	0	0	0	0
1	-420	0	0	0	0	0
1	-419	0	0	0	0	0
1	-418	0	0	0	0	0
1	-417	0	0	0	0	0
1	-416	0	0	0	0	0
1	-415	0	0	0	0	0
1	-414	0	0	0	0	0
1	-413	0	0	0	0	0
1	-412	0	0	0	0	0
1	-411	1	0	0	0	0
1	-410	1	0	0	0	0
1	-409	1	0	0	0	0
1	-408	1	0	0	0	0
1	-407	1	0	0	0	0
1	-406	1	0	0	0	0
1	-405	1	0	0	0	0
1	-404	0	0	0	0	0
1	-403	0	0	0	0	0
1	-402	0	0	0	0	0
1	-401	0	0	0	0	0
1	-400	0	0	0	0	0
1	-399	0	0	0	0	0
1	-398	0	0	0	0	0
1	-397	0	0	0	0	0
1	-396	0	0	0	0	0
1	-395	0	0	0	0	0
1	-394	0	0	0	0	0
1	-393	0	0	0	0	0
1	-392	0	0	0	0	0
1	-391	0	0	0	0	0
1	-390	0	0	0	0	0
1	-389	0	0	0	0	0
1	-388	0	0	0	0	0
1	-387	0	0	0	0	0
1	-386	0	0	0	0	0
1	-385	0	0	0	0	0
1	-384	0	0	0	0	0
1	-383	0	0	0	0	0
1	-382	0	0	0	0	0
1	-381	0	0	0	0	0
1	-380	0	0	0	0	0
1	-379	0	0	0	0	0
1	-378	0	0	0	0	0
1	-377	0	0	0	0	0
1	-376	0	0	0	0	0
1	-375	0	0	0	0	0
1	-374	0	0	0	0	0
1	-373	0	0	0	0	0
1	-372	0	0	0	0	0
1	-371	0	0	0	0	0
1	-370	0	0	0	0	0
1	-369	0	0	0	0	0
1	-368	0	1	0	0	0
1	-367	0	1	0	0	0
1	-366	0	1	0	0	0
1	-365	0	1	0	0	0
1	-364	0	1	0	0	0
1	-363	0	1	0	0	0
1	-362	0	1	0	0	0
1	-361	0	0	0	0	0
1	-360	0	0	0	0	0
1	-359	0	0	0	0	0
1	-358	0	0	0	0	0
1	-357	0	0	0	0	0
1	-356	0	0	0	0	0
1	-355	0	0	0	0	0
1	-354	0	0	0	0	0
1	-353	0	0	0	0	0
1	-352	0	0	0	0	0
1	-351	0	0	0	0	0
1	-350	0	0	0	0	0
1	-349	0	0	0	0	0
1	-348	0	0	0	0	0
1	-347	0	0	0	0	0
1	-346	0	0	0	0	0
1	-345	0	0	0	0	0
1	-344	0	0	0	0	0
1	-343	0	0	0	0	0
1	-342	0	0	0	0	0
1	-341	0	0	0	0	0
1	-340	0	0	0	0	0
1	-339	0	0	0	0	0
1	-338	0	0	0	0	0
1	-337	0	0	0	0	0
1	-336	0	0	0	0	0
1	-335	0	0	0	0	0
1	-334	0	0	0	0	0
1	-333	0	0	0	0	0
1	-332	0	0	0	0	0
1	-331	0	0	0	0	0
1	-330	0	0	0	0	0
1	-329	0	0	0	0	0
1	-328	0	0	0	0	0
1	-327	0	0	0	0	0
1	-326	1	0	0	0	0
1	-325	1	0	0	0	0
1	-324	1	0	0	0	0
1	-323	1	0	0	0	0
1	-322	1	0	0	0	0
1	-321	1	0	0	0	0
1	-320	1	0	0	0	0
1	-319	1	0	0	0	0
1	-318	1	0	0	0	0
1	-317	0	0	0	0	0
1	-316	0	0	0	0	0
1	-315	0	0	0	0	0
1	-314	0	0	0	0	0
1	-313	0	0	0	0	0
1	-312	0	0	0	0	0
1	-311	0	0	0	0	0
1	-310	0	0	0	0	0
1	-309	0	0	0	0	0
1	-308	0	0	0	0	0
1	-307	0	0	0	0	0
1	-306	0	0	0	0	0
1	-305	0	0	0	0	0
1	-304	0	0	0	0	0
1	-303	0	0	0	0	0
1	-302	0	0	0	0	0
1	-301	0	0	0	0	0
1	-300	0	1	0	0	0
1	-299	0	1	0	0	0
1	-298	0	1	0	0	0
1	-297	0	1	0	0	0
1	-296	0	1	0	0	0
1	-295	0	1	0	0	0
1	-294	0	1	0	0	0
1	-293	0	1	0	0	0
1	-292	0	1	0	0	0
1	-291	1	1	0	0	0
1	-290	1	1	0	0	0
1	-289	1	1	0	0	0
1	-288	1	0	0	0	0
1	-287	1	1	0	0	0
1	-286	1	1	0	0	0
1	-285	1	1	0	0	0
1	-284	0	1	0	0	0
1	-283	0	1	0	0	0
1	-282	0	1	0	0	0
1	-281	0	1	0	0	0
1	-280	0	1	0	0	0
1	-279	0	0	0	0	0
1	-278	0	0	0	0	0
1	-277	0	0	0	0	0
1	-276	0	0	0	0	0
1	-275	1	0	0	0	0
1	-274	1	0	0	0	0
1	-273	1	0	0	0	0
1	-272	1	0	0	0	0
1	-271	1	0	0	0	0
1	-270	1	0	0	0	0
1	-269	1	0	0	0	0
1	-268	1	0	0	0	0
1	-267	1	0	0	0	0
1	-266	1	0	0	0	0
1	-265	1	0	0	0	0
1	-264	0	0	0	0	0
1	-263	0	0	0	0	0
1	-262	0	0	0	0	0
1	-261	0	0	0	0	0
1	-260	0	0	0	0	0
1	-259	0	0	0	0	0
1	-258	0	0	0	0	0
1	-257	0	0	0	0	0
1	-256	0	0	0	0	0
1	-255	0	0	0	0	0
1	-254	0	0	0	0	0
1	-253	0	0	0	0	0
1	-252	0	0	0	0	0
1	-251	0	0	0	0	0
1	-250	0	0	0	0	0
1	-249	0	0	0	0	0
1	-248	0	0	0	0	0
1	-247	0	0	0	0	0
1	-246	0	0	0	0	0
1	-245	0	0	0	0	0
1	-244	0	0	0	0	0
1	-243	0	0	0	0	0
1	-242	0	1	0	0	0
1	-241	0	1	0	0	0
1	-240	0	1	0	0	0
1	-239	0	1	0	0	0
1	-238	0	1	0	0	0
1	-237	0	1	0	0	0
1	-236	0	1	0	0	0
1	-235	0	1	0	0	0
1	-234	0	0	0	0	0
1	-233	0	0	0	0	0
1	-232	0	0	0	0	0
1	-231	0	0	0	0	0
1	-230	0	0	0	0	0
1	-229	0	0	0	0	0
1	-228	0	0	0	0	0
1	-227	0	0	0	0	0
1	-226	0	0	0	0	0
1	-225	0	0	0	0	0
1	-224	0	0	0	0	0
1	-223	0	0	0	0	0
1	-222	0	0	0	0	0
1	-221	0	0	0	0	0
1	-220	0	0	0	0	0
1	-219	0	0	0	0	0
1	-218	0	0	0	0	0
1	-217	0	0	0	0	0
1	-216	0	0	0	0	0
1	-215	0	0	0	0	0
1	-214	0	0	0	0	0
1	-213	0	0	0	0	0
1	-212	0	0	0	0	0
1	-211	0	0	0	0	0
1	-210	0	0	0	0	0
1	-209	0	0	0	0	0
1	-208	0	0	0	0	0
1	-207	0	0	0	0	0
1	-206	0	0	0	0	0
1	-205	0	0	0	0	0
1	-204	0	0	0	0	0
1	-203	0	0	0	0	0
1	-202	0	0	0	0	0
1	-201	0	0	0	0	0
1	-200	0	0	0	0	0
1	-199	0	0	0	0	0
1	-198	0	0	0	0	0
1	-197	0	0	0	0	0
1	-196	1	0	0	0	0
1	-195	1	0	0	0	0
1	-194	1	0	0	0	0
1	-193	1	0	0	0	0
1	-192	1	0	0	0	0
1	-191	1	0	0	0	0
1	-190	1	0	0	0	0
1	-189	1	0	0	0	0
1	-188	1	0	0	0	0
1	-187	0	0	0	0	0
1	-186	0	0	0	0	0
1	-185	0	0	0	0	0
1	-184	0	0	0	0	0
1	-183	0	0	0	0	0
1	-182	0	0	0	0	0
1	-181	0	0	0	0	0
1	-180	0	0	0	0	0
1	-179	0	0	0	0	0
1	-178	0	0	0	0	0
1	-177	0	0	0	0	0
1	-176	0	0	0	0	0
1	-175	0	0	0	0	0
1	-174	0	0	0	0	0
1	-173	0	0	0	0	0
1	-172	0	0	0	0	0
1	-171	1	0	0	0	0
1	-170	1	0	0	0	0
1	-169	1	0	0	0	0
1	-168	1	0	0	0	0
1	-167	1	0	0	0	0
1	-166	1	0	0	0	0
1	-165	2	0	0	0	0
1	-164	2	0	0	0	0
1	-163	1	0	0	0	0
1	-162	1	0	0	0	0
1	-161	1	0	0	0	0
1	-160	1	0	0	0	0
1	-159	1	0	0	0	0
1	-158	1	0	0	0	0
1	-157	1	0	0	0	0
1	-156	0	0	0	0	0
1	-155	0	0	0	0	0
1	-154	0	1	0	0	0
1	-153	0	1	0	0	0
1	-152	0	1	0	0	0
1	-151	0	1	0	0	0
1	-150	0	1	0	0	0
1	-149	0	1	0	0	0
1	-148	0	1	0	0	0
1	-147	0	1	0	0	0
1	-146	0	0	0	0	0
1	-145	0	0	0	0	0
1	-144	0	0	0	0	0
1	-143	0	0	0	0	0
1	-142	0	0	0	0	0
1	-141	0	0	0	0	0
1	-140	0	0	0	0	0
1	-139	0	0	0	0	0
1	-138	0	0	0	0	0
1	-137	0	0	0	0	0
1	-136	0	0	0	0	0
1	-135	0	0	0	0	0
1	-134	1	0	0	0	0
1	-133	1	0	0	0	0
1	-132	1	0	0	0	0
1	-131	1	0	0	0	0
1	-130	1	0	0	0	0
1	-129	1	0	0	0	0
1	-128	1	0	0	0	0
1	-127	1	0	0	0	0
1	-126	1	1	0	0	0
1	-125	0	1	0	0	0
1	-124	0	1	0	0	0
1	-123	0	1	0	0	0
1	-122	0	2	0	0	0
1	-121	0	2	0	0	0
1	-120	0	2	0	0	0
1	-119	0	2	0	0	0
1	-118	0	1	0	0	0
1	-117	0	1	0	0	0
1	-116	0	1	0	0	0
1	-115	0	1	0	0	0
1	-114	0	0	0	0	0
1	-113	0	0	0	0	0
1	-112	0	0	0	0	0
1	-111	0	0	0	0	0
1	-110	0	0	0	0	0
1	-109	0	0	0	0	0
1	-108	0	0	0	0	0
1	-107	0	0	0	0	0
1	-106	0	0	0	0	0
1	-105	0	0	0	0	0
1	-104	0	0	0	0	0
1	-103	0	0	0	0	0
1	-102	0	0	0	0	0
1	-101	1	0	0	0	0
1	-100	1	0	0	0	0
1	-99	1	0	0	0	0
1	-98	1	0	0	0	0
1	-97	1	0	0	0	0
1	-96	1	0	0	0	0
1	-95	1	0	0	0	0
1	-94	1	0	0	0	0
1	-93	0	0	0	0	0
1	-92	0	0	0	0	0
1	-91	0	0	0	0	0
1	-90	0	0	0	0	0
1	-89	0	0	0	0	0
1	-88	0	0	0	0	0
1	-87	0	0	0	0	0
1	-86	0	0	0	0	0
1	-85	0	0	0	0	0
1	-84	0	0	0	0	0
1	-83	0	0	0	0	0
1	-82	0	0	0	0	0
1	-81	0	0	0	0	0
1	-80	0	0	0	0	0
1	-79	1	0	0	0	0
1	-78	2	0	0	0	0
1	-77	2	0	0	0	0
1	-76	2	0	0	0	0
1	-75	2	0	0	0	0
1	-74	2	0	0	0	0
1	-73	2	0	0	0	0
1	-72	2	0	0	0	0
1	-71	2	0	0	0	0
1	-70	1	0	0	0	0
1	-69	1	0	0	0	0
1	-68	0	0	0	0	0
1	-67	0	0	0	0	0
1	-66	0	0	0	0	0
1	-65	0	0	0	0	0
1	-64	0	0	0	0	0
1	-63	0	0	0	0	0
1	-62	0	0	0	0	0
1	-61	0	1	0	0	0
1	-60	0	1	0	0	0
1	-59	0	1	0	0	0
1	-58	0	1	0	0	0
1	-57	0	1	0	0	0
1	-56	0	2	0	0	0
1	-55	0	2	0	0	0
1	-54	0	1	0	0	0
1	-53	0	1	0	0	0
1	-52	0	1	0	0	0
1	-51	0	1	0	0	0
1	-50	0	1	0	0	0
1	-49	0	0	0	0	0
1	-48	0	0	0	0	0
1	-47	0	0	0	0	0
1	-46	0	0	0	0	0
1	-45	0	0	0	0	0
1	-44	0	0	0	0	0
1	-43	0	0	0	0	0
1	-42	0	0	0	0	0
1	-41	0	0	0	0	0
1	-40	0	0	0	0	0
1	-39	0	0	0	0	0
1	-38	0	0	0	0	0
1	-37	0	0	0	0	0
1	-36	0	0	0	0	0
1	-35	0	0	0	0	0
1	-34	0	0	0	0	0
1	-33	0	2	0	0	0
1	-32	0	2	0	0	0
1	-31	0	2	0	0	0
1	-30	0	2	0	0	0
1	-29	0	2	0	0	0
1	-28	0	2	0	0	0
1	-27	0	2	0	0	0
1	-26	0	2	0	0	0
1	-25	0	3	0	0	0
1	-24	0	3	0	0	0
1	-23	0	3	0	0	0
1	-22	0	3	0	0	0
1	-21	1	3	0	0	0
1	-20	2	4	0	0	0
1	-19	3	4	0	0	0
1	-18	3	5	0	0	0
1	-17	3	8	0	0	0
1	-16	4	10	0	0	0
1	-15	7	14	0	0	0
1	-14	7	14	0	0	0
1	-13	9	16	0	1	0
1	-12	13	16	0	2	0
1	-11	18	16	0	3	0
1	-10	19	17	0	4	0
1	-9	19	17	0	4	0
1	-8	19	12	0	4	0
1	-7	19	7	0	8	0
1	-6	15	3	0	8	0
1	-5	15	2	0	8	0
1	-4	14	2	0	9	0
1	-3	11	1	0	9	0
1	-2	6	0	0	9	0
1	-1	4	0	0	9	0
1	0	4	0	0	11	0
1	1	0	0	0	11	0
1	2	0	0	0	8	0
1	3	0	0	0	5	0
1	4	0	0	0	5	0
1	5	0	0	0	4	0
1	6	0	0	0	3	0
1	7	0	0	0	3	0
1	8	0	0	0	2	0
1	9	0	0	0	1	0
1	10	0	0	0	0	0
1	11	0	0	0	0	0
1	12	0	0	1	0	0
1	13	0	0	1	0	0
1	14	0	0	1	0	0
1	15	0	0	1	0	0
1	16	0	0	1	0	0
1	17	0	0	1	0	0
1	18	0	0	1	0	0
1	19	0	0	1	0	0
1	20	0	0	0	0	0
1	21	0	0	0	0	0
1	22	0	0	0	0	0
1	23	0	0	0	0	0
1	24	0	0	0	0	0
1	25	0	0	0	0	0
1	26	0	0	0	0	0
1	27	0	0	0	0	0
1	28	0	0	0	0	0
1	29	0	0	0	0	0
1	30	0	0	0	0	0
1	31	0	0	0	0	0
1	32	0	0	0	0	0
1	33	0	0	1	0	0
1	34	0	0	1	0	0
1	35	0	0	1	0	0
1	36	0	0	1	0	0
1	37	0	0	1	0	0
1	38	0	0	1	0	0
1	39	0	0	1	0	0
1	40	0	0	1	0	0
1	41	0	0	0	0	0
1	42	0	0	0	0	0
1	43	0	0	1	0	0
1	44	0	0	1	0	0
1	45	0	0	1	0	0
1	46	0	0	1	0	0
1	47	0	0	1	0	0
1	48	0	0	1	0	0
1	49	0	0	1	0	0
1	50	0	0	0	0	0
1	51	0	0	0	0	0
1	52	0	0	0	0	0
1	53	0	0	0	0	0
1	54	0	0	0	0	0
1	55	0	0	1	0	0
1	56	0	0	1	0	0
1	57	0	0	1	0	0
1	58	0	0	1	0	0
1	59	0	0	1	0	0
1	60	0	0	1	0	0
1	61	0	0	1	0	0
1	62	0	0	1	0	0
1	63	0	0	0	0	0
1	64	0	0	0	0	0
1	65	0	0	0	0	0
1	66	0	0	0	0	0
1	67	0	0	0	0	0
1	68	0	0	0	0	0
1	69	0	0	0	0	0
1	70	0	0	0	0	0
1	71	0	0	0	0	0
1	72	0	0	0	0	0
1	73	0	0	0	0	0
1	74	0	0	0	0	0
1	75	0	0	0	0	0
1	76	0	0	0	0	0
1	77	0	0	0	0	0
1	78	0	0	0	0	0
1	79	0	0	0	0	0
1	80	0	0	0	0	0
1	81	0	0	0	0	0
1	82	0	0	0	0	0
1	83	0	0	0	0	0
1	84	0	0	0	0	0
1	85	0	0	0	0	0
1	86	0	0	0	0	0
1	87	0	0	0	0	0
1	88	0	0	0	0	0
1	89	0	0	0	0	0
1	90	0	0	0	0	0
1	91	0	0	0	0	1
1	92	0	0	0	0	1
1	93	0	0	0	0	2
1	94	0	0	0	0	2
1	95	0	0	0	0	2
1	96	0	0	0	0	2
1	97	0	0	0	0	2
1	98	0	0	0	0	1
1	99	0	0	0	0	1
1	100	0	0	0	0	0
1	101	0	0	0	0	0
1	102	0	0	0	0	0
1	103	0	0	0	0	0
1	104	0	0	0	0	0
1	105	0	0	0	0	0
1	106	0	0	0	0	0
1	107	0	0	0	0	0
1	108	0	0	0	0	0
1	109	0	0	0	0	0
1	110	0	0	0	0	0
1	111	0	0	0	0	0
1	112	0	0	0	0	0
1	113	0	0	0	0	0
1	114	0	0	0	0	0
1	115	0	0	0	0	0
1	116	0	0	0	0	0
1	117	0	0	1	0	0
1	118	0	0	1	0	0
1	119	0	0	1	0	0
1	120	0	0	1	0	0
1	121	0	0	1	0	0
1	122	0	0	1	0	0
1	123	0	0	1	0	0
1	124	0	0	1	0	0
1	125	0	0	1	0	0
1	126	0	0	1	0	0
1	127	0	0	1	0	0
1	128	0	0	1	0	0
1	129	0	0	1	0	0
1	130	0	0	1	0	0
1	131	0	0	1	0	0
1	132	0	0	1	0	0
1	133	0	0	1	0	0
1	134	0	0	0	0	0
1	135	0	0	0	0	0
1	136	0	0	0	0	0
1	137	0	0	0	0	0
1	138	0	0	0	0	0
1	139	0	0	0	0	0
1	140	0	0	0	0	1
1	141	0	0	0	0	1
1	142	0	0	0	0	1
1	143	0	0	0	0	1
1	144	0	0	0	0	1
1	145	0	0	0	0	1
1	146	0	0	0	0	1
1	147	0	0	0	0	1
1	148	0	0	0	0	0
1	149	0	0	0	0	0
1	150	0	0	0	0	0
1	151	0	0	0	0	0
1	152	0	0	0	0	0
1	153	0	0	0	0	0
1	154	0	0	0	0	0
1	155	0	0	0	0	0
1	156	0	0	0	0	0
1	157	0	0	0	0	0
1	158	0	0	0	0	0
1	159	0	0	0	0	0
1	160	0	0	0	0	0
1	161	0	0	0	0	0
1	162	0	0	0	0	0
1	163	0	0	0	0	0
1	164	0	0	0	0	0
1	165	0	0	0	0	0
1	166	0	0	0	0	0
1	167	0	0	0	0	0
1	168	0	0	0	0	0
1	169	0	0	0	0	0
1	170	0	0	0	0	0
1	171	0	0	0	0	0
1	172	0	0	0	0	0
1	173	0	0	0	0	0
1	174	0	0	0	0	0
1	175	0	0	0	0	0
1	176	0	0	0	0	0
1	177	0	0	0	0	0
1	178	0	0	0	0	0
1	179	0	0	0	0	0
1	180	0	0	0	0	0
1	181	0	0	0	0	0
1	182	0	0	0	0	0
1	183	0	0	0	0	0
1	184	0	0	0	0	0
1	185	0	0	0	0	0
1	186	0	0	0	0	0
1	187	0	0	0	0	0
1	188	0	0	0	0	0
1	189	0	0	0	0	0
1	190	0	0	0	0	0
1	191	0	0	0	0	0
1	192	0	0	0	0	0
1	193	0	0	0	0	0
1	194	0	0	0	0	0
1	195	0	0	0	0	0
1	196	0	0	0	0	0
1	197	0	0	0	0	0
1	198	0	0	0	0	0
1	199	0	0	0	0	0
1	200	0	0	0	0	0
1	201	0	0	0	0	0
1	202	0	0	0	0	0
1	203	0	0	0	0	0
1	204	0	0	0	0	0
1	205	0	0	0	0	0
1	206	0	0	0	0	0
1	207	0	0	0	0	0
1	208	0	0	0	0	0
1	209	0	0	0	0	0
1	210	0	0	0	0	0
1	211	0	0	0	0	0
1	212	0	0	0	0	0
1	213	0	0	0	0	0
1	214	0	0	0	0	0
1	215	0	0	0	0	0
1	216	0	0	0	0	0
1	217	0	0	0	0	0
1	218	0	0	0	0	0
1	219	0	0	0	0	0
1	220	0	0	0	0	0
1	221	0	0	0	0	0
1	222	0	0	0	0	0
1	223	0	0	0	0	0
1	224	0	0	0	0	0
1	225	0	0	0	0	0
1	226	0	0	0	0	0
1	227	0	0	0	0	0
1	228	0	0	0	0	0
1	229	0	0	0	0	0
1	230	0	0	0	0	0
1	231	0	0	0	0	0
1	232	0	0	0	0	0
1	233	0	0	0	0	0
1	234	0	0	0	0	0
1	235	0	0	0	0	0
1	236	0	0	0	0	0
1	237	0	0	0	0	0
1	238	0	0	0	0	0
1	239	0	0	0	0	0
1	240	0	0	0	0	0
1	241	0	0	0	0	0
1	242	0	0	0	0	0
1	243	0	0	0	0	0
1	244	0	0	0	0	0
1	245	0	0	0	0	0
1	246	0	0	0	0	0
1	247	0	0	0	0	0
1	248	0	0	0	0	0
1	249	0	0	0	0	0
1	250	0	0	0	0	0
1	251	0	0	0	0	0
1	252	0	0	0	0	0
1	253	0	0	0	0	0
1	254	0	0	0	0	0
1	255	0	0	0	0	0
1	256	0	0	0	0	0
1	257	0	0	0	0	0
1	258	0	0	0	0	0
1	259	0	0	0	0	0
1	260	0	0	0	0	0
1	261	0	0	0	0	0
1	262	0	0	0	0	0
1	263	0	0	0	0	0
1	264	0	0	0	0	0
1	265	0	0	0	0	0
1	266	0	0	0	0	0
1	267	0	0	0	0	0
1	268	0	0	0	0	0
1	269	0	0	0	0	0
1	270	0	0	0	0	0
1	271	0	0	0	0	0
1	272	0	0	1	0	0
1	273	0	0	1	0	0
1	274	0	0	1	0	0
1	275	0	0	1	0	0
1	276	0	0	1	0	0
1	277	0	0	1	0	0
1	278	0	0	1	0	0
1	279	0	0	0	0	0
1	280	0	0	0	0	0
1	281	0	0	0	0	0
1	282	0	0	0	0	0
1	283	0	0	0	0	0
1	284	0	0	0	0	0
1	285	0	0	0	0	0
1	286	0	0	0	0	0
1	287	0	0	0	0	0
1	288	0	0	0	0	0
1	289	0	0	0	0	0
1	290	0	0	0	0	0
1	291	0	0	0	0	0
1	292	0	0	0	0	0
1	293	0	0	0	0	0
1	294	0	0	0	0	0
1	295	0	0	0	0	0
1	296	0	0	0	0	0
1	297	0	0	0	0	0
1	298	0	0	0	0	0
1	299	0	0	0	0	0
1	300	0	0	0	0	0
1	301	0	0	0	0	0
1	302	0	0	0	0	0
1	303	0	0	0	0	0
1	304	0	0	0	0	0
1	305	0	0	0	0	0
1	306	0	0	0	0	0
1	307	0	0	0	0	0
1	308	0	0	0	0	0
1	309	0	0	0	0	0
1	310	0	0	0	0	0
1	311	0	0	0	0	0
1	312	0	0	0	0	0
1	313	0	0	0	0	0
1	314	0	0	0	0	0
1	315	0	0	0	0	0
1	316	0	0	0	0	0
1	317	0	0	0	0	0
1	318	0	0	0	0	0
1	319	0	0	0	0	0
1	320	0	0	0	0	0
1	321	0	0	0	0	0
1	322	0	0	0	0	0
1	323	0	0	0	0	0
1	324	0	0	0	0	0
1	325	0	0	0	0	0
1	326	0	0	0	0	0
1	327	0	0	0	0	0
1	328	0	0	0	0	0
1	329	0	0	0	0	0
1	330	0	0	0	0	0
1	331	0	0	0	0	0
1	332	0	0	0	0	0
1	333	0	0	0	0	0
1	334	0	0	0	0	1
1	335	0	0	0	0	1
1	336	0	0	0	0	1
1	337	0	0	1	0	1
1	338	0	0	1	0	1
1	339	0	0	1	0	1
1	340	0	0	1	0	1
1	341	0	0	2	0	1
1	342	0	0	2	0	1
1	343	0	0	2	0	1
1	344	0	0	2	0	2
1	345	0	0	2	0	1
1	346	0	0	2	0	2
1	347	0	0	1	0	2
1	348	0	0	1	0	2
1	349	0	0	0	0	2
1	350	0	0	0	0	2
1	351	0	0	0	0	2
1	352	0	0	0	0	2
1	353	0	0	0	0	1
1	354	0	0	0	0	0
1	355	0	0	0	0	0
1	356	0	0	0	0	0
1	357	0	0	0	0	0
1	358	0	0	0	0	0
1	359	0	0	0	0	0
1	360	0	0	0	0	0
1	361	0	0	0	0	0
1	362	0	0	0	0	0
1	363	0	0	0	0	0
1	364	0	0	0	0	0
1	365	0	0	0	0	0
1	366	0	0	0	0	0
1	367	0	0	0	0	0
1	368	0	0	0	0	0
1	369	0	0	0	0	0
1	370	0	0	0	0	0
1	371	0	0	0	0	0
1	372	0	0	0	0	0
1	373	0	0	0	0	0
1	374	0	0	0	0	0
1	375	0	0	0	0	0
1	376	0	0	0	0	0
1	377	0	0	0	0	0
1	378	0	0	0	0	0
1	379	0	0	0	0	0
1	380	0	0	0	0	0
1	381	0	0	0	0	0
1	382	0	0	0	0	0
1	383	0	0	0	0	0
1	384	0	0	0	0	0
1	385	0	0	0	0	0
1	386	0	0	0	0	0
1	387	0	0	0	0	0
1	388	0	0	0	0	0
1	389	0	0	0	0	0
1	390	0	0	0	0	0
1	391	0	0	0	0	0
1	392	0	0	0	0	0
1	393	0	0	0	0	0
1	394	0	0	0	0	0
1	395	0	0	0	0	0
1	396	0	0	0	0	0
1	397	0	0	0	0	0
1	398	0	0	0	0	0
1	399	0	0	0	0	0
1	400	0	0	0	0	0
1	401	0	0	0	0	0
1	402	0	0	0	0	0
1	403	0	0	0	0	0
1	404	0	0	0	0	0
1	405	0	0	0	0	0
1	406	0	0	0	0	0
1	407	0	0	0	0	0
1	408	0	0	0	0	0
1	409	0	0	0	0	0
1	410	0	0	0	0	0
1	411	0	0	0	0	0
1	412	0	0	0	0	0
1	413	0	0	0	0	1
1	414	0	0	0	0	1
1	415	0	0	0	0	1
1	416	0	0	0	0	1
1	417	0	0	1	0	1
1	418	0	0	1	0	1
1	419	0	0	1	0	1
1	420	0	0	1	0	1
1	421	0	0	1	0	0
1	422	0	0	1	0	0
1	423	0	0	1	0	0
1	424	0	0	0	0	0
1	425	0	0	0	0	0
1	426	0	0	0	0	0
1	427	0	0	0	0	0
1	428	0	0	0	0	0
1	429	0	0	0	0	0
1	430	0	0	0	0	0
1	431	0	0	0	0	0
1	432	0	0	0	0	0
1	433	0	0	0	0	0
1	434	0	0	0	0	0
1	435	0	0	0	0	0
1	436	0	0	1	0	0
1	437	0	0	1	0	0
1	438	0	0	2	0	0
1	439	0	0	2	0	0
1	440	0	0	2	0	0
1	441	0	0	2	0	0
1	442	0	0	2	0	0
1	443	0	0	2	0	0
1	444	0	0	2	0	0
1	445	0	0	0	0	0
1	446	0	0	0	0	0
1	447	0	0	0	0	0
1	448	0	0	0	0	0
1	449	0	0	0	0	0
1	450	0	0	0	0	0
1	451	0	0	0	0	0
1	452	0	0	0	0	0
1	453	0	0	0	0	0
1	454	0	0	0	0	0
1	455	0	0	0	0	0
1	456	0	0	0	0	0
1	457	0	0	0	0	0
1	458	0	0	0	0	0
1	459	0	0	0	0	0
1	460	0	0	0	0	0
1	461	0	0	0	0	1
1	462	0	0	0	0	1
1	463	0	0	0	0	1
1	464	0	0	0	0	1
1	465	0	0	0	0	1
1	466	0	0	0	0	1
1	467	0	0	0	0	1
1	468	0	0	0	0	1
1	469	0	0	0	0	0
1	470	0	0	0	0	0
1	471	0	0	0	0	0
1	472	0	0	0	0	0
1	473	0	0	0	0	0
1	474	0	0	0	0	0
1	475	0	0	0	0	0
1	476	0	0	0	0	0
1	477	0	0	0	0	0
1	478	0	0	0	0	0
1	479	0	0	0	0	0
1	480	0	0	0	0	0
1	481	0	0	0	0	0
1	482	0	0	0	0	0
1	483	0	0	0	0	0
1	484	0	0	0	0	0
1	485	0	0	0	0	0
1	486	0	0	0	0	0
1	487	0	0	0	0	0
1	488	0	0	0	0	0
1	489	0	0	0	0	0
1	490	0	0	0	0	0
1	491	0	0	0	0	0
1	492	0	0	0	0	0
1	493	0	0	1	0	0
1	494	0	0	2	0	0
1	495	0	0	2	0	0
1	496	0	0	2	0	0
1	497	0	0	2	0	0
1	498	0	0	2	0	0
1	499	0	0	2	0	0
1	500	0	0	2	0	0
2	-500	0	0	0	0	1
2	-499	0	0	0	0	1
2	-498	0	0	0	0	1
2	-497	0	0	0	0	1
2	-496	0	0	0	0	1
2	-495	0	0	0	0	1
2	-494	0	0	0	0	1
2	-493	0	0	0	0	1
2	-492	0	0	0	0	0
2	-491	0	0	0	0	0
2	-490	0	0	0	0	0
2	-489	0	0	0	0	0
2	-488	0	0	0	0	0
2	-487	0	0	0	0	0
2	-486	0	0	0	0	0
2	-485	0	0	0	0	0
2	-484	0	0	0	0	0
2	-483	0	0	0	0	0
2	-482	0	0	0	0	0
2	-481	0	0	0	0	0
2	-480	0	0	0	0	0
2	-479	0	0	0	0	0
2	-478	0	0	0	0	0
2	-477	0	0	0	0	0
2	-476	0	0	0	0	0
2	-475	0	0	0	0	0
2	-474	0	0	0	0	0
2	-473	0	0	0	0	0
2	-472	0	0	0	0	0
2	-471	0	0	0	0	0
2	-470	0	0	0	0	0
2	-469	0	0	0	0	0
2	-468	0	0	0	0	0
2	-467	0	0	0	0	0
2	-466	0	0	0	0	0
2	-465	0	0	0	0	1
2	-464	0	0	0	0	1
2	-463	0	0	0	0	2
2	-462	0	0	0	0	2
2	-461	0	0	0	0	2
2	-460	0	0	0	0	2
2	-459	0	0	0	0	2
2	-458	0	0	0	0	2
2	-457	0	0	0	0	1
2	-456	0	0	0	0	1
2	-455	0	0	0	0	0
2	-454	0	0	0	0	0
2	-453	0	0	0	0	0
2	-452	0	0	0	0	0
2	-451	0	0	0	0	0
2	-450	0	0	0	0	0
2	-449	0	0	0	0	0
2	-448	0	0	0	0	0
2	-447	0	0	0	0	0
2	-446	0	0	0	0	0
2	-445	0	0	0	0	0
2	-444	0	0	0	0	0
2	-443	0	0	0	0	0
2	-442	0	0	0	0	0
2	-441	0	0	0	0	0
2	-440	0	0	0	0	0
2	-439	0	0	0	0	0
2	-438	0	0	0	0	0
2	-437	0	0	0	0	0
2	-436	0	0	0	0	0
2	-435	0	0	0	0	0
2	-434	0	0	0	0	0
2	-433	0	0	0	0	0
2	-432	0	0	0	0	0
2	-431	0	0	0	0	0
2	-430	0	0	0	0	0
2	-429	0	0	0	0	0
2	-428	0	0	0	0	0
2	-427	0	0	0	0	0
2	-426	0	0	0	0	0
2	-425	0	0	0	0	0
2	-424	0	0	0	0	0
2	-423	0	0	0	0	0
2	-422	0	0	0	0	0
2	-421	0	0	0	0	0
2	-420	0	0	0	0	0
2	-419	0	0	0	0	0
2	-418	0	0	0	0	0
2	-417	0	0	0	0	0
2	-416	0	0	0	0	0
2	-415	0	0	0	0	0
2	-414	0	0	0	0	0
2	-413	0	0	0	0	0
2	-412	0	0	0	0	0
2	-411	0	0	0	0	0
2	-410	0	0	0	0	0
2	-409	0	0	0	0	0
2	-408	0	0	0	0	0
2	-407	0	0	0	0	0
2	-406	0	0	0	0	0
2	-405	0	0	0	0	0
2	-404	0	0	0	0	0
2	-403	0	0	0	0	0
2	-402	0	0	0	0	0
2	-401	0	0	0	0	0
2	-400	0	0	0	0	0
2	-399	0	0	0	0	0
2	-398	0	0	0	0	0
2	-397	0	0	0	0	0
2	-396	0	0	0	0	0
2	-395	0	0	0	0	0
2	-394	0	0	0	0	0
2	-393	0	0	0	0	0
2	-392	0	0	0	0	0
2	-391	0	0	0	0	0
2	-390	0	0	0	0	0
2	-389	0	0	0	0	0
2	-388	0	0	0	0	0
2	-387	0	0	0	0	0
2	-386	0	0	0	0	0
2	-385	0	0	0	0	0
2	-384	0	0	0	0	0
2	-383	0	0	0	0	0
2	-382	0	0	0	0	0
2	-381	0	0	0	0	0
2	-380	0	0	0	0	0
2	-379	0	0	0	0	0
2	-378	0	0	0	0	0
2	-377	0	0	0	0	0
2	-376	0	0	0	0	0
2	-375	0	0	0	0	0
2	-374	0	0	0	0	0
2	-373	0	0	0	0	0
2	-372	0	0	0	0	0
2	-371	0	0	0	0	0
2	-370	0	0	0	0	0
2	-369	0	0	0	0	0
2	-368	0	0	0	0	0
2	-367	0	0	0	0	0
2	-366	0	0	0	0	0
2	-365	0	0	0	0	0
2	-364	0	0	0	0	0
2	-363	0	0	0	0	0
2	-362	0	0	0	0	0
2	-361	0	0	0	0	0
2	-360	0	0	0	0	0
2	-359	0	0	0	0	0
2	-358	0	0	0	0	0
2	-357	0	0	0	0	0
2	-356	0	0	0	0	0
2	-355	0	0	0	0	0
2	-354	0	0	0	0	0
2	-353	0	0	0	0	0
2	-352	0	0	0	0	0
2	-351	0	0	0	0	0
2	-350	0	0	0	0	0
2	-349	0	0	0	0	0
2	-348	0	0	0	0	0
2	-347	0	0	0	0	0
2	-346	0	0	0	0	0
2	-345	0	0	0	0	0
2	-344	0	0	0	0	0
2	-343	0	0	0	0	0
2	-342	0	0	0	0	0
2	-341	0	0	0	0	1
2	-340	0	0	0	0	1
2	-339	0	0	0	0	1
2	-338	0	0	0	0	1
2	-337	0	0	0	0	1
2	-336	0	0	0	0	1
2	-335	0	0	0	0	1
2	-334	0	0	0	0	0
2	-333	0	0	0	0	0
2	-332	0	0	0	0	0
2	-331	0	0	0	0	0
2	-330	0	0	0	0	0
2	-329	0	0	0	0	0
2	-328	0	0	0	0	0
2	-327	0	0	0	0	0
2	-326	0	0	0	0	0
2	-325	0	0	0	0	0
2	-324	0	0	0	0	0
2	-323	0	0	0	0	0
2	-322	0	0	0	0	0
2	-321	0	0	0	0	0
2	-320	0	0	0	0	0
2	-319	0	0	0	0	0
2	-318	0	0	0	0	0
2	-317	0	0	0	0	0
2	-316	0	0	0	0	0
2	-315	0	0	0	0	0
2	-314	0	0	0	0	0
2	-313	0	0	0	0	0
2	-312	0	0	0	0	0
2	-311	0	0	0	0	0
2	-310	0	0	0	0	0
2	-309	0	0	0	0	0
2	-308	0	0	0	0	0
2	-307	0	0	0	0	0
2	-306	0	0	0	0	0
2	-305	0	0	0	0	0
2	-304	0	0	0	0	0
2	-303	0	0	0	0	0
2	-302	0	0	0	0	0
2	-301	0	0	0	0	0
2	-300	0	0	0	0	0
2	-299	0	0	0	0	0
2	-298	0	0	0	0	0
2	-297	0	0	0	0	0
2	-296	0	0	0	0	0
2	-295	0	0	0	0	0
2	-294	0	0	0	0	1
2	-293	0	0	0	0	1
2	-292	0	0	0	0	1
2	-291	0	0	0	0	1
2	-290	0	0	0	0	1
2	-289	0	0	0	0	1
2	-288	0	0	0	0	1
2	-287	0	0	0	0	0
2	-286	0	0	0	0	0
2	-285	0	0	0	0	0
2	-284	0	0	0	0	0
2	-283	0	0	0	0	0
2	-282	0	0	0	0	0
2	-281	0	0	0	0	0
2	-280	0	0	0	0	0
2	-279	0	0	0	0	0
2	-278	0	0	0	0	0
2	-277	0	0	0	0	0
2	-276	0	0	0	0	0
2	-275	0	0	0	0	0
2	-274	0	0	0	0	0
2	-273	0	0	0	0	0
2	-272	0	0	0	0	0
2	-271	0	0	0	0	0
2	-270	0	0	0	0	0
2	-269	0	0	0	0	0
2	-268	0	0	0	0	0
2	-267	0	0	0	0	1
2	-266	0	0	0	0	2
2	-265	0	0	0	0	2
2	-264	0	0	0	0	2
2	-263	0	0	0	0	2
2	-262	0	0	0	0	2
2	-261	0	0	0	0	2
2	-260	0	0	0	0	2
2	-259	0	0	0	0	1
2	-258	0	0	0	0	0
2	-257	0	0	0	0	0
2	-256	0	0	0	0	0
2	-255	0	0	0	0	0
2	-254	0	0	0	0	0
2	-253	0	0	0	0	0
2	-252	0	0	0	0	0
2	-251	0	0	0	0	0
2	-250	0	0	0	0	0
2	-249	0	0	0	0	0
2	-248	0	0	0	0	0
2	-247	0	0	0	0	0
2	-246	0	0	0	0	0
2	-245	0	0	0	0	0
2	-244	0	0	0	0	0
2	-243	0	0	0	0	0
2	-242	0	0	1	0	0
2	-241	0	0	1	0	0
2	-240	0	0	1	0	0
2	-239	0	0	1	0	0
2	-238	0	0	1	0	0
2	-237	0	0	1	0	0
2	-236	0	0	1	0	0
2	-235	0	0	1	0	0
2	-234	0	0	1	0	0
2	-233	0	0	1	0	0
2	-232	0	0	0	0	0
2	-231	0	0	1	0	0
2	-230	0	0	1	0	0
2	-229	0	0	2	0	0
2	-228	0	0	2	0	1
2	-227	0	0	2	0	1
2	-226	0	0	2	0	1
2	-225	0	0	2	0	1
2	-224	0	0	2	0	1
2	-223	0	0	2	0	1
2	-222	0	0	2	0	1
2	-221	0	0	2	0	1
2	-220	0	0	2	0	0
2	-219	0	0	2	0	0
2	-218	0	0	1	0	1
2	-217	0	0	1	0	1
2	-216	0	0	1	0	1
2	-215	0	0	1	0	1
2	-214	0	0	1	0	1
2	-213	0	0	0	0	1
2	-212	0	0	0	0	1
2	-211	0	0	0	0	0
2	-210	0	0	0	0	0
2	-209	0	0	0	0	0
2	-208	0	0	0	0	0
2	-207	0	0	0	0	0
2	-206	0	0	0	0	0
2	-205	0	0	0	0	0
2	-204	0	0	0	0	0
2	-203	0	0	0	0	0
2	-202	0	0	0	0	0
2	-201	0	0	0	0	0
2	-200	0	0	0	0	0
2	-199	0	0	1	0	0
2	-198	0	0	1	0	0
2	-197	0	0	1	0	0
2	-196	0	0	1	0	0
2	-195	0	0	1	0	0
2	-194	0	0	1	0	0
2	-193	0	0	1	0	0
2	-192	0	0	1	0	0
2	-191	0	0	0	0	0
2	-190	0	0	0	0	0
2	-189	0	0	0	0	0
2	-188	0	0	0	0	0
2	-187	0	0	0	0	0
2	-186	0	0	0	0	0
2	-185	0	0	0	0	0
2	-184	0	0	0	0	0
2	-183	0	0	0	0	0
2	-182	0	0	0	0	0
2	-181	0	0	0	0	0
2	-180	0	0	0	0	0
2	-179	0	0	0	0	0
2	-178	0	0	0	0	0
2	-177	0	0	0	0	0
2	-176	0	0	0	0	0
2	-175	0	0	0	0	0
2	-174	0	0	0	0	0
2	-173	0	0	0	0	0
2	-172	0	0	0	0	0
2	-171	0	0	0	0	0
2	-170	0	0	0	0	0
2	-169	0	0	0	0	0
2	-168	0	0	0	0	0
2	-167	0	0	0	0	0
2	-166	0	0	0	0	0
2	-165	0	0	0	0	0
2	-164	0	0	1	0	1
2	-163	0	0	1	0	1
2	-162	0	0	1	0	1
2	-161	0	0	1	0	1
2	-160	0	0	1	0	1
2	-159	0	0	1	0	1
2	-158	0	0	1	0	1
2	-157	0	0	1	0	1
2	-156	0	0	1	0	1
2	-155	0	0	1	0	1
2	-154	0	0	1	0	0
2	-153	0	0	0	0	0
2	-152	0	0	0	0	0
2	-151	0	0	0	0	0
2	-150	0	0	0	0	0
2	-149	0	0	0	0	0
2	-148	0	0	0	0	0
2	-147	0	0	0	0	0
2	-146	0	0	0	0	0
2	-145	0	0	0	0	0
2	-144	0	0	0	0	0
2	-143	0	0	0	0	0
2	-142	0	0	0	0	0
2	-141	0	0	0	0	0
2	-140	0	0	0	0	0
2	-139	0	0	0	0	0
2	-138	0	0	0	0	0
2	-137	0	0	0	0	0
2	-136	0	0	0	0	0
2	-135	0	0	0	0	1
2	-134	0	0	0	0	1
2	-133	0	0	0	0	1
2	-132	0	0	0	0	1
2	-131	0	0	1	0	1
2	-130	0	0	1	0	1
2	-129	0	0	1	0	1
2	-128	0	0	1	0	1
2	-127	0	0	1	0	0
2	-126	0	0	1	0	0
2	-125	0	0	1	0	0
2	-124	0	0	0	0	0
2	-123	0	0	0	0	0
2	-122	0	0	0	0	0
2	-121	0	0	0	0	0
2	-120	0	0	0	0	0
2	-119	0	0	0	0	0
2	-118	0	0	0	0	0
2	-117	0	0	0	0	0
2	-116	0	0	0	0	0
2	-115	0	0	0	0	0
2	-114	0	0	0	0	0
2	-113	0	0	0	0	0
2	-112	0	0	0	0	0
2	-111	0	0	0	0	0
2	-110	0	0	0	0	0
2	-109	0	0	0	0	0
2	-108	0	0	0	0	0
2	-107	0	0	0	0	0
2	-106	0	0	0	0	0
2	-105	0	0	0	0	0
2	-104	0	0	0	0	0
2	-103	0	0	0	0	0
2	-102	0	0	0	0	0
2	-101	0	0	0	0	0
2	-100	0	0	0	0	0
2	-99	0	0	0	0	0
2	-98	0	0	0	0	0
2	-97	0	0	0	0	0
2	-96	0	0	0	0	0
2	-95	0	0	0	0	0
2	-94	0	0	0	0	0
2	-93	0	0	0	0	0
2	-92	0	0	0	0	0
2	-91	0	0	0	0	0
2	-90	0	0	0	0	0
2	-89	0	0	0	0	0
2	-88	0	0	0	0	0
2	-87	0	0	0	0	0
2	-86	0	0	0	0	0
2	-85	0	0	0	0	0
2	-84	0	0	0	0	0
2	-83	0	0	0	0	0
2	-82	0	0	0	0	0
2	-81	0	0	0	0	0
2	-80	0	0	0	0	1
2	-79	0	0	0	0	1
2	-78	0	0	0	0	1
2	-77	0	0	0	0	1
2	-76	0	0	0	0	1
2	-75	0	0	0	0	1
2	-74	0	0	0	0	1
2	-73	0	0	0	0	1
2	-72	0	0	0	0	1
2	-71	0	0	0	0	0
2	-70	0	0	0	0	0
2	-69	0	0	0	0	0
2	-68	0	0	0	0	0
2	-67	0	0	1	0	0
2	-66	0	0	1	0	0
2	-65	0	0	1	0	0
2	-64	0	0	1	0	0
2	-63	0	0	1	0	1
2	-62	0	0	1	0	1
2	-61	0	0	1	0	1
2	-60	0	0	1	0	1
2	-59	0	0	0	0	1
2	-58	0	0	0	0	1
2	-57	0	0	0	0	1
2	-56	0	0	0	0	1
2	-55	0	0	0	0	1
2	-54	0	0	0	0	0
2	-53	0	0	0	0	0
2	-52	0	0	0	0	0
2	-51	0	0	0	0	0
2	-50	0	0	0	0	0
2	-49	0	0	0	0	0
2	-48	0	0	0	0	1
2	-47	0	0	0	0	1
2	-46	0	0	1	0	1
2	-45	0	0	1	0	1
2	-44	0	0	2	0	1
2	-43	0	0	2	0	1
2	-42	0	0	2	0	1
2	-41	0	0	2	0	0
2	-40	0	0	2	0	0
2	-39	0	0	2	0	0
2	-38	0	0	1	0	0
2	-37	0	0	1	0	0
2	-36	0	0	0	0	0
2	-35	0	0	0	0	0
2	-34	0	0	0	0	0
2	-33	0	0	0	0	0
2	-32	0	0	0	0	0
2	-31	0	0	0	0	0
2	-30	0	0	0	0	0
2	-29	0	0	0	0	0
2	-28	0	0	0	0	0
2	-27	0	0	0	0	0
2	-26	0	0	0	0	0
2	-25	0	0	0	0	0
2	-24	0	0	0	0	0
2	-23	0	0	0	0	0
2	-22	0	0	0	0	0
2	-21	0	0	0	0	0
2	-20	0	0	0	0	0
2	-19	0	0	0	0	0
2	-18	0	0	1	0	0
2	-17	0	0	1	0	0
2	-16	0	0	1	0	0
2	-15	0	0	1	0	0
2	-14	0	0	1	0	0
2	-13	0	0	1	0	0
2	-12	0	0	1	0	0
2	-11	0	0	1	0	0
2	-10	0	0	3	0	0
2	-9	0	0	3	0	0
2	-8	0	0	3	0	0
2	-7	0	0	3	1	0
2	-6	0	0	3	2	0
2	-5	0	0	2	3	1
2	-4	0	0	2	6	1
2	-3	0	0	2	8	1
2	-2	0	0	2	8	1
2	-1	0	0	1	8	1
2	0	3	0	0	8	1
2	1	6	0	0	8	1
2	2	6	0	0	8	1
2	3	7	1	0	7	1
2	4	9	1	0	7	0
2	5	12	3	0	7	0
2	6	14	8	0	7	0
2	7	15	10	0	6	0
2	8	16	12	0	6	0
2	9	16	12	0	4	0
2	10	16	11	0	4	0
2	11	15	11	0	2	0
2	12	14	12	0	1	0
2	13	11	12	0	0	0
2	14	9	11	0	0	0
2	15	8	8	0	0	0
2	16	8	7	0	0	0
2	17	6	2	0	0	0
2	18	5	2	0	0	0
2	19	4	2	0	0	0
2	20	4	1	0	0	0
2	21	4	0	0	0	0
2	22	4	0	0	0	0
2	23	4	0	0	0	0
2	24	2	0	0	0	0
2	25	2	0	0	0	0
2	26	1	0	0	0	0
2	27	1	0	0	0	0
2	28	1	0	0	0	0
2	29	1	0	0	0	0
2	30	0	0	0	0	0
2	31	1	0	0	0	0
2	32	1	0	0	0	0
2	33	1	0	0	0	0
2	34	1	0	0	0	0
2	35	1	0	0	0	0
2	36	1	0	0	0	0
2	37	1	0	0	0	0
2	38	1	0	0	0	0
2	39	1	0	0	0	0
2	40	0	0	0	0	0
2	41	0	0	0	0	0
2	42	0	0	0	0	0
2	43	0	0	0	0	0
2	44	0	0	0	0	0
2	45	0	0	0	0	0
2	46	0	0	0	0	0
2	47	0	0	0	0	0
2	48	0	1	0	0	0
2	49	0	1	0	0	0
2	50	0	1	0	0	0
2	51	0	1	0	0	0
2	52	0	1	0	0	0
2	53	0	1	0	0	0
2	54	0	1	0	0	0
2	55	0	0	0	0	0
2	56	0	0	0	0	0
2	57	0	0	0	0	0
2	58	0	0	0	0	0
2	59	0	0	0	0	0
2	60	1	0	0	0	0
2	61	1	0	0	0	0
2	62	1	0	0	0	0
2	63	1	0	0	0	0
2	64	1	0	0	0	0
2	65	1	0	0	0	0
2	66	1	0	0	0	0
2	67	1	0	0	0	0
2	68	1	0	0	0	0
2	69	0	0	0	0	0
2	70	0	0	0	0	0
2	71	0	0	0	0	0
2	72	0	0	0	0	0
2	73	0	0	0	0	0
2	74	0	0	0	0	0
2	75	0	0	0	0	0
2	76	0	0	0	0	0
2	77	0	0	0	0	0
2	78	0	0	0	0	0
2	79	0	0	0	0	0
2	80	0	0	0	0	0
2	81	0	0	0	0	0
2	82	0	0	0	0	0
2	83	0	0	0	0	0
2	84	0	0	0	0	0
2	85	0	0	0	0	0
2	86	0	0	0	0	0
2	87	0	0	0	0	0
2	88	0	0	0	0	0
2	89	0	0	0	0	0
2	90	0	0	0	0	0
2	91	0	0	0	0	0
2	92	0	0	0	0	0
2	93	0	0	0	0	0
2	94	0	0	0	0	0
2	95	0	0	0	0	0
2	96	0	0	0	0	0
2	97	0	0	0	0	0
2	98	0	0	0	0	0
2	99	0	0	0	0	0
2	100	0	0	0	0	0
2	101	0	0	0	0	0
2	102	0	0	0	0	0
2	103	0	0	0	0	0
2	104	0	0	0	0	0
2	105	0	0	0	0	0
2	106	0	0	0	0	0
2	107	0	0	0	0	0
2	108	0	0	0	0	0
2	109	0	0	0	0	0
2	110	0	0	0	0	0
2	111	0	0	0	0	0
2	112	1	0	0	0	0
2	113	1	0	0	0	0
2	114	1	0	0	0	0
2	115	1	0	0	0	0
2	116	1	0	0	0	0
2	117	1	0	0	0	0
2	118	1	0	0	0	0
2	119	1	0	0	0	0
2	120	0	0	0	0	0
2	121	0	0	0	0	0
2	122	0	0	0	0	0
2	123	0	0	0	0	0
2	124	0	0	0	0	0
2	125	0	0	0	0	0
2	126	0	0	0	0	0
2	127	0	0	0	0	0
2	128	0	0	0	0	0
2	129	0	0	0	0	0
2	130	0	0	0	0	0
2	131	0	0	0	0	0
2	132	0	0	0	0	0
2	133	0	0	0	0	0
2	134	1	0	0	0	0
2	135	1	0	0	0	0
2	136	1	0	0	0	0
2	137	1	0	0	0	0
2	138	1	0	0	0	0
2	139	1	0	0	0	0
2	140	1	0	0	0	0
2	141	1	0	0	0	0
2	142	1	0	0	0	0
2	143	0	0	0	0	0
2	144	0	0	0	0	0
2	145	0	0	0	0	0
2	146	0	0	0	0	0
2	147	0	0	0	0	0
2	148	0	0	0	0	0
2	149	0	0	0	0	0
2	150	0	0	0	0	0
2	151	0	0	0	0	0
2	152	0	0	0	0	0
2	153	0	0	0	0	0
2	154	0	0	0	0	0
2	155	0	0	0	0	0
2	156	0	0	0	0	0
2	157	0	0	0	0	0
2	158	0	0	0	0	0
2	159	0	0	0	0	0
2	160	0	0	0	0	0
2	161	0	1	0	0	0
2	162	1	1	0	0	0
2	163	1	1	0	0	0
2	164	1	1	0	0	0
2	165	1	1	0	0	0
2	166	1	1	0	0	0
2	167	1	1	0	0	0
2	168	1	1	0	0	0
2	169	1	1	0	0	0
2	170	0	1	0	0	0
2	171	0	0	0	0	0
2	172	0	0	0	0	0
2	173	0	0	0	0	0
2	174	0	0	0	0	0
2	175	0	1	0	0	0
2	176	0	1	0	0	0
2	177	0	1	0	0	0
2	178	0	1	0	0	0
2	179	0	1	0	0	0
2	180	1	1	0	0	0
2	181	1	1	0	0	0
2	182	1	1	0	0	0
2	183	1	0	0	0	0
2	184	1	0	0	0	0
2	185	1	0	0	0	0
2	186	1	0	0	0	0
2	187	1	0	0	0	0
2	188	1	0	0	0	0
2	189	1	0	0	0	0
2	190	0	0	0	0	0
2	191	0	0	0	0	0
2	192	0	0	0	0	0
2	193	0	0	0	0	0
2	194	0	0	0	0	0
2	195	0	0	0	0	0
2	196	2	0	0	0	0
2	197	2	0	0	0	0
2	198	3	0	0	0	0
2	199	4	0	0	0	0
2	200	4	0	0	0	0
2	201	4	0	0	0	0
2	202	4	0	0	0	0
2	203	4	0	0	0	0
2	204	3	0	0	0	0
2	205	2	0	0	0	0
2	206	2	0	0	0	0
2	207	0	0	0	0	0
2	208	0	0	0	0	0
2	209	0	0	0	0	0
2	210	0	0	0	0	0
2	211	0	0	0	0	0
2	212	0	0	0	0	0
2	213	0	0	0	0	0
2	214	0	0	0	0	0
2	215	0	0	0	0	0
2	216	0	0	0	0	0
2	217	0	0	0	0	0
2	218	0	0	0	0	0
2	219	0	0	0	0	0
2	220	0	0	0	0	0
2	221	0	0	0	0	0
2	222	0	0	0	0	0
2	223	0	0	0	0	0
2	224	0	0	0	0	0
2	225	0	0	0	0	0
2	226	0	0	0	0	0
2	227	0	0	0	0	0
2	228	0	0	0	0	0
2	229	0	0	0	0	0
2	230	0	0	0	0	0
2	231	0	0	0	0	0
2	232	0	0	0	0	0
2	233	0	0	0	0	0
2	234	0	0	0	0	0
2	235	0	0	0	0	0
2	236	0	0	0	0	0
2	237	0	0	0	0	0
2	238	0	0	0	0	0
2	239	0	0	0	0	0
2	240	0	0	0	0	0
2	241	0	0	0	0	0
2	242	0	0	0	0	0
2	243	0	0	0	0	0
2	244	0	0	0	0	0
2	245	0	1	0	0	0
2	246	0	1	0	0	0
2	247	0	1	0	0	0
2	248	0	1	0	0	0
2	249	0	1	0	0	0
2	250	0	1	0	0	0
2	251	0	1	0	0	0
2	252	0	1	0	0	0
2	253	0	1	0	0	0
2	254	0	0	0	0	0
2	255	0	0	0	0	0
2	256	0	0	0	0	0
2	257	0	0	0	0	0
2	258	0	0	0	0	0
2	259	0	0	0	0	0
2	260	0	0	0	0	0
2	261	0	0	0	0	0
2	262	1	0	0	0	0
2	263	1	0	0	0	0
2	264	1	0	0	0	0
2	265	1	0	0	0	0
2	266	1	0	0	0	0
2	267	1	0	0	0	0
2	268	1	0	0	0	0
2	269	1	0	0	0	0
2	270	1	0	0	0	0
2	271	0	0	0	0	0
2	272	0	0	0	0	0
2	273	0	0	0	0	0
2	274	0	0	0	0	0
2	275	0	0	0	0	0
2	276	0	0	0	0	0
2	277	0	0	0	0	0
2	278	0	0	0	0	0
2	279	0	0	0	0	0
2	280	0	0	0	0	0
2	281	0	0	0	0	0
2	282	0	0	0	0	0
2	283	0	0	0	0	0
2	284	0	0	0	0	0
2	285	0	0	0	0	0
2	286	0	0	0	0	0
2	287	0	0	0	0	0
2	288	0	0	0	0	0
2	289	0	0	0	0	0
2	290	0	0	0	0	0
2	291	0	0	0	0	0
2	292	0	0	0	0	0
2	293	1	0	0	0	0
2	294	1	0	0	0	0
2	295	1	0	0	0	0
2	296	1	0	0	0	0
2	297	1	0	0	0	0
2	298	1	0	0	0	0
2	299	1	0	0	0	0
2	300	1	0	0	0	0
2	301	1	0	0	0	0
2	302	1	0	0	0	0
2	303	1	0	0	0	0
2	304	0	0	0	0	0
2	305	0	0	0	0	0
2	306	1	0	0	0	0
2	307	1	0	0	0	0
2	308	1	0	0	0	0
2	309	1	0	0	0	0
2	310	1	0	0	0	0
2	311	1	0	0	0	0
2	312	1	0	0	0	0
2	313	0	0	0	0	0
2	314	0	0	0	0	0
2	315	0	0	0	0	0
2	316	0	0	0	0	0
2	317	0	0	0	0	0
2	318	0	0	0	0	0
2	319	0	0	0	0	0
2	320	0	0	0	0	0
2	321	0	0	0	0	0
2	322	0	0	0	0	0
2	323	0	0	0	0	0
2	324	0	0	0	0	0
2	325	0	0	0	0	0
2	326	0	0	0	0	0
2	327	0	0	0	0	0
2	328	0	0	0	0	0
2	329	0	0	0	0	0
2	330	0	0	0	0	0
2	331	0	0	0	0	0
2	332	0	0	0	0	0
2	333	0	0	0	0	0
2	334	0	0	0	0	0
2	335	1	0	0	0	0
2	336	1	0	0	0	0
2	337	1	0	0	0	0
2	338	1	0	0	0	0
2	339	1	0	0	0	0
2	340	1	0	0	0	0
2	341	1	1	0	0	0
2	342	0	1	0	0	0
2	343	0	1	0	0	0
2	344	0	1	0	0	0
2	345	0	1	0	0	0
2	346	0	1	0	0	0
2	347	0	1	0	0	0
2	348	0	1	0	0	0
2	349	0	0	0	0	0
2	350	0	0	0	0	0
2	351	0	0	0	0	0
2	352	0	0	0	0	0
2	353	0	0	0	0	0
2	354	0	0	0	0	0
2	355	0	0	0	0	0
2	356	0	0	0	0	0
2	357	0	0	0	0	0
2	358	0	0	0	0	0
2	359	0	0	0	0	0
2	360	0	0	0	0	0
2	361	0	0	0	0	0
2	362	0	0	0	0	0
2	363	0	0	0	0	0
2	364	0	0	0	0	0
2	365	0	0	0	0	0
2	366	0	0	0	0	0
2	367	0	0	0	0	0
2	368	0	0	0	0	0
2	369	0	0	0	0	0
2	370	0	0	0	0	0
2	371	0	0	0	0	0
2	372	0	0	0	0	0
2	373	0	0	0	0	0
2	374	0	0	0	0	0
2	375	0	0	0	0	0
2	376	0	0	0	0	0
2	377	0	0	0	0	0
2	378	0	0	0	0	0
2	379	1	0	0	0	0
2	380	1	0	0	0	0
2	381	1	0	0	0	0
2	382	1	0	0	0	0
2	383	1	0	0	0	0
2	384	1	0	0	0	0
2	385	1	0	0	0	0
2	386	1	0	0	0	0
2	387	1	0	0	0	0
2	388	0	0	0	0	0
2	389	0	0	0	0	0
2	390	0	0	0	0	0
2	391	0	0	0	0	0
2	392	0	0	0	0	0
2	393	1	0	0	0	0
2	394	1	0	0	0	0
2	395	1	0	0	0	0
2	396	1	0	0	0	0
2	397	1	0	0	0	0
2	398	1	0	0	0	0
2	399	1	0	0	0	0
2	400	0	0	0	0	0
2	401	0	0	0	0	0
2	402	0	0	0	0	0
2	403	0	0	0	0	0
2	404	0	0	0	0	0
2	405	0	0	0	0	0
2	406	0	0	0	0	0
2	407	0	0	0	0	0
2	408	0	0	0	0	0
2	409	0	0	0	0	0
2	410	0	0	0	0	0
2	411	0	0	0	0	0
2	412	0	0	0	0	0
2	413	0	0	0	0	0
2	414	0	0	0	0	0
2	415	0	0	0	0	0
2	416	0	0	0	0	0
2	417	0	0	0	0	0
2	418	0	0	0	0	0
2	419	0	0	0	0	0
2	420	0	0	0	0	0
2	421	0	0	0	0	0
2	422	0	0	0	0	0
2	423	0	0	0	0	0
2	424	0	0	0	0	0
2	425	0	0	0	0	0
2	426	0	0	0	0	0
2	427	0	0	0	0	0
2	428	0	0	0	0	0
2	429	0	0	0	0	0
2	430	0	0	0	0	0
2	431	0	0	0	0	0
2	432	0	0	0	0	0
2	433	0	0	0	0	0
2	434	0	0	0	0	0
2	435	0	0	0	0	0
2	436	0	0	0	0	0
2	437	0	0	0	0	0
2	438	1	0	0	0	0
2	439	1	0	0	0	0
2	440	1	0	0	0	0
2	441	1	0	0	0	0
2	442	1	0	0	0	0
2	443	1	0	0	0	0
2	444	1	0	0	0	0
2	445	1	0	0	0	0
2	446	1	0	0	0	0
2	447	0	0	0	0	0
2	448	0	0	0	0	0
2	449	0	0	0	0	0
2	450	0	0	0	0	0
2	451	0	0	0	0	0
2	452	0	0	0	0	0
2	453	0	0	0	0	0
2	454	0	0	0	0	0
2	455	0	0	0	0	0
2	456	0	0	0	0	0
2	457	0	0	0	0	0
2	458	0	0	0	0	0
2	459	0	0	0	0	0
2	460	0	0	0	0	0
2	461	0	0	0	0	0
2	462	0	0	0	0	0
2	463	0	1	0	0	0
2	464	0	2	0	0	0
2	465	0	2	0	0	0
2	466	0	2	0	0	0
2	467	0	2	0	0	0
2	468	0	2	0	0	0
2	469	0	2	0	0	0
2	470	0	2	0	0	0
2	471	0	1	0	0	0
2	472	0	0	0	0	0
2	473	0	0	0	0	0
2	474	0	0	0	0	0
2	475	0	0	0	0	0
2	476	0	0	0	0	0
2	477	0	0	0	0	0
2	478	0	0	0	0	0
2	479	0	0	0	0	0
2	480	0	0	0	0	0
2	481	0	0	0	0	0
2	482	0	0	0	0	0
2	483	0	0	0	0	0
2	484	0	0	0	0	0
2	485	0	0	0	0	0
2	486	0	0	0	0	0
2	487	0	0	0	0	0
2	488	0	0	0	0	0
2	489	0	0	0	0	0
2	490	0	0	0	0	0
2	491	0	0	0	0	0
2	492	0	0	0	0	0
2	493	0	0	0	0	0
2	494	0	0	0	0	0
2	495	0	0	0	0	0
2	496	0	0	0	0	0
2	497	0	0	0	0	0
[truncated: 3 more rows]
