# Supplementary material for: Replication stress induces POLQ-mediated structural variant formation throughout common fragile sites after entry into mitosis
Source: Nat Commun. 2024 Nov 6;15:9582. doi: 10.1038/s41467-024-53917-8 (PMC11541566; doi:10.1038/s41467-024-53917-8)
Supplement: Supplementary file 9 — Source Data [file 41467_2024_53917_MOESM9_ESM.zip › Supp_Fig12/Supp_Fig12B.xlsx]

## Sheet: Sheet1
HCT WT	Lig4 CRISPR KO1 (L1A6)	Lig4 CRISPR KO2 (L1A9)	Lig4 CRISPR KO3 (L2A8)
1	0.01	0.009	0.027
