# Supplementary material for: Replication stress induces POLQ-mediated structural variant formation throughout common fragile sites after entry into mitosis
Source: Nat Commun. 2024 Nov 6;15:9582. doi: 10.1038/s41467-024-53917-8 (PMC11541566; doi:10.1038/s41467-024-53917-8)
Supplement: Supplementary file 9 — Source Data [file 41467_2024_53917_MOESM9_ESM.zip › Supp_Fig12/Supp_Fig12C.txt]

project	sample	..10uM_ART558	..2uM_NU7441	nSvs	netCoverage	SV_frequency
GM_ART_Nu7_123023	GM_0.4APH	-	-	313	2964	0.1056
GM_ART_Nu7_123023	GM_0.4APH_Nu7	-	+	180	2800	0.06429
GM_ART_Nu7_123023	GM_0.4APH_ART	+	-	119	2875	0.04139
GM_ART_Nu7_123023	GM_0.4APH_ART_Nu7	+	+	150	3898	0.03848
