# Supplementary material for: Replication stress induces POLQ-mediated structural variant formation throughout common fragile sites after entry into mitosis
Source: Nat Commun. 2024 Nov 6;15:9582. doi: 10.1038/s41467-024-53917-8 (PMC11541566; doi:10.1038/s41467-024-53917-8)
Supplement: Supplementary file 9 — Source Data [file 41467_2024_53917_MOESM9_ESM.zip › Supp_Fig12/Supp_Fig12D.txt]

templateBreakpointN	templateIsBottomStrand	templateType	startPos	endPos
1	FALSE	crossJxn	-34	-23
1	FALSE	crossJxn	-31	-23
1	FALSE	crossJxn	-28	-13
1	FALSE	crossJxn	-25	-19
1	FALSE	crossJxn	-24	-8
1	FALSE	crossJxn	-23	-16
1	FALSE	crossJxn	-22	-13
1	FALSE	crossJxn	-22	-9
1	FALSE	crossJxn	-22	-4
1	FALSE	crossJxn	-22	-2
1	FALSE	crossJxn	-21	-12
1	FALSE	crossJxn	-21	-6
1	FALSE	crossJxn	-21	-5
1	FALSE	crossJxn	-21	-4
1	FALSE	crossJxn	-20	-7
1	FALSE	crossJxn	-20	-6
1	FALSE	crossJxn	-20	-6
1	FALSE	crossJxn	-20	-5
1	FALSE	crossJxn	-20	-5
1	FALSE	crossJxn	-20	-5
1	FALSE	crossJxn	-19	-9
1	FALSE	crossJxn	-19	-7
1	FALSE	crossJxn	-19	-2
1	FALSE	crossJxn	-18	-10
1	FALSE	crossJxn	-18	-9
1	FALSE	crossJxn	-18	-8
1	FALSE	crossJxn	-18	-8
1	FALSE	crossJxn	-18	-7
1	FALSE	crossJxn	-18	-7
1	FALSE	crossJxn	-18	-4
1	FALSE	crossJxn	-17	-9
1	FALSE	crossJxn	-17	-5
1	FALSE	crossJxn	-17	-5
1	FALSE	crossJxn	-17	-4
1	FALSE	crossJxn	-17	-3
1	FALSE	crossJxn	-16	-10
1	FALSE	crossJxn	-16	-9
1	FALSE	crossJxn	-16	-8
1	FALSE	crossJxn	-16	-8
1	FALSE	crossJxn	-16	-8
1	FALSE	crossJxn	-16	-7
1	FALSE	crossJxn	-16	-6
1	FALSE	crossJxn	-16	-4
1	FALSE	crossJxn	-16	-3
1	FALSE	crossJxn	-16	-2
1	FALSE	crossJxn	-16	-2
1	FALSE	crossJxn	-16	-1
1	FALSE	crossJxn	-16	0
1	FALSE	crossJxn	-15	-6
1	FALSE	crossJxn	-15	-2
1	FALSE	crossJxn	-14	-6
1	FALSE	crossJxn	-14	-6
1	FALSE	crossJxn	-14	-5
1	FALSE	crossJxn	-14	-5
1	FALSE	crossJxn	-14	-5
1	FALSE	crossJxn	-14	0
1	FALSE	crossJxn	-13	-7
1	FALSE	crossJxn	-13	-6
1	FALSE	crossJxn	-13	-5
1	FALSE	crossJxn	-13	-5
1	FALSE	crossJxn	-13	-4
1	FALSE	crossJxn	-13	-4
1	FALSE	crossJxn	-13	-4
1	FALSE	crossJxn	-13	-3
1	FALSE	crossJxn	-13	-3
1	FALSE	crossJxn	-13	0
1	FALSE	crossJxn	-12	-6
1	FALSE	crossJxn	-12	-5
1	FALSE	crossJxn	-12	-5
1	FALSE	crossJxn	-12	-4
1	FALSE	crossJxn	-12	-4
1	FALSE	crossJxn	-12	-1
1	FALSE	crossJxn	-12	-1
1	FALSE	crossJxn	-12	0
1	FALSE	crossJxn	-11	-4
1	FALSE	crossJxn	-11	-3
1	FALSE	crossJxn	-11	-3
1	FALSE	crossJxn	-11	-2
1	FALSE	crossJxn	-11	0
1	FALSE	crossJxn	-11	0
1	FALSE	crossJxn	-10	-3
1	FALSE	crossJxn	-10	-1
1	FALSE	crossJxn	-10	0
1	FALSE	crossJxn	-9	-3
1	FALSE	crossJxn	-9	-2
1	FALSE	crossJxn	-9	-1
1	FALSE	crossJxn	-9	0
1	FALSE	crossJxn	-8	-2
1	FALSE	crossJxn	-6	0
1	FALSE	slippage	-20	1
1	FALSE	slippage	-14	1
1	FALSE	slippage	-13	4
1	FALSE	slippage	-12	5
1	FALSE	slippage	-12	13
1	FALSE	slippage	-11	10
1	FALSE	slippage	-10	1
1	FALSE	slippage	-10	1
1	FALSE	slippage	-10	2
1	FALSE	slippage	-10	5
1	FALSE	slippage	-9	1
1	FALSE	slippage	-6	1
1	FALSE	slippage	-4	3
1	FALSE	slippage	-3	6
1	FALSE	slippage	0	7
1	FALSE	slippage	0	7
1	TRUE	foldback	-33	-12
1	TRUE	foldback	-29	-22
1	TRUE	foldback	-28	-18
1	TRUE	foldback	-26	-17
1	TRUE	foldback	-25	-18
1	TRUE	foldback	-24	-18
1	TRUE	foldback	-24	-17
1	TRUE	foldback	-24	-17
1	TRUE	foldback	-24	-16
1	TRUE	foldback	-24	-11
1	TRUE	foldback	-23	-17
1	TRUE	foldback	-23	-11
1	TRUE	foldback	-22	-14
1	TRUE	foldback	-22	-10
1	TRUE	foldback	-22	-8
1	TRUE	foldback	-21	-11
1	TRUE	foldback	-21	-7
1	TRUE	foldback	-20	-12
1	TRUE	foldback	-20	-12
1	TRUE	foldback	-20	-11
1	TRUE	foldback	-20	-10
1	TRUE	foldback	-20	-9
1	TRUE	foldback	-20	-9
1	TRUE	foldback	-20	-8
1	TRUE	foldback	-19	-12
1	TRUE	foldback	-19	-11
1	TRUE	foldback	-19	-10
1	TRUE	foldback	-19	-10
1	TRUE	foldback	-19	-9
1	TRUE	foldback	-19	-9
1	TRUE	foldback	-19	-9
1	TRUE	foldback	-19	-6
1	TRUE	foldback	-19	-6
1	TRUE	foldback	-18	-10
1	TRUE	foldback	-18	-8
1	TRUE	foldback	-18	-8
1	TRUE	foldback	-18	-7
1	TRUE	foldback	-18	-7
1	TRUE	foldback	-17	-11
1	TRUE	foldback	-17	-11
1	TRUE	foldback	-17	-10
1	TRUE	foldback	-17	-10
1	TRUE	foldback	-17	-10
1	TRUE	foldback	-17	-9
1	TRUE	foldback	-17	-9
1	TRUE	foldback	-17	-8
1	TRUE	foldback	-17	-8
1	TRUE	foldback	-17	-7
1	TRUE	foldback	-17	-7
1	TRUE	foldback	-17	-7
1	TRUE	foldback	-17	-5
1	TRUE	foldback	-16	-10
1	TRUE	foldback	-16	-9
1	TRUE	foldback	-16	-9
1	TRUE	foldback	-16	-9
1	TRUE	foldback	-16	-8
1	TRUE	foldback	-16	-8
1	TRUE	foldback	-16	-7
1	TRUE	foldback	-16	-7
1	TRUE	foldback	-16	-7
1	TRUE	foldback	-16	-7
1	TRUE	foldback	-15	-9
1	TRUE	foldback	-15	-8
1	TRUE	foldback	-15	-8
1	TRUE	foldback	-15	-8
1	TRUE	foldback	-15	-8
1	TRUE	foldback	-15	-8
1	TRUE	foldback	-15	-8
1	TRUE	foldback	-15	-7
1	TRUE	foldback	-15	-7
1	TRUE	foldback	-15	-7
1	TRUE	foldback	-15	-7
1	TRUE	foldback	-15	-6
1	TRUE	foldback	-15	-6
1	TRUE	foldback	-15	-6
1	TRUE	foldback	-15	-6
1	TRUE	foldback	-15	-6
1	TRUE	foldback	-14	-8
1	TRUE	foldback	-14	-8
1	TRUE	foldback	-14	-7
1	TRUE	foldback	-14	-7
1	TRUE	foldback	-14	-7
1	TRUE	foldback	-14	-6
1	TRUE	foldback	-14	-6
1	TRUE	foldback	-13	-6
1	TRUE	foldback	-13	-6
1	TRUE	foldback	-13	-6
1	TRUE	foldback	-13	-6
1	TRUE	foldback	-13	-5
1	TRUE	foldback	-13	-5
1	TRUE	foldback	-13	-5
1	TRUE	foldback	-12	-6
1	TRUE	foldback	-12	-5
1	TRUE	foldback	-12	-5
1	TRUE	foldback	-12	-5
1	TRUE	strandSwitch	-3	3
1	TRUE	strandSwitch	3	12
1	TRUE	strandSwitch	17	27
1	TRUE	strandSwitch	19	26
1	TRUE	strandSwitch	23	30
2	FALSE	crossJxn	0	7
2	FALSE	crossJxn	0	10
2	FALSE	crossJxn	0	11
2	FALSE	crossJxn	0	11
2	FALSE	crossJxn	0	11
2	FALSE	crossJxn	0	17
2	FALSE	crossJxn	0	17
2	FALSE	crossJxn	0	18
2	FALSE	crossJxn	0	19
2	FALSE	crossJxn	1	7
2	FALSE	crossJxn	1	8
2	FALSE	crossJxn	1	8
2	FALSE	crossJxn	1	9
2	FALSE	crossJxn	1	9
2	FALSE	crossJxn	1	14
2	FALSE	crossJxn	1	18
2	FALSE	crossJxn	2	8
2	FALSE	crossJxn	2	9
2	FALSE	crossJxn	2	14
2	FALSE	crossJxn	2	15
2	FALSE	crossJxn	2	15
2	FALSE	crossJxn	2	16
2	FALSE	crossJxn	2	16
2	FALSE	crossJxn	2	17
2	FALSE	crossJxn	2	18
2	FALSE	crossJxn	2	23
2	FALSE	crossJxn	3	10
2	FALSE	crossJxn	3	11
2	FALSE	crossJxn	3	12
2	FALSE	crossJxn	3	12
2	FALSE	crossJxn	3	14
2	FALSE	crossJxn	3	14
2	FALSE	crossJxn	3	15
2	FALSE	crossJxn	3	15
2	FALSE	crossJxn	3	20
2	FALSE	crossJxn	3	21
2	FALSE	crossJxn	3	25
2	FALSE	crossJxn	4	10
2	FALSE	crossJxn	4	12
2	FALSE	crossJxn	4	13
2	FALSE	crossJxn	4	15
2	FALSE	crossJxn	4	15
2	FALSE	crossJxn	4	15
2	FALSE	crossJxn	4	17
2	FALSE	crossJxn	4	25
2	FALSE	crossJxn	5	11
2	FALSE	crossJxn	5	13
2	FALSE	crossJxn	5	13
2	FALSE	crossJxn	5	13
2	FALSE	crossJxn	5	13
2	FALSE	crossJxn	5	14
2	FALSE	crossJxn	5	15
2	FALSE	crossJxn	5	15
2	FALSE	crossJxn	5	16
2	FALSE	crossJxn	5	18
2	FALSE	crossJxn	5	20
2	FALSE	crossJxn	5	21
2	FALSE	crossJxn	5	26
2	FALSE	crossJxn	6	14
2	FALSE	crossJxn	6	14
2	FALSE	crossJxn	6	15
2	FALSE	crossJxn	6	15
2	FALSE	crossJxn	6	15
2	FALSE	crossJxn	6	15
2	FALSE	crossJxn	6	17
2	FALSE	crossJxn	6	17
2	FALSE	crossJxn	6	19
2	FALSE	crossJxn	6	20
2	FALSE	crossJxn	7	13
2	FALSE	crossJxn	7	14
2	FALSE	crossJxn	7	15
2	FALSE	crossJxn	7	18
2	FALSE	crossJxn	7	19
2	FALSE	crossJxn	7	30
2	FALSE	crossJxn	8	15
2	FALSE	crossJxn	8	18
2	FALSE	crossJxn	8	18
2	FALSE	crossJxn	9	20
2	FALSE	crossJxn	9	25
2	FALSE	crossJxn	10	18
2	FALSE	crossJxn	10	20
2	FALSE	crossJxn	11	17
2	FALSE	crossJxn	13	22
2	FALSE	crossJxn	15	23
2	FALSE	crossJxn	16	22
2	FALSE	crossJxn	22	29
2	FALSE	other	-39	-22
2	FALSE	other	-32	-23
2	FALSE	other	-30	-22
2	FALSE	other	-21	-15
2	FALSE	other	-19	-13
2	FALSE	other	-16	-5
2	FALSE	slippage	-11	4
2	FALSE	slippage	-11	7
2	FALSE	slippage	-10	6
2	FALSE	slippage	-9	1
2	FALSE	slippage	-8	10
2	FALSE	slippage	-7	8
2	FALSE	slippage	-7	10
2	FALSE	slippage	-7	10
2	FALSE	slippage	-7	12
2	FALSE	slippage	-7	12
2	FALSE	slippage	-6	1
2	FALSE	slippage	-6	11
2	FALSE	slippage	-4	4
2	FALSE	slippage	-2	11
2	FALSE	slippage	-2	13
2	FALSE	slippage	-1	8
2	FALSE	slippage	-1	15
2	TRUE	foldback	3	24
2	TRUE	foldback	4	13
2	TRUE	foldback	5	12
2	TRUE	foldback	5	14
2	TRUE	foldback	6	13
2	TRUE	foldback	6	13
2	TRUE	foldback	6	13
2	TRUE	foldback	6	13
2	TRUE	foldback	6	13
2	TRUE	foldback	6	13
2	TRUE	foldback	6	14
2	TRUE	foldback	6	15
2	TRUE	foldback	6	15
2	TRUE	foldback	6	15
2	TRUE	foldback	6	15
2	TRUE	foldback	6	15
2	TRUE	foldback	6	16
2	TRUE	foldback	6	16
2	TRUE	foldback	6	17
2	TRUE	foldback	6	17
2	TRUE	foldback	6	17
2	TRUE	foldback	6	17
2	TRUE	foldback	7	13
2	TRUE	foldback	7	14
2	TRUE	foldback	7	14
2	TRUE	foldback	7	14
2	TRUE	foldback	7	15
2	TRUE	foldback	7	16
2	TRUE	foldback	7	17
2	TRUE	foldback	7	17
2	TRUE	foldback	7	17
2	TRUE	foldback	7	17
2	TRUE	foldback	7	18
2	TRUE	foldback	7	20
2	TRUE	foldback	7	20
2	TRUE	foldback	7	22
2	TRUE	foldback	8	14
2	TRUE	foldback	8	15
2	TRUE	foldback	8	15
2	TRUE	foldback	8	16
2	TRUE	foldback	8	16
2	TRUE	foldback	8	16
2	TRUE	foldback	8	17
2	TRUE	foldback	8	17
2	TRUE	foldback	8	18
2	TRUE	foldback	8	19
2	TRUE	foldback	8	19
2	TRUE	foldback	8	20
2	TRUE	foldback	8	21
2	TRUE	foldback	8	22
2	TRUE	foldback	9	15
2	TRUE	foldback	9	16
2	TRUE	foldback	9	17
2	TRUE	foldback	9	17
2	TRUE	foldback	9	18
2	TRUE	foldback	9	19
2	TRUE	foldback	9	19
2	TRUE	foldback	9	20
2	TRUE	foldback	10	17
2	TRUE	foldback	10	18
2	TRUE	foldback	10	20
2	TRUE	foldback	10	20
2	TRUE	foldback	10	22
2	TRUE	foldback	11	17
2	TRUE	foldback	11	17
2	TRUE	foldback	11	18
2	TRUE	foldback	11	19
2	TRUE	foldback	11	19
2	TRUE	foldback	11	19
2	TRUE	foldback	11	20
2	TRUE	foldback	11	22
2	TRUE	foldback	12	19
2	TRUE	foldback	12	22
2	TRUE	foldback	12	22
2	TRUE	foldback	12	22
2	TRUE	foldback	13	20
2	TRUE	foldback	14	21
2	TRUE	foldback	16	22
2	TRUE	foldback	23	33
2	TRUE	palindrome	0	7
2	TRUE	strandSwitch	-30	-22
2	TRUE	strandSwitch	-12	-6
