# Supplementary material for: Replication stress induces POLQ-mediated structural variant formation throughout common fragile sites after entry into mitosis
Source: Nat Commun. 2024 Nov 6;15:9582. doi: 10.1038/s41467-024-53917-8 (PMC11541566; doi:10.1038/s41467-024-53917-8)
Supplement: Supplementary file 9 — Source Data [file 41467_2024_53917_MOESM9_ESM.zip › Supp_Fig12/Supp_Fig12E.txt]

Breakpoint Offset (bp)	CRISPR = POLQ | ..2uM_NU7441 = +	CRISPR = POLQ | ..2uM_NU7441 = –
-46	9e-04	0
-42	0	4e-04
-21	0	8e-04
-16	0.0028	4e-04
-14	0	4e-04
-13	9e-04	0
-12	0.0019	4e-04
-11	9e-04	4e-04
-10	9e-04	8e-04
-9	0.0019	0.0016
-8	0.0037	4e-04
-7	0.0075	0.0083
-6	0.0178	0.0139
-5	0.0309	0.0289
-4	0.0702	0.0625
-3	0.1646	0.1429
-2	0.2442	0.262
-1	0.2647	0.2699
0	0.1394	0.152
1	0.0187	0.0245
2	0.0112	0.0135
3	0.0075	0.0071
4	0.0047	0.0032
5	0.0019	0.0016
6	9e-04	4e-04
7	0	4e-04
8	0	4e-04
9	9e-04	4e-04
10	0	4e-04
11	0	0.0012
12	0	4e-04
13	0	4e-04
18	9e-04	0
22	0	4e-04
