# Supplementary material for: Replication stress induces POLQ-mediated structural variant formation throughout common fragile sites after entry into mitosis
Source: Nat Commun. 2024 Nov 6;15:9582. doi: 10.1038/s41467-024-53917-8 (PMC11541566; doi:10.1038/s41467-024-53917-8)
Supplement: Supplementary file 9 — Source Data [file 41467_2024_53917_MOESM9_ESM.zip › Supp_Fig1/Supp_Fig1B.txt]

project	sample	N50	coverage
HCT116_p53_050321	Control_0_APH	282	1393
HCT116_p53_050321	Control_0pt2_APH	289	1434
cell_cycle_081721	Ro3306_G2	305	1976
cell_cycle_081721	Ro3306_Colchicine_M	288	1736
cell_cycle_081721	Ro3306_0.2APH_S	298	1632
cell_cycle_081721	Ro3306_0.2APH_G2	303	1881
cell_cycle_081721	Ro3306_0.2APH_Colchicine_M	296	1778
rad52_110121_HF1	Control_0APH	310	2365
rad52_110121_HF1	Control_0.6APH	305	2211
rad52_110121_HF1	R1G10.1_0APH	311	2290
rad52_110121_HF1	R1G10.1_0.6APH	296	2069
rad52_110121_HF1	R2J10.5_0APH	307	2285
rad52_110121_HF1	R2J10.5_0.6APH	315	2446
cell_cycle_110521	RO3306_G2	326	2298
cell_cycle_110521	RO3306_0.2APH_G2	318	2048
cell_cycle_110521	RO3306_Colch_M	324	2233
cell_cycle_110521	RO3306_Colch_2APH_M	334	2373
cell_cycle_110521	RO3306_0.2APH_Colch_M	327	2228
cell_cycle_110521	RO3306_0.2APH_Colch_2APH_M	325	2179
lblast_011422	RO3306_G2	319	2565
lblast_011422	RO3306_0.4APH_G2	321	2582
lblast_011422	RO3306_Colch_M	331	2859
lblast_011422	RO3306_Colch_0.4APH_M	326	2807
lblast_011422	RO3306_Colch_2APH_M	328	2805
lblast_011422	RO3306_0.4APH_Colch_2APH_M	318	2543
novobiocin_031522	R_G2	278	1518
novobiocin_031522	R_0.2APH_G2	273	1321
novobiocin_031522	R_NVB_G2	276	1492
novobiocin_031522	R_0.2APH_NVB_G2	277	1459
novobiocin_031522	R_Colch_M	283	1607
novobiocin_031522	R_0.2APH_Colch_M	282	1543
novobiocin_031522	R_NVB_Colch_M	283	1327
novobiocin_031522	R_0.2APH_NVB_Colch_M	281	1527
high_APH_040422	HCT_G2	313	1952
high_APH_040422	HCT_0.2APH_G2	313	1664
high_APH_040422	HCT_M	315	1990
high_APH_040422	HCT_0.2APH__M	318	1949
high_APH_040422	HCT_2APH_M	309	1865
high_APH_040422	HCT_0.2APH_2APH_M	308	1785
HCT_siPolQ_052422	HCT_M_sicontrl	308	1962
HCT_siPolQ_052422	HCT_M_sicontrl_APH	310	1975
HCT_ART558_052422	HCT_G2	306	1804
HCT_ART558_052422	HCT_0.2APH_G2	307	1675
HCT_ART558_052422	HCT_ART_G2	317	1823
HCT_ART558_052422	HCT_0.2APH_ART_G2	313	1728
HCT_ART558_052422	HCT_Colch_M	300	1606
HCT_ART558_052422	HCT_0.2APH_Colch_M	301	1728
HCT_ART558_052422	HCT_ART_Colch_M	308	1891
HCT_ART558_052422	HCT_0.2APH_ART_Colch_M	304	1665
HCT_ART558_091522	HCT_G2	295	1851
HCT_ART558_091522	HCT_0.2APH_G2	291	1722
HCT_ART558_091522	HCT_ART10_G2	303	1969
HCT_ART558_091522	HCT_0.2APH_ART10_G2	293	1727
HCT_ART558_091522	HCT_Colch_M	292	1715
HCT_ART558_091522	HCT_0.2APH_Colch_M	300	1919
HCT_ART558_091522	HCT_ART10_Colch_M	299	1892
HCT_ART558_091522	HCT_0.2APH_ART10_Colch_M	297	1952
HCT_async_091522	HCT_Asy_S_1	299	1613
HCT_async_091522	HCT_Asy_G2_1	303	1777
HCT_async_091522	HCT_Asy_M_1	311	2006
HCT_async_091522	HCT_Asy_0.2APH_S_1	299	1578
HCT_async_091522	HCT_Asy_0.2APH_G2_1	295	1286
HCT_async_091522	HCT_Asy_0.2APH_M_1	304	1690
HCT_async_091522	HCT_Asy_0.2APH_S_2	303	1619
HCT_async_091522	HCT_Asy_0.2APH_G2_2	304	1678
HCT_async_091522	HCT_Asy_0.2APH_M_2	306	1904
hf1_polq_091422	HF1_Cntrl_0APH	298	2196
hf1_polq_091422	HF1_Cntrl_0.6APH	296	2094
hf1_polq_091422	HF1_P1E2.1_0APH	299	2220
hf1_polq_091422	HF1_P1E2.1_0.6APH	294	1972
hf1_polq_091422	HF1_P1E6.6_0APH	293	2039
hf1_polq_091422	HF1_P1E6.6_0.6APH	294	2143
hf1_polq_091422	HF1_P1F7.9_0APH	301	2275
hf1_polq_091422	HF1_P1F7.9_0.6APH	297	2096
HCT_ROG2_111622	HCT_Ro3_Colch_G2_a	330	2099
HCT_ROG2_111622	HCT_Ro3_Colch_M_a	324	2192
HCT_ROG2_111622	HCT_0.2APH_Ro3_Colch_G2_a	316	1737
HCT_ROG2_111622	HCT_0.2APH_Ro3_Colch_M_a	315	1878
HCT_ROG2_111622	HCT_0.2APH_Ro3_Colch_G2_b	320	1900
HCT_ROG2_111622	HCT_0.2APH_Ro3_Colch_M_b	325	1961
HCT_async_112122	HCT_Asy_S_101322	311	1876
HCT_async_112122	HCT_Asy_G2_101322	313	1785
HCT_async_112122	HCT_Asy_M_101322	319	2019
HCT_async_112122	HCT_Asy_0.2APH_S_102022	305	1710
HCT_async_112122	HCT_Asy_0.2APH_G2_102022	308	1754
HCT_async_112122	HCT_Asy_0.2APH_S_101322	299	1693
HCT_async_112122	HCT_Asy_0.2APH_G2_101322	303	1700
HCT_async_112122	HCT_Asy_0.2APH_M_101322	312	2031
HCT_async_112122	HCT_Asy_0.2APH_M_102022	313	1959
HCT_Art_Nu7_080323	HCT_0.2APH	357	2153
HCT_Art_Nu7_080323	HCT_0.2APH_ART	365	2378
HCT_Art_Nu7_080323	HCT_0.2APH_Nu7	360	2402
HCT_Art_Nu7_080323	HCT_0.2APH_ART_Nu7	334	2143
HCT_Pol_Lig_092823	HCT_Cntrl_0.2APH	334	2497
HCT_Pol_Lig_092823	HCT_Cntrol_0.2APH_ART10	334	2533
HCT_Pol_Lig_092823	HCT_Cntrol_0.2APH_Nu7	336	2583
HCT_Pol_Lig_092823	HCT_Cntrol_0.2APH_ART10_Nu7	333	2541
HCT_Pol_Lig_092823	HCT_L1A.6_0.2APH	333	2448
HCT_Pol_Lig_092823	HCT_L1A.6_0.2APH_ART10	337	2643
HCT_Pol_Lig_092823	HCT_L2A.8_0.2APH	332	2416
HCT_Pol_Lig_092823	HCT_L2A.8_0.2APH_ART10	332	2539
HCT_Pol_Lig_092823	HCT_P2A.5_0.2APH	329	2423
HCT_Pol_Lig_092823	HCT_P2A.5_0.2APH_Nu7	334	2639
HCT_Pol_Lig_092823	HCT_P55B.8_0.2APH	330	2483
HCT_Pol_Lig_092823	HCT_P55B.8_0.2APH_Nu7	336	2646
hf1_polq_Nu_092823	HF1_Cntrl_0.6APH_Nu7_A	333	2953
hf1_polq_Nu_092823	HF1_Cntrl_0.6APH_B	291	1815
hf1_polq_Nu_092823	HF1_Cntrl_0.6APH_Nu7_B	335	2867
hf1_polq_Nu_092823	HF1_P1F7.9_0.6APH	269	1586
hf1_polq_Nu_092823	HF1_P1E6.6_0.6APH_Nu7441	305	2262
hf1_polq_Nu_092823	HF1_Cntrl_0.6APH_A	341	2995
hf1_polq_Nu_092823	HF1_P1F7.9_0.6APH_Nu7441	341	3082
hf1_polq_Nu_092823	HF1_P1E6.6_0.6APH	332	2713
HCT_ART_NVB_102723	HCT_Ro3_Colch_M	405	3335
HCT_ART_NVB_102723	HCT_0.2APH_Ro3_Colch_M	403	3399
HCT_ART_NVB_102723	HCT_0.2APH_Ro3_ART_Colch_M	396	3241
HCT_ART_NVB_102723	HCT_0.2APH_NVB_Ro3_Colch_M	402	3311
HCT_sync_ART_Nu7_123023a	HCT_Cntrl_sync_M_0.2APH	360	2455
HCT_sync_ART_Nu7_123023a	HCT_Cntrl_sync_M_0.2APH_Nu7	350	2325
HCT_sync_ART_Nu7_123023a	HCT_Cntrl_sync_M_0.2APH_ART_Nu7	356	2500
HCT_sync_ART_Nu7_123023a	HCT_P2A.5_sync_M_0.2APH	350	2401
HCT_sync_ART_Nu7_123023a	HCT_P2A.5_sync_M_0.2APH_Nu7	354	2401
GM_ART_Nu7_123023	GM_0APH	372	3247
GM_ART_Nu7_123023	GM_0.4APH	359	2964
GM_ART_Nu7_123023	GM_0.4APH_ART	355	2875
GM_ART_Nu7_123023	GM_0.4APH_Nu7	341	2800
GM_ART_Nu7_123023	GM_0.4APH_ART_Nu7	393	3898
HCT_sync_ART_Nu7_123023b	HCT_Cntrl_sync_M_0.2APH	371	2726
HCT_sync_ART_Nu7_123023b	HCT_Cntrl_sync_M_0.2APH_ART	374	2731
HCT_sync_ART_Nu7_123023b	HCT_Cntrl_sync_M_0.2APH_Nu7	361	2500
HCT_sync_ART_Nu7_123023b	HCT_Cntrl_sync_M_0.2APH_ART_Nu7	371	2682
HCT_sync_ART_Nu7_123023b	HCT_P55B.8_sync_M_0.2APH	370	2465
HCT_sync_ART_Nu7_123023b	HCT_P55B.8_sync_M_0.2APH_Nu7	367	2825
HCT_async_S_POL_LIG_022924	HCT_Cntrl_async_S	346	2053
HCT_async_S_POL_LIG_022924	HCT_Cntrl_async_S_0.2APH	348	1880
HCT_async_S_POL_LIG_022924	HCT_L1A.6_async_S_0.2APH	343	1947
HCT_async_S_POL_LIG_022924	HCT_L1A.6_async_S_0.2APH_ART	341	2018
HCT_async_S_POL_LIG_022924	HCT_L2A.8_async_S_0.2APH	347	1989
HCT_async_S_POL_LIG_022924	HCT_L2A.8_async_S_0.2APH_ART	347	2141
HCT_async_S_POL_LIG_022924	HCT_P2A.5_async_S_0.2APH	350	2148
HCT_async_S_POL_LIG_022924	HCT_P2A.5_async_S_0.2APH_Nu7	355	1999
HCT_async_S_POL_LIG_022924	HCT_P55B.8_async_S_0.2APH	349	2149
HCT_async_S_POL_LIG_022924	HCT_P55B.8_async_S_0.2APH_Nu7	320	1833
HCT_async_S_POL_LIG_062024	HCT_Cntrl_async_S	383	2283
HCT_async_S_POL_LIG_062024	HCT_Cntrl_async_S_0.2APH	413	3049
HCT_async_S_POL_LIG_062024	HCT_L1A.6_async_S_0.2APH	386	2367
HCT_async_S_POL_LIG_062024	HCT_L1A.6_async_S_0.2APH_ART	374	2131
HCT_async_S_POL_LIG_062024	HCT_L2A.8_async_S_0.2APH	380	2268
HCT_async_S_POL_LIG_062024	HCT_L2A.8_async_S_0.2APH_ART	389	2229
HCT_async_S_POL_LIG_062024	HCT_P2A.5_async_S_0.2APH	380	2308
HCT_async_S_POL_LIG_062024	HCT_P2A.5_async_S_0.2APH_Nu7	384	2302
HCT_async_S_POL_LIG_062024	HCT_P55B.8_async_S_0.2APH	376	2264
HCT_async_S_POL_LIG_062024	HCT_P55B.8_async_S_0.2APH_Nu7	377	2115
