# Supplementary material for: Replication stress induces POLQ-mediated structural variant formation throughout common fragile sites after entry into mitosis
Source: Nat Commun. 2024 Nov 6;15:9582. doi: 10.1038/s41467-024-53917-8 (PMC11541566; doi:10.1038/s41467-024-53917-8)
Supplement: Supplementary file 9 — Source Data [file 41467_2024_53917_MOESM9_ESM.zip › Supp_Fig1/Supp_Fig1C.txt]

junctionType	Breakpoint Offset (bp)	SV Size (log10 bp)
Deletion	-3	5.60265673607252
Deletion	-2	5.69301602334942
Deletion	1	5.52826090899175
Deletion	0	4.93939443741963
Deletion	8	5.50566675260624
Deletion	-2	5.7373668028188
Deletion	0	5.4895957131475
Deletion	-3	5.55485606558164
Deletion	-3	4.61083044126571
Deletion	-5	4.34123662323869
Deletion	-4	5.37003356518167
Deletion	0	4.01607181673402
Deletion	-4	5.61690067273875
Deletion	-2	5.01271071274179
Deletion	-1	5.69159508870868
Deletion	-8	5.31730056220953
Deletion	-2	5.43154709423994
Deletion	-2	4.78444610836503
Deletion	3	4.60079870758378
Deletion	-3	4.89731362647664
Deletion	5	4.30057374688543
Deletion	-4	5.52963821155073
Deletion	-1	5.55269132920907
Deletion	0	5.57906527411661
Deletion	-2	4.2149232848949
Deletion	-2	4.79927160834987
Deletion	1	4.19226071864204
Deletion	-2	5.38728836044791
Deletion	-2	5.64883795979026
Deletion	-2	5.25022476990196
Deletion	-1	5.04539339920925
Deletion	-1	5.09811394420539
Deletion	-1	5.23579853447369
Deletion	0	4.96869304022065
Deletion	-4	5.71428951437644
Deletion	3	5.59891082357896
Deletion	-3	5.52519775547098
Deletion	19	5.35065304167504
Deletion	-3	4.08001284710793
Deletion	-2	5.18999253588449
Deletion	-4	5.8345796403647
Deletion	6	4.55071742346928
Deletion	0	5.18147485258318
Deletion	6	5.61038438370747
Deletion	-1	5.59372014449978
Deletion	7	5.02722725406726
Deletion	-2	5.65381913708757
Deletion	1	5.37236695275422
Deletion	-1	5.65518743430057
Deletion	-1	5.10423438219647
Deletion	-4	5.78991406031895
Deletion	-3	5.65814118835852
Deletion	0	5.21164106206574
Deletion	-4	5.53966688954797
Deletion	2	4.59708059745272
Deletion	2	4.44695634779546
Deletion	-2	5.02828244031247
Deletion	-3	5.49201684399858
Deletion	17	4.7117397605803
Deletion	1	4.93656400513527
Deletion	6	4.52923780526966
Deletion	-1	5.14959780014033
Deletion	-3	5.60276081115643
Deletion	8	5.47691708833031
Deletion	-4	4.7269878704385
Deletion	-2	5.51193680931835
Deletion	-3	5.31095869242
Deletion	-2	5.4327785440345
Deletion	3	5.2960637806647
Deletion	-3	4.20414712521285
Deletion	2	5.43380822290057
Deletion	-2	5.23739040110323
Deletion	0	5.30116460608983
Deletion	-3	4.90295424875614
Deletion	0	5.69092048143339
Deletion	-4	5.3214037102277
Deletion	-1	5.1582388211985
Deletion	-3	4.85082383694506
Deletion	-5	5.2147908820763
Deletion	2	5.48977994629593
Deletion	3	5.31003659604435
Deletion	7	5.32087918865266
Deletion	-1	5.16454021640721
Deletion	9	5.6524803520319
Deletion	-3	4.3809344633307
Deletion	-2	5.06446547699826
Deletion	1	5.6271927188603
Deletion	-4	5.07359005876739
Deletion	-3	5.14134628296319
Deletion	5	4.90343185930188
Deletion	-2	5.39854759573493
Deletion	-3	5.110353982664
Deletion	11	4.34748613807657
Deletion	2	5.10190509540123
Deletion	-7	5.00600797308103
Deletion	3	4.79840891988953
Deletion	-2	4.53999141959351
Deletion	-4	5.55795570110523
Deletion	-3	5.11920308430713
Deletion	-3	5.45205797649399
Deletion	-1	5.77983305238334
Deletion	-2	5.21364258211802
Deletion	3	4.63809971483967
Deletion	-3	4.51752578363382
Deletion	0	5.48947190957681
Deletion	1	5.03496918194415
Deletion	10	5.4203914756261
Deletion	-5	5.55130480223418
Deletion	11	4.61911420966725
Deletion	-3	5.99196507668114
Deletion	-2	5.57414706415072
Deletion	-7	4.04855832489848
Deletion	-2	5.55050596810141
Deletion	7	5.24476681787602
Deletion	14	4.75422598200352
Deletion	-3	5.57953323369862
Deletion	-2	4.6521592799315
Deletion	-3	5.37785241900675
Deletion	-1	5.56867684047683
Deletion	0	5.06789994991779
Deletion	1	4.50980715547651
Deletion	9	5.52115508887793
Deletion	-1	5.02131750042152
Deletion	-2	5.41343388838186
Deletion	-5	4.95788013171511
Deletion	-1	5.56808667948143
Deletion	5	5.61954618051568
Deletion	3	5.75267368905156
Deletion	-1	5.16255843269264
Deletion	-2	4.6116383521225
Deletion	8	5.63787881911351
Deletion	4	5.18022052612983
Deletion	-2	5.82893494850324
Deletion	-2	5.49787604201558
Deletion	2	5.66006157410757
Deletion	5	5.57902062570962
Deletion	-3	4.71680437887309
Deletion	0	5.28543577955974
Deletion	-1	4.89495263502438
Deletion	5	4.31662025163594
Deletion	-3	4.91418972514782
Deletion	16	5.44977451327903
Deletion	6	5.51624310180999
Deletion	-2	4.52335620665479
Deletion	1	5.50318578942858
Deletion	9	4.50055206092814
Deletion	-2	5.26592810204037
Deletion	-1	5.48804139098359
Deletion	-2	5.54782022395369
Deletion	2	5.48772788008647
Deletion	-2	5.27306843774959
Deletion	5	5.19640833645302
Deletion	1	5.4358268537571
Deletion	-2	4.5705896357028
Deletion	-5	4.58398048045604
Deletion	0	5.0087151168533
Deletion	9	5.51607373205423
Deletion	-2	5.27770087628879
Deletion	-3	5.30643575073884
Deletion	-3	5.62983756582607
Deletion	-2	5.74682873174348
Deletion	-3	5.39739419195807
Deletion	-2	5.30518148838321
Deletion	5	5.23528850868723
Deletion	-5	5.6118942313647
Deletion	2	5.65223279931615
Deletion	-3	5.61967547951532
Deletion	-3	4.95219651350873
Deletion	-4	5.00052517865405
Deletion	-3	5.59872048891054
Deletion	-6	5.70278454893041
Deletion	1	5.62045046615643
Deletion	-2	5.01667406260194
Deletion	-4	4.87448761598495
Deletion	-2	5.60286919618751
Deletion	2	5.01404145864647
Deletion	-3	5.45735649129342
Deletion	14	5.57183106908334
Deletion	-2	5.55205466129118
Deletion	7	4.92669735274719
Deletion	-2	5.55184873143534
Deletion	-2	5.63560436741891
Deletion	-3	4.59529776784344
Deletion	-2	4.43800409142181
Deletion	-3	5.5878355122423
Deletion	2	5.014121342041
Deletion	-2	5.00325798646623
Deletion	-2	4.71469850194645
Deletion	-2	5.26750025939327
Deletion	-2	5.39145383206391
Deletion	-1	5.65049888144407
Deletion	-5	4.80597635071756
Deletion	-2	5.45913303996194
Deletion	0	5.53553462472419
Deletion	-4	5.33584287800192
Deletion	7	5.37288255827828
Deletion	-8	5.07343239150049
Deletion	0	5.33728351118521
Deletion	2	5.33796414702974
Deletion	-2	5.10622830551368
Deletion	0	4.98049877581547
Deletion	-2	5.65068433111583
Deletion	-1	5.65320575803086
Deletion	-1	5.6821893161779
Deletion	1	4.13088031379365
Deletion	-3	4.06054675512617
Deletion	3	4.51785541893003
Deletion	4	5.10947730095874
Deletion	18	4.81310707558531
Deletion	-1	4.50972658634353
Deletion	-1	4.5402668918263
Deletion	-2	4.31636879040899
Deletion	-3	5.2697650420248
Deletion	-7	5.32433802496991
Deletion	-1	5.40149187089019
Deletion	-2	5.61287917919295
Deletion	-1	5.21594407825023
Deletion	14	5.18444156866468
Deletion	-3	4.57405442948245
Deletion	-1	5.42134063830044
Deletion	0	5.33517898004253
Deletion	18	5.46107663308891
Deletion	-3	4.81167552536691
Deletion	12	5.24174067438436
Deletion	-2	5.49481666658303
Deletion	3	5.61371500205274
Deletion	1	4.92155642772641
Deletion	-3	5.5232807158869
Deletion	0	5.37256590169706
Deletion	8	5.30188254696332
Deletion	-1	5.1729501112427
Deletion	0	5.40610907828742
Deletion	9	5.40404134719308
Deletion	-1	5.16412374964424
Deletion	-3	5.32420629271533
Deletion	-1	5.38136781891155
Deletion	1	5.42857858469698
Deletion	6	5.31981576408973
Deletion	-3	4.99166900737995
Deletion	-2	4.93493252872289
Deletion	0	5.55914624352761
Deletion	-1	4.42444058752648
Deletion	-1	5.48800327336649
Deletion	-3	5.67318039577103
Deletion	-3	5.52150942981617
Deletion	8	5.32207036823698
Deletion	-2	5.4525040395682
Deletion	-4	5.60783446295674
Deletion	5	4.88990089553996
Deletion	2	5.4150434975675
Deletion	-3	5.29908434755945
Deletion	-2	5.67884602483604
Deletion	-2	5.47095852636742
Deletion	-2	5.46841232200204
Deletion	0	5.45146404790561
Deletion	-2	5.45845654044443
Deletion	1	5.22129945416332
Deletion	-5	4.85211996559294
Deletion	-3	4.58114149899204
Deletion	-2	4.87630445984172
Deletion	-3	5.69781498364471
Deletion	-1	5.56006212965168
Deletion	5	5.53574970028586
Deletion	-1	4.47898471741219
Deletion	0	5.45396471290583
Deletion	6	5.42286385459318
Deletion	9	5.11387987385902
Deletion	4	5.69658527238149
Deletion	-3	5.36310971282614
Deletion	4	5.11350884053282
Deletion	12	5.21463989360887
Deletion	-2	5.6013580387603
Deletion	0	5.39591495681105
Deletion	0	5.09603359160263
Deletion	-3	5.72369615040261
Deletion	-2	5.1660984195064
Deletion	-1	4.72399717619174
Deletion	-3	5.33046653489425
Deletion	5	4.20449982417115
Deletion	-2	5.2881955504346
Deletion	-3	5.08589324752887
Deletion	-1	5.48794256062421
Deletion	3	5.06402722510234
Deletion	-3	4.93101521402904
Deletion	-7	5.46129889152782
Deletion	-6	5.49427428689949
Deletion	-4	5.16632352543143
Deletion	-1	5.89152240484301
Deletion	-2	5.81521236229935
Deletion	0	4.09338666000137
Deletion	2	5.57417021973079
Deletion	-2	4.31632686604542
Deletion	2	5.56168919221349
Deletion	4	4.52894239741573
Deletion	-4	4.52865964523499
Deletion	18	4.21487032861122
Deletion	-3	5.06249173184174
Deletion	-1	4.08621741569334
Deletion	2	4.79480162927435
Deletion	-1	5.706197853674
Deletion	-4	5.02264690695784
Deletion	3	5.63851122071786
Deletion	-4	5.14561588674892
Deletion	-2	5.31605216134791
Deletion	-2	4.71408655382264
Deletion	1	5.46431812079327
Deletion	2	4.95231285667171
Deletion	7	4.77377913356474
Deletion	-2	5.50815384113261
Deletion	0	4.05774215582875
Deletion	-2	5.1771380937323
Deletion	0	4.88130475293232
Deletion	8	4.94836405598837
Deletion	-2	4.96680792224247
Deletion	-2	4.9320169064342
Deletion	-1	5.06066385075977
Deletion	-4	5.56694279468183
Deletion	-3	4.64225672146806
Deletion	-5	5.74087170007058
Deletion	-1	5.33196552851197
Deletion	1	5.21432185146295
Deletion	0	5.15354963516159
Deletion	-3	5.06249173184174
Deletion	5	5.01095260418804
Deletion	1	4.86370344463985
Deletion	-2	5.59052530172359
Deletion	-1	5.69935027976584
Deletion	-2	5.17484739726601
Deletion	-3	5.59428534486798
Deletion	-3	5.6410306658462
Deletion	2	5.37236879529215
Deletion	7	5.28456607726697
Deletion	-3	5.45019828365083
Deletion	5	5.38324790013163
Deletion	2	4.54211554092101
Deletion	-1	4.90807197468323
Deletion	-2	5.07159115345799
Deletion	-2	5.62990274279064
Deletion	-2	5.62101105220756
Deletion	17	5.6832668329295
Deletion	3	4.89723109811807
Deletion	-3	4.91021339135574
Deletion	-2	5.39293952776339
Deletion	0	5.37180461358216
Deletion	-2	5.28584299429365
Deletion	-4	5.1440134657862
Deletion	-3	4.21098697383215
Deletion	1	4.70582951452163
Deletion	-2	5.17724206102465
Deletion	-2	5.41454719629347
Deletion	-3	5.35969322285882
Deletion	-5	5.31002596139838
Deletion	12	5.494100303815
Deletion	4	5.32435037282041
Deletion	-4	5.35284985353926
Deletion	0	5.42328356578448
Deletion	3	5.32356558681839
Deletion	-3	5.53392704514061
Deletion	-2	4.95906048176888
Deletion	2	5.48551700450468
Deletion	-3	5.48251342704481
Deletion	-6	5.50371307491497
Deletion	-2	5.15458220156152
Deletion	-1	4.99567467411959
Deletion	-1	5.88386462607673
Deletion	-1	5.37959917922102
Deletion	11	5.50213476053444
Deletion	-3	5.44480492676275
Deletion	0	5.78625084355472
Deletion	0	4.82637287272085
Deletion	-3	4.62288722744912
Deletion	-3	5.30633708741937
Deletion	-3	5.6151122018282
Deletion	-1	5.53630460913081
Deletion	-2	4.9953938528398
Deletion	-3	5.6050959309667
Deletion	0	4.31664120016749
Deletion	-1	4.91226989539491
Deletion	-4	5.39747071716853
Deletion	11	5.1974790473804
Deletion	-3	5.44259263960428
Deletion	-5	5.30732057317403
Deletion	-5	5.74446040853846
Deletion	-2	5.64909914618206
Deletion	-3	4.21500270721495
Deletion	3	5.03211891379861
Deletion	0	5.18118879564929
Deletion	-2	5.31468865104612
Deletion	-2	5.21294363083497
Deletion	9	5.64730373348801
Deletion	6	5.12245835993829
Deletion	6	5.52588923929504
Deletion	-2	4.17687228640918
Deletion	-2	4.56073135988197
Deletion	5	5.56826979732612
Deletion	0	5.30616759157285
Deletion	0	4.93382628989062
Deletion	-2	4.62214146174089
Deletion	0	5.54885356411932
Deletion	-3	5.58689884982109
Deletion	-3	5.3755849766831
Deletion	-2	5.40001099058259
Deletion	3	5.65303393377771
Deletion	2	5.5179107731207
Deletion	0	5.47489049998195
Deletion	-2	5.50732684328737
Deletion	-1	4.84025669070698
Deletion	-3	5.2265689751221
Deletion	-2	4.95474407110523
Deletion	0	5.2377874577346
Deletion	5	5.16379624535767
Deletion	-3	4.21869301999136
Deletion	3	5.15818149835147
Deletion	-4	5.38418131124131
Deletion	3	5.39277079462653
Deletion	-2	5.6230610553352
Deletion	2	4.83034483081712
Deletion	0	5.16117926776652
Deletion	-2	5.19004581030555
Deletion	8	5.2222767530045
Deletion	-2	4.3324586591892
Deletion	-2	4.52596427803722
Deletion	-1	5.42159734660056
Deletion	-3	5.40070545835028
Deletion	-2	4.70738279296138
Deletion	-1	5.44608337503541
Deletion	-2	5.48594135655201
Deletion	-1	5.27210396191013
Deletion	0	4.97744007846605
Deletion	-3	5.27069513643598
Deletion	0	5.55113758398087
Deletion	-3	5.14950854584297
Deletion	-2	5.57823681420419
Deletion	8	5.35889570746343
Deletion	-2	5.61287494308283
Deletion	-2	5.09136090954241
Deletion	-1	5.28471716092546
Deletion	-1	4.4685245572997
Deletion	-3	5.04389646564309
Deletion	0	5.06811904207038
Deletion	0	5.11501773629661
Deletion	-3	5.83010727811463
Deletion	12	5.50722150051566
Deletion	1	5.61251048295084
Deletion	-5	5.263017913012
Deletion	1	5.51661601165538
Deletion	3	5.52637029731642
Deletion	0	5.1553633698241
Deletion	7	5.42099977170682
Deletion	-3	5.56559519353048
Deletion	8	5.33807781502087
Deletion	8	5.48161745775288
Deletion	-3	5.39391723995553
Deletion	3	5.64217456405418
Deletion	6	4.88566082509557
Deletion	1	5.31314983146849
Duplication	-1	4.33931228577126
Duplication	-3	4.65008400313676
Duplication	-1	4.48720910171819
Duplication	3	4.01447853532621
Duplication	4	5.31710599754197
Duplication	-4	4.82409327688802
Duplication	-1	4.13411332984232
Duplication	-2	4.84872472444942
Duplication	-3	5.52873420686236
Duplication	-2	5.49216789224804
Duplication	-1	5.76305868627548
Duplication	-3	5.49828022105225
Duplication	-4	4.96550743457033
Duplication	5	4.72150559549042
Duplication	-4	4.56273288519131
Duplication	19	4.38868721020124
Duplication	0	4.87793544698722
Duplication	-3	5.01871713798281
Duplication	0	4.30468436597439
Duplication	-5	5.1901411271725
Duplication	0	4.34956890250868
Duplication	-2	5.13279102280779
Duplication	-2	4.02052701227456
Duplication	-2	5.01668660051443
Duplication	0	4.56526916079636
Duplication	16	5.59008243716123
Duplication	-2	4.44183647431513
Duplication	0	4.75483740612521
Duplication	-1	4.01949016299751
Duplication	-1	5.42584711278983
Duplication	-3	5.47214186084442
Duplication	-3	5.47686494535664
Duplication	0	5.66076779817344
Duplication	0	5.19393952741489
Duplication	-8	4.30048678798603
Duplication	-2	5.36185244177417
Duplication	-1	5.26968335968792
Duplication	-3	4.11106078206982
Duplication	-3	4.28914283593233
Duplication	0	4.35310802614815
Duplication	-2	4.58538175969614
Duplication	15	4.96663912580153
Duplication	-2	5.10537050683029
Duplication	7	5.07268728138473
Duplication	-4	4.65434983990669
Duplication	0	4.5811870690959
Duplication	-1	4.98466230619011
Duplication	9	4.60666077166095
Duplication	0	4.76983501437602
Duplication	1	5.11613932998923
Duplication	13	5.35951485848185
Duplication	-6	4.94478854461545
Duplication	-3	4.69866589174686
Duplication	-3	5.57424083662576
Duplication	5	5.58519894589876
Duplication	0	4.3102896237961
Duplication	-1	5.03446401114884
Duplication	-2	4.67306700813015
Duplication	-3	5.73972420230623
Duplication	-2	5.00542076709349
Duplication	0	5.79821613367125
Duplication	-2	4.82308932330194
Duplication	0	4.52747522841221
Duplication	0	5.41701806289784
Duplication	-1	4.38983916212527
Duplication	-1	5.93555210365956
Duplication	-4	4.43271280512539
Duplication	0	5.49255506304134
Duplication	-2	4.75364433068786
Duplication	-2	4.82025401842095
Duplication	0	4.08400399060803
Duplication	0	4.69238859815138
Duplication	-2	5.47052515075269
Duplication	5	4.28524216242541
Duplication	2	5.55204978833981
Duplication	-1	4.80088196893117
Duplication	0	4.98814854646601
Duplication	-2	5.52989981620014
Duplication	-1	5.38238810667907
Duplication	-3	4.88458014517705
Duplication	-2	5.23898897901705
Duplication	-2	5.96679479598304
Duplication	0	4.73971471274571
Duplication	2	5.11262845816479
Duplication	-3	4.27682930534339
Duplication	4	5.11112803634512
Duplication	-3	5.28562706055088
Duplication	0	5.43948585432807
Duplication	-4	4.18315591543401
Duplication	-1	5.74384123849749
Duplication	0	5.93589503552535
Duplication	-1	5.90658606258221
Duplication	0	4.85632400448479
Duplication	-5	4.3442153756565
Duplication	-1	5.69843984160303
Duplication	-3	4.47077788333512
Duplication	-2	5.99673532874783
Duplication	-2	4.70276646769512
Duplication	-3	5.15285989114513
Duplication	-1	4.2966871237724
Duplication	0	5.69074701852259
Duplication	-8	5.16571309920617
Duplication	-1	4.56668491652102
Duplication	-2	4.73349418568745
Duplication	1	4.07547396458895
Duplication	-3	4.79653964376739
Duplication	4	5.82500655158396
Duplication	3	4.01845083238636
Duplication	-2	4.18740790242255
Duplication	0	4.72781768612198
Duplication	-5	5.07468115951166
Duplication	-2	5.74043769751788
Duplication	-3	4.6636255532128
Duplication	-2	4.76081437796025
Duplication	-7	4.27209699877079
Duplication	4	4.69559548875869
Duplication	0	5.29127114540662
Duplication	-9	5.33142729652074
Duplication	-1	5.58851708393981
Duplication	-3	4.10390629808872
Duplication	0	5.59548850586522
Duplication	-3	4.37801613554044
Duplication	-1	4.14185722323837
Duplication	-4	5.26664791171779
Duplication	-3	5.35094543133748
Duplication	1	4.16157761104887
Duplication	3	4.6460506572061
Duplication	8	4.87332641562497
Duplication	8	5.34778846630452
Duplication	-1	4.45151011793432
Duplication	1	5.19376721259599
Duplication	-6	5.16407910450898
Duplication	0	4.82062831683409
Duplication	0	5.0377371663348
Duplication	-1	5.83658676543804
Duplication	-1	5.35031199450524
Duplication	-1	4.64581511829664
Duplication	-3	5.59629133265935
Duplication	2	5.10861575610622
Duplication	-5	5.89305789005482
Duplication	1	4.6131861871396
Duplication	-1	5.86052366521148
Duplication	-4	4.55354322208026
Duplication	5	5.14587048473954
Duplication	-2	5.21763131612182
Duplication	0	4.64842832159424
Duplication	9	5.57340079378489
Duplication	-2	4.07033345585306
Duplication	0	5.10630991233153
Duplication	-1	5.67176507937981
Duplication	-16	5.86175478776099
Duplication	-1	4.8747832259418
Duplication	-1	5.15284767341522
Duplication	-1	4.95787056111963
Duplication	0	4.01127432890473
Duplication	-2	5.65718497409016
Duplication	6	4.79503840828642
Duplication	-1	4.74851362578334
Duplication	1	4.37252538245156
Duplication	3	5.63216361389124
Duplication	-3	4.74223008339635
Duplication	0	4.00406330039767
Duplication	-1	4.04387291239142
Duplication	-1	4.12152701645538
Duplication	-1	5.43192637391164
Duplication	-2	5.35385855186033
Duplication	1	4.1421703862761
Duplication	-1	4.62907304342693
Duplication	-2	5.44393073958564
Duplication	-1	5.49225178524752
Duplication	3	4.42273753394639
Duplication	-4	4.62952172639444
Duplication	-3	4.7996162044815
Duplication	-2	4.12014600618811
Duplication	-2	4.17900570756482
Duplication	-2	5.34206127644368
Duplication	12	4.09391174104938
Duplication	-4	4.84834925280547
Duplication	3	4.60750863650798
Duplication	-4	5.86025053984045
Duplication	-2	5.25827801524303
Duplication	-5	4.02395170742339
Duplication	-1	5.3629270973259
Duplication	-1	4.40284578165573
Duplication	20	5.04302807678732
Duplication	5	4.17687228640918
Duplication	3	4.42721012433079
Duplication	14	4.68874008506259
Duplication	0	5.74219941901784
Duplication	0	4.55384663172659
Duplication	-2	4.93585979803788
Duplication	-1	4.78511619502192
Duplication	-1	5.44389010954708
Duplication	9	4.19131125759099
Duplication	0	4.85764001279009
Duplication	5	4.21822030417555
Duplication	-3	4.35150642292904
Duplication	-1	4.16536305069737
Duplication	-4	4.89023093844073
Duplication	0	4.17207725696948
Duplication	-1	4.23499787968603
Duplication	-3	4.54836484632144
Duplication	-1	4.33651977041042
Duplication	-1	4.2197416610463
Duplication	7	4.73593407121552
Duplication	-2	4.70429640154813
Duplication	9	4.96530990827133
Duplication	-1	5.42428529699654
Duplication	-3	5.37295800630492
Duplication	1	4.76175498788425
Duplication	-3	5.01927418700649
Duplication	4	4.42352438861872
Duplication	-1	4.38560627359831
Duplication	0	5.02238300092108
Duplication	6	4.59259862890613
Duplication	0	5.07151748866286
Duplication	-1	4.32012550597364
Inversion	-11	4.16533337259698
Inversion	-4	4.16849748352303
Inversion	0	5.64106937368275
Inversion	-6	5.29916286447047
Inversion	0	5.96689370195535
Inversion	-10	4.54177887368207
Inversion	0	4.4942241869169
Inversion	-10	4.12619636792053
Inversion	-5	4.2470890560491
Inversion	-2	4.83414083376934
Inversion	2	4.70976165674661
Inversion	-5	4.00599512305469
Inversion	-2	4.59604700754544
Inversion	-18	4.1078880251828
Inversion	-6	4.33457437175493
Inversion	-10	4.15411952551585
Inversion	0	5.15794307482319
Inversion	-1	4.31367743860132
Inversion	-2	5.61426428735871
Inversion	-1	5.36096242599051
Inversion	-2	4.68104214010811
Inversion	-3	5.29335150382067
Inversion	1	4.96666257367522
Inversion	0	4.09447112864164
Inversion	0	4.4176045354409
Inversion	0	5.80156902605341
Inversion	0	4.84939484198542
Inversion	-5	4.1882533270265
Inversion	9	4.58593424707157
Inversion	-18	4.19595497302352
Inversion	-4	4.04598760566097
Inversion	-8	4.24052428811236
Inversion	-3	4.71101381189052
Inversion	-2	4.74173447054384
Inversion	0	5.94912300426937
Inversion	9	5.34922117240245
Inversion	15	4.87965201685595
Inversion	7	4.39329435645233
Inversion	-2	4.66866541545449
Inversion	-5	4.05376968959931
Inversion	-12	4.62878727636157
Inversion	-3	4.93382123210345
Inversion	-10	4.46751931398993
Inversion	-2	5.70678006371979
Inversion	1	5.05393849366147
Inversion	-1	5.7171252127617
Inversion	-1	4.20822630593558
Inversion	-2	4.17432152726404
Inversion	3	5.46624463557431
Inversion	-4	5.52654474313206
Inversion	1	4.17029105862539
Inversion	-5	4.12296909439375
Inversion	0	5.30801345992794
Inversion	1	4.67850016924612
Inversion	-4	5.59970953785381
Inversion	8	5.37502862287448
Inversion	-8	4.45037229495525
Inversion	-2	5.19235833954618
Inversion	-9	4.08536194368613
Inversion	-10	5.50974135847023
Inversion	-11	4.28178307150645
Inversion	-5	5.80086273491438
Inversion	3	5.67418024317003
Inversion	-2	4.0421027680373
Inversion	-17	4.10284516424542
Inversion	9	4.08156332098039
Inversion	-11	4.18361144921843
Inversion	-3	4.56614275551467
Inversion	-11	4.20257004609748
Inversion	-2	5.30321982412987
Inversion	0	4.06977906088151
Inversion	16	5.40615169637254
Inversion	-1	4.07144012717789
Inversion	-7	4.84222219567346
Inversion	-4	4.47935933280697
Inversion	0	5.23178551138744
Inversion	-12	4.33312470871688
Inversion	1	4.42669014733819
Inversion	-3	4.55071742346928
Inversion	0	4.01628102454283
Inversion	-8	4.2226124360574
Inversion	-2	5.04900082112432
Inversion	3	5.36345778738226
Inversion	0	4.68597449388023
Inversion	0	5.30607101372539
Inversion	-5	4.4728149362181
Inversion	0	5.26796212893442
Inversion	7	4.71192527363288
Inversion	-20	5.14539842884929
Inversion	2	5.54296602103746
Inversion	-9	4.11938787362234
Inversion	-1	4.56810781240442
Inversion	-1	4.37964991540448
Inversion	-11	4.43453696944233
Inversion	-2	5.28623410076088
Inversion	-1	5.75911839798644
Inversion	-2	4.48043814717782
Inversion	-2	5.59573865360477
Inversion	-6	4.13703745478951
Inversion	-8	4.04151111295932
Inversion	-1	5.5321783340636
Inversion	-3	5.47640552702847
Inversion	-9	4.08902150079501
Inversion	0	5.5648671895044
Inversion	-7	5.40407560470605
Inversion	-13	4.18418019534726
Inversion	19	5.50563286237654
Inversion	-3	4.63024476146971
Inversion	-17	4.36093405154839
Inversion	2	4.5292506445324
Inversion	-3	4.22811792413685
Inversion	-1	5.26222557777127
Inversion	-10	4.48264494739294
Inversion	-1	5.83790962160789
Inversion	-1	5.21677006201916
Inversion	-2	4.5689522871951
Inversion	-3	5.31065083647831
Inversion	-1	5.64604869490959
Inversion	5	4.29413541912625
Inversion	-3	5.44625593404231
Inversion	-2	4.3799578293447
Inversion	0	5.17148950112472
Inversion	-1	5.48885377084803
Inversion	-3	5.86045120789516
Inversion	-7	4.27744875926448
Inversion	0	4.82270407599715
Inversion	-2	5.79634047274809
Inversion	-2	5.39067551209942
Inversion	2	5.70242536624235
Inversion	-1	4.27369558793009
Inversion	0	4.12710479836481
Inversion	5	4.61072402522982
Inversion	8	4.80492957904317
Inversion	-7	4.4001406397577
Inversion	-1	5.23947466346518
Inversion	-8	4.22128379949269
Inversion	0	4.99414991489827
Inversion	-2	5.36569572264506
Inversion	-2	5.61519121397577
Inversion	-8	4.05280932814056
Inversion	0	4.85399007635833
Inversion	0	5.7418116030335
Inversion	17	4.02263453994412
Inversion	6	4.19598263068836
Inversion	3	5.2468775613681
Inversion	-4	4.79616482111878
Inversion	-1	5.76101847521895
Inversion	0	5.36387135107687
Inversion	12	5.51187267052159
Inversion	-12	4.10030160401385
Inversion	-2	4.06688474312977
Inversion	-1	5.13478571358077
Inversion	8	4.89892254332064
Inversion	-2	5.01222963089596
Inversion	8	4.40143500722987
Inversion	-8	5.31880184250029
Inversion	-16	4.18104283403075
Inversion	2	4.31618009889345
Inversion	-12	4.125838963995
Inversion	-3	4.28404703160339
Inversion	0	5.62147852034829
Inversion	-2	4.6005046066455
Inversion	-2	5.4665755221021
Inversion	2	4.43083263514722
Inversion	-11	4.07313156494099
Inversion	5	4.94328671713205
Inversion	-2	4.29420160069475
Inversion	3	4.3912174832394
Inversion	-4	5.36273875350247
Inversion	-1	4.96470736865351
Inversion	-5	5.37900621384694
Inversion	-1	4.80430984414131
Inversion	-1	4.59493369984628
Inversion	9	5.48587751735911
Inversion	-11	4.74598772443317
Inversion	-1	5.49192451086632
Inversion	-16	4.04182676263754
Inversion	13	5.8204018063335
Inversion	-9	4.01795106883074
Inversion	0	5.34141078117839
Inversion	0	5.71313758794303
Inversion	-13	4.54037953467012
Inversion	-1	4.08048217906804
Inversion	17	4.85262636036809
Inversion	-1	5.39359801409785
Inversion	-11	4.33535759014918
Inversion	-9	4.27632391102019
Inversion	-8	4.07939833901986
Inversion	12	4.5324231190671
Inversion	-8	5.73108972480292
Inversion	0	5.54274453363414
Inversion	-14	4.22891340599469
Inversion	-2	5.11351887262951
Inversion	-2	5.13649543649185
Inversion	-3	4.73120990163874
Inversion	-4	4.6457169393696
Inversion	1	4.23646168162681
Inversion	-1	5.22567104308114
Inversion	0	5.73147997650659
Inversion	-4	4.26441638719854
Inversion	-5	5.0892337313654
Inversion	3	5.54510786446412
Inversion	4	4.63264959447888
Inversion	1	4.85138678302367
Inversion	-5	5.80615622285496
Inversion	-6	4.59454723332785
Inversion	-9	4.2325387175306
Inversion	3	4.20714945320954
Inversion	11	4.10009471501499
Inversion	-5	4.12898052396661
Inversion	0	5.34815098258759
Inversion	0	5.59605581444183
Inversion	-2	4.18582535961296
Inversion	12	5.28275122662824
Inversion	-3	5.83874144789632
Inversion	-15	4.01857568346725
Inversion	0	5.78753627460712
Inversion	0	5.03645721931437
Inversion	3	4.68623395845825
Inversion	-5	5.22047682014857
Inversion	-8	4.22125770712091
Inversion	17	5.19644977900706
Inversion	-1	4.75759339052417
Inversion	-15	4.76234089792172
Inversion	-2	5.34051748259612
Inversion	3	4.31783359924359
Inversion	-3	5.10988551529939
Inversion	-7	4.5866210568173
Inversion	-1	4.60322017800827
Inversion	-2	4.30472742938363
Inversion	-8	4.03770531313554
Inversion	-5	4.08877376731045
Inversion	-2	5.63138389718913
Inversion	0	5.51307636478893
Inversion	0	4.32876682959153
Inversion	0	5.59256866734576
Inversion	0	4.33437331879921
Inversion	-1	4.27751753296917
Inversion	-6	5.38354788743911
Inversion	-3	5.03433963297342
Inversion	-2	4.00851500763145
Inversion	-2	4.49632065577495
Inversion	-7	4.5501304728469
Inversion	-1	4.02489596010748
Inversion	-1	5.40461651507407
Inversion	-1	5.55012802555903
Inversion	2	5.48366145586867
Inversion	9	5.46254922585104
Inversion	-2	5.40710184523518
Inversion	-2	5.76926356738564
Inversion	0	6.00364101978646
Inversion	-7	4.16010822041095
Inversion	-2	5.65421891000461
Inversion	6	5.11925258915535
Inversion	-5	4.59071926132119
Inversion	0	5.81480609087275
Inversion	-11	4.17736332475036
Inversion	-7	4.09127996422884
Inversion	-3	4.30246080791038
Inversion	-6	4.5755111353529
Inversion	-11	4.87176552345498
Inversion	-5	4.2935614226758
Inversion	-7	4.09499490094461
Inversion	-4	4.7547686638685
Inversion	0	5.09945964015955
Inversion	-7	4.1989593386702
Inversion	-2	5.52850662525699
Inversion	-3	5.79146186501985
Inversion	12	5.67119321425989
Inversion	-3	4.52018210770693
Inversion	-5	4.12554632367119
Inversion	-1	5.83589720845877
Inversion	2	5.77715557553677
Inversion	-9	4.20658303483779
Inversion	-2	5.11551731971853
Inversion	0	5.61055370531709
Inversion	-4	5.23014736524454
Inversion	-3	5.23289958978238
Inversion	-3	5.04623755483103
Inversion	-2	5.86566765825833
Inversion	3	5.51549764535577
Inversion	-13	4.6549942866167
Inversion	1	5.85091016191262
Inversion	1	5.45717009978462
Inversion	-1	5.12910958622073
Inversion	-10	4.51782905731165
Inversion	-3	4.29331834946107
Inversion	0	5.85080914162451
Inversion	0	4.53864912561017
Inversion	-3	4.21229416666235
Inversion	-5	4.41685676874373
Inversion	13	4.79317551370827
Inversion	2	5.41479291124657
Inversion	-10	4.27627793690466
Inversion	2	5.0857542442097
Inversion	1	4.18624982077909
Inversion	-5	5.15278657960942
Inversion	-6	4.09774305894488
Inversion	-6	4.56087463228967
Inversion	-3	5.51098310489533
Inversion	0	5.31724617656377
Inversion	-7	4.14141841526609
Inversion	-2	4.26368340055719
Inversion	-4	5.36850258361909
Inversion	-1	4.02783867818895
Inversion	-1	4.78876211389306
Inversion	-9	4.23088299885759
Inversion	0	5.49349011649867
Inversion	-7	4.02345823764368
Inversion	-2	4.30358480381246
Inversion	-1	4.25956998964356
Inversion	14	5.05479684401452
Inversion	-1	4.64843807937623
Inversion	-1	5.61673275848038
Inversion	-1	5.04346052357791
Inversion	6	5.32150729569072
Inversion	-1	5.05727422548242
Inversion	-2	5.7862444494584
Inversion	-1	4.10748131891124
Inversion	-2	4.74087564355967
Inversion	-6	5.15695478792281
Inversion	-6	5.7269455236034
Inversion	0	4.60846184738373
Inversion	0	4.84195980850493
Inversion	-1	5.61687129242969
Inversion	-15	5.63811070671479
Inversion	4	4.00082437660561
Inversion	2	5.49938874630268
Inversion	-7	4.06569172809327
Inversion	2	4.38429963930838
Inversion	0	5.42958757205523
Inversion	0	4.20371264060771
Inversion	-2	4.33138680097482
Inversion	4	5.53166536817284
Inversion	2	4.28710719915521
Inversion	-9	5.32205174883354
Inversion	0	5.63924038575096
Inversion	0	5.27715520236515
Inversion	-8	4.37668642926192
Inversion	0	5.5432918252305
Inversion	-3	5.38563665527712
Inversion	-11	4.89016942403754
Inversion	-1	4.01300585001574
Inversion	0	5.37377054161555
Inversion	-4	4.29003461136252
Inversion	-2	5.90032724821265
Inversion	1	4.23567991856469
Inversion	-6	4.01510816064584
Inversion	-3	5.95692298580369
Inversion	0	5.77627757665637
Inversion	-3	4.26370706460743
Inversion	18	5.19946445360983
Inversion	0	4.04898530257071
Inversion	-8	4.02238712568644
Inversion	6	5.367501282832
Inversion	-2	4.51664112527683
Inversion	-3	5.45461774843275
Inversion	3	5.671036699227
Inversion	-1	5.07774933539671
Inversion	-3	4.14176323027579
Inversion	-2	5.6004250562507
Inversion	-3	5.9725587399048
Inversion	-2	5.02089139498927
Inversion	-7	4.33755908762874
Inversion	0	5.01249977753831
Inversion	-9	4.25589936673046
Inversion	-1	5.25767137655845
Inversion	-5	4.56161412104018
Inversion	19	4.71307032585564
Inversion	-5	4.35787769922987
Inversion	-8	4.00069431586635
Inversion	-1	4.01919940105529
Inversion	1	4.22479195649268
Inversion	-1	4.55077851856426
Inversion	-3	5.5572809730138
Inversion	-3	4.98826457133831
Inversion	9	5.38236469938234
Inversion	1	4.54019178036262
Inversion	4	5.58383783902253
Inversion	4	5.27859814142278
Inversion	5	5.25535935531495
Inversion	-11	4.03881878737366
Inversion	-6	4.70660684816451
Inversion	7	4.15311333151061
Inversion	-3	5.92405225616312
Inversion	0	4.88569472962993
Inversion	-2	4.6787004349983
Inversion	-4	4.45405173929012
Inversion	-1	5.94476635144355
Inversion	-5	5.41317063030904
Inversion	0	5.91189714441311
Inversion	-7	4.34378265466953
Inversion	-7	4.31154195840119
Inversion	0	5.66305418373665
Inversion	0	5.20250193963446
Inversion	-1	4.0099180846659
Inversion	2	4.92067106872062
Inversion	-1	4.82996596893774
Inversion	-3	4.92646592513151
Inversion	-10	4.23146959043068
Inversion	-5	5.13217320635573
Inversion	-10	4.16453129630543
Inversion	17	5.15672174454578
Inversion	-8	5.23449703621172
Inversion	-3	4.70791066571311
Inversion	-11	4.01468851187234
Inversion	-13	4.98645821273731
Inversion	-1	5.53754332495281
Inversion	-1	4.88079073407494
Inversion	-1	5.30007349526714
Inversion	0	5.67940063878089
Inversion	-2	5.19339177429762
Inversion	-7	5.58271091094667
Inversion	-13	4.44299685165409
Inversion	-3	4.14912669974261
Inversion	5	5.48227315663139
Inversion	3	4.76937732607614
Inversion	-7	4.11955279766712
Inversion	-2	4.00285692606112
Inversion	-4	5.23404628943343
Inversion	8	5.60259601408715
Inversion	0	4.2485862438551
Inversion	-5	5.58215657842432
Inversion	-1	5.76728353731585
Inversion	-2	5.22115854180894
Inversion	-1	5.94746607218983
Inversion	4	4.36135002435227
Inversion	-3	5.54294362856795
Inversion	9	4.27804443653288
Inversion	-3	5.5520205494833
Inversion	-5	5.32825724973124
Inversion	0	4.20736503746907
Inversion	-3	4.75541746281094
Inversion	0	4.34127621072169
Inversion	-3	4.86419058165168
Inversion	-9	4.18087105165054
Inversion	-3	4.72511905679978
Inversion	-15	4.3105658722832
Inversion	9	4.91630652661638
Inversion	12	5.54902411747472
Inversion	0	4.42117600185209
Inversion	-2	4.80091631327113
Inversion	-2	4.96380670930386
Inversion	-4	5.77612125348619
Inversion	14	5.38954526172393
Inversion	-2	4.69199158333088
Inversion	3	5.2670425946308
Inversion	-3	5.49528479333585
Inversion	0	4.62556965824305
Inversion	5	4.19807947617103
Inversion	-7	4.44540179667826
Inversion	-2	4.75597389399776
Inversion	-3	4.02156139203735
Inversion	-1	5.71102310494618
Inversion	-1	5.76836278819667
Inversion	-8	4.29039080944023
