# Supplementary material for: Replication stress induces POLQ-mediated structural variant formation throughout common fragile sites after entry into mitosis
Source: Nat Commun. 2024 Nov 6;15:9582. doi: 10.1038/s41467-024-53917-8 (PMC11541566; doi:10.1038/s41467-024-53917-8)
Supplement: Supplementary file 9 — Source Data [file 41467_2024_53917_MOESM9_ESM.zip › Supp_Fig1/Supp_Fig1G.txt]

project	sample	cell_line_	low_APH	nSvs	netCoverage	SV_frequency
rad52_110121_HF1	Control_0APH	HF1	-	2	2365	0.00085
hf1_polq_091422	HF1_Cntrl_0APH	HF1	-	1	2196	0.00046
rad52_110121_HF1	Control_0.6APH	HF1	0.6	9	2211	0.00407
hf1_polq_091422	HF1_Cntrl_0.6APH	HF1	0.6	10	2094	0.00478
hf1_polq_Nu_092823	HF1_Cntrl_0.6APH_B	HF1	0.6	12	1815	0.00661
hf1_polq_Nu_092823	HF1_Cntrl_0.6APH_A	HF1	0.6	43	2995	0.01436
GM_ART_Nu7_123023	GM_0APH	GM	-	2	3247	0.00062
GM_ART_Nu7_123023	GM_0.4APH	GM	0.4	5	2964	0.00169
HCT116_p53_050321	Control_0_APH	HCT	-	2	1393	0.00144
HCT116_p53_050321	Control_0pt2_APH	HCT	0.2	6	1434	0.00418
HCT_Art_Nu7_080323	HCT_0.2APH	HCT	0.2	9	2153	0.00418
HCT_Pol_Lig_092823	HCT_Cntrl_0.2APH	HCT	0.2	7	2497	0.0028
