# Supplementary material for: Replication stress induces POLQ-mediated structural variant formation throughout common fragile sites after entry into mitosis
Source: Nat Commun. 2024 Nov 6;15:9582. doi: 10.1038/s41467-024-53917-8 (PMC11541566; doi:10.1038/s41467-024-53917-8)
Supplement: Supplementary file 9 — Source Data [file 41467_2024_53917_MOESM9_ESM.zip › Supp_Fig1/Supp_Fig1H.txt]

SV Size (log10 bp)	low_APH = +	low_APH = –
4	0.0046	0
4.1	0.0099	0.0312
4.2	0.0107	0.0625
4.3	0.0117	0.0469
4.4	0.0184	0.0781
4.5	0.0234	0.0781
4.6	0.0228	0.0625
4.7	0.0317	0.0625
4.8	0.0363	0.0625
4.9	0.0513	0.0781
5	0.065	0.0469
5.1	0.0701	0.0625
5.2	0.0884	0.1094
5.3	0.1064	0.0625
5.4	0.1214	0.0469
5.5	0.1264	0.0156
5.6	0.1155	0.0312
5.7	0.063	0.0625
5.8	0.0176	0
5.9	0.0042	0
6	0.0014	0
