# Supplementary material for: Replication stress induces POLQ-mediated structural variant formation throughout common fragile sites after entry into mitosis
Source: Nat Commun. 2024 Nov 6;15:9582. doi: 10.1038/s41467-024-53917-8 (PMC11541566; doi:10.1038/s41467-024-53917-8)
Supplement: Supplementary file 9 — Source Data [file 41467_2024_53917_MOESM9_ESM.zip › Supp_Fig2/Supp_Fig2A.txt]

SV Endpoint Coordinate (Mbp)	FHITchr3-	WWOXchr16+
59.69	0.0057	NA
60.185	0.0057	NA
60.215	0.0114	NA
60.23	0.0057	NA
60.24	0.0057	NA
60.25	0.0227	NA
60.27	0.0057	NA
60.275	0.0114	NA
60.3	0.0227	NA
60.305	0.0057	NA
60.31	0.0057	NA
60.315	0.0114	NA
60.32	0.0057	NA
60.325	0.0227	NA
60.33	0.0057	NA
60.335	0.0114	NA
60.34	0.017	NA
60.345	0.0057	NA
60.35	0.0057	NA
60.355	0.0114	NA
60.36	0.0057	NA
60.365	0.0114	NA
60.37	0.0114	NA
60.375	0.0057	NA
60.385	0.0057	NA
60.39	0.0057	NA
60.395	0.0057	NA
60.405	0.0057	NA
60.415	0.0057	NA
60.42	0.017	NA
60.425	0.0227	NA
60.43	0.017	NA
60.435	0.0114	NA
60.44	0.0057	NA
60.445	0.0057	NA
60.45	0.0114	NA
60.455	0.0057	NA
60.46	0.017	NA
60.465	0.017	NA
60.475	0.0114	NA
60.48	0.017	NA
60.485	0.017	NA
60.49	0.0057	NA
60.5	0.0114	NA
60.505	0.017	NA
60.51	0.0114	NA
60.515	0.0114	NA
60.52	0.0057	NA
60.525	0.017	NA
60.535	0.017	NA
60.54	0.0114	NA
60.545	0.0057	NA
60.55	0.0227	NA
60.555	0.0114	NA
60.56	0.0114	NA
60.565	0.017	NA
60.57	0.0057	NA
60.575	0.017	NA
60.585	0.0057	NA
60.59	0.0227	NA
60.595	0.0057	NA
60.6	0.0227	NA
60.62	0.017	NA
60.625	0.0114	NA
60.63	0.0341	NA
60.635	0.017	NA
60.64	0.017	NA
60.645	0.017	NA
60.65	0.017	NA
60.655	0.0057	NA
60.66	0.0057	NA
60.665	0.0057	NA
60.67	0.0057	NA
60.675	0.0227	NA
60.68	0.017	NA
60.685	0.0114	NA
60.69	0.0114	NA
60.7	0.0114	NA
60.705	0.0057	NA
60.725	0.0114	NA
60.74	0.0057	NA
60.755	0.0057	NA
60.77	0.0057	NA
60.82	0.0057	NA
60.825	0.0057	NA
60.83	0.0057	NA
60.87	0.0057	NA
61.155	0.0114	NA
61.17	0.0057	NA
78.095	NA	0.0022
78.26	NA	0.0022
78.28	NA	0.0022
78.3	NA	0.0022
78.305	NA	0.0022
78.31	NA	0.0044
78.315	NA	0.0022
78.335	NA	0.0022
78.34	NA	0.0022
78.345	NA	0.0044
78.35	NA	0.0044
78.355	NA	0.0022
78.37	NA	0.0022
78.38	NA	0.0089
78.395	NA	0.0022
78.4	NA	0.0022
78.42	NA	0.0022
78.425	NA	0.0022
78.43	NA	0.0022
78.435	NA	0.0067
78.445	NA	0.0044
78.45	NA	0.0044
78.455	NA	0.0044
78.46	NA	0.0133
78.465	NA	0.0067
78.47	NA	0.0022
78.475	NA	0.0133
78.48	NA	0.0022
78.485	NA	0.0067
78.49	NA	0.0044
78.495	NA	0.0067
78.5	NA	0.0089
78.505	NA	0.0089
78.51	NA	0.0022
78.515	NA	0.0111
78.52	NA	0.0178
78.525	NA	0.02
78.53	NA	0.0089
78.535	NA	0.0133
78.54	NA	0.0089
78.545	NA	0.0156
78.55	NA	0.0111
78.555	NA	0.0178
78.56	NA	0.0178
78.565	NA	0.0111
78.57	NA	0.0089
78.575	NA	0.0089
78.58	NA	0.02
78.585	NA	0.0111
78.59	NA	0.0111
78.595	NA	0.0222
78.6	NA	0.0133
78.605	NA	0.0133
78.61	NA	0.0111
78.615	NA	0.0133
78.62	NA	0.02
78.625	NA	0.0067
78.63	NA	0.0156
78.635	NA	0.0067
78.64	NA	0.0067
78.645	NA	0.0178
78.65	NA	0.0133
78.655	NA	0.0067
78.66	NA	0.0067
78.665	NA	0.0089
78.675	NA	0.0156
78.68	NA	0.0089
78.685	NA	0.0133
78.69	NA	0.0067
78.695	NA	0.0089
78.7	NA	0.0022
78.705	NA	0.0067
78.71	NA	0.0111
78.715	NA	0.0067
78.72	NA	0.0111
78.725	NA	0.0044
78.73	NA	0.0089
78.735	NA	0.0111
78.745	NA	0.0178
78.75	NA	0.0133
78.755	NA	0.0111
78.76	NA	0.0067
78.765	NA	0.0111
78.77	NA	0.0089
78.775	NA	0.0089
78.78	NA	0.0156
78.785	NA	0.0044
78.79	NA	0.0111
78.795	NA	0.0111
78.8	NA	0.0089
78.805	NA	0.0089
78.81	NA	0.0133
78.815	NA	0.0089
78.82	NA	0.0111
78.825	NA	0.0111
78.83	NA	0.0111
78.835	NA	0.0111
78.84	NA	0.0111
78.85	NA	0.0044
78.855	NA	0.0022
78.86	NA	0.0044
78.865	NA	0.0111
78.87	NA	0.0067
78.875	NA	0.0022
78.88	NA	0.0022
78.885	NA	0.0067
78.89	NA	0.0022
78.895	NA	0.0022
78.9	NA	0.0022
78.91	NA	0.0022
78.915	NA	0.0089
78.92	NA	0.0022
78.925	NA	0.0067
78.93	NA	0.0044
78.935	NA	0.0111
78.94	NA	0.0022
78.95	NA	0.0022
78.955	NA	0.0022
78.96	NA	0.0044
78.965	NA	0.0022
78.97	NA	0.0022
78.98	NA	0.0022
78.985	NA	0.0022
78.99	NA	0.0022
78.995	NA	0.0022
79.035	NA	0.0022
79.045	NA	0.0022
79.06	NA	0.0022
79.065	NA	0.0022
79.085	NA	0.0022
79.09	NA	0.0022
79.12	NA	0.0022
