# Supplementary material for: Replication stress induces POLQ-mediated structural variant formation throughout common fragile sites after entry into mitosis
Source: Nat Commun. 2024 Nov 6;15:9582. doi: 10.1038/s41467-024-53917-8 (PMC11541566; doi:10.1038/s41467-024-53917-8)
Supplement: Supplementary file 9 — Source Data [file 41467_2024_53917_MOESM9_ESM.zip › Supp_Fig2/Supp_Fig2B.txt]

Coordinate (Mbp)	FHITchr3-	WWOXchr16+
59.5007	3e-04	NA
59.5008	4e-04	NA
59.501	0.0016	NA
59.502	6e-04	NA
59.5021	0.0026	NA
59.5022	0.0021	NA
59.5023	5e-04	NA
59.5024	0.001	NA
59.5025	0.0023	NA
59.5026	0.003	NA
59.5027	0.0018	NA
59.5028	0.0014	NA
59.5029	0.0011	NA
59.503	8e-04	NA
59.5033	0.0025	NA
59.5034	0.0016	NA
59.5037	0.0013	NA
59.5038	4e-04	NA
59.5039	5e-04	NA
59.5042	1e-04	NA
59.5043	0.001	NA
59.5044	0.0012	NA
59.5045	0.001	NA
59.5046	0.0016	NA
59.5047	0.0014	NA
59.505	2e-04	NA
59.5051	3e-04	NA
59.5052	2e-04	NA
59.5053	8e-04	NA
59.5054	9e-04	NA
59.5055	0.001	NA
59.5056	7e-04	NA
59.5057	0.001	NA
59.5058	7e-04	NA
59.506	7e-04	NA
59.5061	2e-04	NA
59.5063	0.0011	NA
59.5064	0.0016	NA
59.5065	0.001	NA
59.5066	8e-04	NA
59.5071	7e-04	NA
59.5072	0.0015	NA
59.5073	0.002	NA
59.5074	0.0015	NA
59.5075	0.0018	NA
59.5076	4e-04	NA
59.5078	0.001	NA
59.5079	0.001	NA
59.508	8e-04	NA
59.5081	0.0012	NA
59.5082	0.0021	NA
59.5083	9e-04	NA
59.5096	6e-04	NA
59.5097	0.001	NA
59.5098	2e-04	NA
59.5101	1e-04	NA
59.5102	0.001	NA
59.5103	7e-04	NA
59.5106	1e-04	NA
59.5107	0.0013	NA
59.5108	0.0017	NA
59.5109	0.001	NA
59.511	0.0018	NA
59.5111	6e-04	NA
59.5118	4e-04	NA
59.5119	0.0011	NA
59.512	0.0018	NA
59.5121	0.001	NA
59.5122	1e-04	NA
59.5123	6e-04	NA
59.5124	8e-04	NA
59.5127	2e-04	NA
59.5128	0.001	NA
59.5129	5e-04	NA
59.513	0.001	NA
59.5131	0.001	NA
59.5132	0.001	NA
59.5133	9e-04	NA
59.5134	0.001	NA
59.5135	9e-04	NA
59.5136	0.0018	NA
59.5137	0.0035	NA
59.5138	0.0011	NA
59.5139	0.0012	NA
59.514	0.0011	NA
59.5141	0.0012	NA
59.5142	0.0025	NA
59.5143	0.0036	NA
59.5144	4e-04	NA
59.5145	5e-04	NA
59.5146	0.0012	NA
59.5147	0.002	NA
59.5148	0.0027	NA
59.5149	0.0023	NA
59.515	8e-04	NA
59.5151	6e-04	NA
59.5152	0.001	NA
59.5153	0.001	NA
59.5154	9e-04	NA
59.5157	4e-04	NA
59.5158	0.001	NA
59.5159	3e-04	NA
59.5162	6e-04	NA
59.5163	0.001	NA
59.5164	2e-04	NA
59.5165	0.0016	NA
59.5168	2e-04	NA
59.5169	0.0016	NA
59.517	0.0012	NA
59.5171	7e-04	NA
59.5172	2e-04	NA
59.5173	0.0014	NA
59.5174	0.002	NA
59.5175	0.003	NA
59.5176	0.001	NA
59.5177	6e-04	NA
59.5179	4e-04	NA
59.518	0.0023	NA
59.5181	0.004	NA
59.5182	0.0035	NA
59.5183	0.0013	NA
59.5185	5e-04	NA
59.5186	0.0024	NA
59.5187	0.0022	NA
59.5188	0.001	NA
59.5189	4e-04	NA
59.5191	1e-04	NA
59.5192	3e-04	NA
59.5194	9e-04	NA
59.5195	0.0018	NA
59.5196	0.002	NA
59.5197	0.0019	NA
59.5198	0.001	NA
59.5199	0.0016	NA
59.52	0.002	NA
59.5201	0.0014	NA
59.5202	0.0012	NA
59.5203	0.001	NA
59.5204	0.001	NA
59.5205	0.0016	NA
59.5206	0.0015	NA
59.5207	7e-04	NA
59.521	0.0017	NA
59.5211	0.0021	NA
59.5212	0.002	NA
59.5213	9e-04	NA
59.5215	9e-04	NA
59.5216	0.002	NA
59.5217	7e-04	NA
59.5219	6e-04	NA
59.522	0.001	NA
59.5221	0.001	NA
59.5222	0.001	NA
59.5223	0.0014	NA
59.5224	0.002	NA
59.5225	0.002	NA
59.5226	0.0014	NA
59.5236	6e-04	NA
59.5237	0.001	NA
59.5238	9e-04	NA
59.5239	4e-04	NA
59.5243	2e-04	NA
59.5244	0.0013	NA
59.5245	0.0015	NA
59.5247	0.001	NA
59.5248	0.0018	NA
59.5249	0.0016	NA
59.525	0.0018	NA
59.5251	0.0025	NA
59.5252	0.0012	NA
59.5253	6e-04	NA
59.5254	0.001	NA
59.5255	4e-04	NA
59.5256	3e-04	NA
59.5257	0.0034	NA
59.5258	0.002	NA
59.5259	0.0011	NA
59.5263	1e-04	NA
59.5264	0.0016	NA
59.5265	0.0027	NA
59.5266	0.0015	NA
59.5267	5e-04	NA
59.5268	0.001	NA
59.5269	0.0021	NA
59.527	0.0028	NA
59.5271	0.003	NA
59.5272	0.0021	NA
59.5273	0.0018	NA
59.5274	2e-04	NA
59.5283	2e-04	NA
59.5284	0.0014	NA
59.5285	6e-04	NA
59.529	4e-04	NA
59.5291	7e-04	NA
59.5292	9e-04	NA
59.5293	6e-04	NA
59.5301	3e-04	NA
59.5302	0.0015	NA
59.5303	0.0024	NA
59.5304	5e-04	NA
59.5315	8e-04	NA
59.5316	0.0013	NA
59.5317	0.001	NA
59.5318	0.0016	NA
59.5319	0.0025	NA
59.532	0.0022	NA
59.5321	9e-04	NA
59.5329	7e-04	NA
59.533	0.001	NA
59.5331	0.0018	NA
59.5332	0.0014	NA
59.5336	4e-04	NA
59.5337	0.002	NA
59.5338	0.002	NA
59.5339	0.0019	NA
59.534	8e-04	NA
59.5342	0.0013	NA
59.5346	5e-04	NA
59.5347	0.002	NA
59.5348	0.0015	NA
59.5349	9e-04	NA
59.535	0.001	NA
59.5351	0.001	NA
59.5352	0.001	NA
59.5353	0.001	NA
59.5354	0.0011	NA
59.5355	0.001	NA
59.5356	0.001	NA
59.5357	6e-04	NA
59.5358	7e-04	NA
59.5361	0.0013	NA
59.5362	0.003	NA
59.5363	0.001	NA
59.5364	2e-04	NA
59.537	2e-04	NA
59.5371	0.0015	NA
59.5372	0.0023	NA
59.5373	0.0016	NA
59.5374	7e-04	NA
59.5375	1e-04	NA
59.5376	0.001	NA
59.5377	0.0013	NA
59.5378	0.0013	NA
59.5379	1e-04	NA
59.5382	5e-04	NA
59.5383	0.0016	NA
59.5384	0.0013	NA
59.5385	0.001	NA
59.5386	0.0026	NA
59.5387	5e-04	NA
59.5389	0.001	NA
59.539	0.0028	NA
59.5391	0.003	NA
59.5392	0.0021	NA
59.5393	3e-04	NA
59.5396	5e-04	NA
59.5397	0.0012	NA
59.5398	0.002	NA
59.5399	0.0012	NA
59.54	0.001	NA
59.5401	1e-04	NA
59.5402	5e-04	NA
59.5403	0.0014	NA
59.5404	0.0012	NA
59.5405	0.0013	NA
59.5406	0.001	NA
59.5407	4e-04	NA
59.5409	6e-04	NA
59.541	0.001	NA
59.5411	3e-04	NA
59.5412	7e-04	NA
59.5413	3e-04	NA
59.5414	0.001	NA
59.5415	2e-04	NA
59.5418	3e-04	NA
59.5419	0.0031	NA
59.542	0.0011	NA
59.5421	9e-04	NA
59.5428	0.001	NA
59.5429	0.0019	NA
59.543	0.0024	NA
59.5431	0.002	NA
59.5432	0.0028	NA
59.5433	0.0025	NA
59.5434	7e-04	NA
59.5437	0.002	NA
59.5438	4e-04	NA
59.5439	0.0029	NA
59.544	0.001	NA
59.5441	0.002	NA
59.5442	0.0011	NA
59.5443	0.001	NA
59.5444	0.001	NA
59.5445	9e-04	NA
59.5446	8e-04	NA
59.545	6e-04	NA
59.5451	8e-04	NA
59.5453	4e-04	NA
59.5454	0.001	NA
59.5455	7e-04	NA
59.5456	7e-04	NA
59.5457	0.001	NA
59.5458	2e-04	NA
59.546	8e-04	NA
59.5461	0.002	NA
59.5462	0.0022	NA
59.5463	0.0017	NA
59.5464	0.0019	NA
59.5465	0.0012	NA
59.5466	5e-04	NA
59.5467	0.0013	NA
59.5468	0.0019	NA
59.5469	1e-04	NA
59.5471	1e-04	NA
59.5472	0.001	NA
59.5473	0.001	NA
59.5474	2e-04	NA
59.5476	2e-04	NA
59.5477	0.0011	NA
59.5478	0.001	NA
59.5479	0.001	NA
59.548	0.0031	NA
59.5481	6e-04	NA
59.5482	0.0019	NA
59.5483	0.0027	NA
59.5484	9e-04	NA
59.5486	0.0021	NA
59.5487	0.003	NA
59.5488	0.001	NA
59.5489	0.001	NA
59.549	0.001	NA
59.5491	2e-04	NA
59.5492	6e-04	NA
59.5493	0.001	NA
59.5494	0.0016	NA
59.5495	0.0014	NA
59.5496	4e-04	NA
59.55	6e-04	NA
59.5501	3e-04	NA
59.5507	2e-04	NA
59.5508	0.001	NA
59.551	7e-04	NA
59.5511	9e-04	NA
59.5512	1e-04	NA
59.5513	8e-04	NA
59.5517	6e-04	NA
59.5518	0.001	NA
59.5519	5e-04	NA
59.552	2e-04	NA
59.5521	0.001	NA
59.5525	4e-04	NA
59.5526	0.0015	NA
59.5527	0.0013	NA
59.5528	6e-04	NA
59.5529	0.002	NA
59.553	0.0033	NA
59.5531	0.0012	NA
59.5532	0.001	NA
59.5533	9e-04	NA
59.5534	0.0016	NA
59.5536	0.001	NA
59.5537	1e-04	NA
59.5539	5e-04	NA
59.554	0.001	NA
59.5542	1e-04	NA
59.5543	0.001	NA
59.5544	0.001	NA
59.5545	0.0013	NA
59.5546	9e-04	NA
59.5547	0.0026	NA
59.5548	0.0011	NA
59.5549	0.0021	NA
59.555	0.0016	NA
59.5551	0.001	NA
59.5552	0.0015	NA
59.5553	0.002	NA
59.5554	8e-04	NA
59.5555	0.0012	NA
59.5556	0.0013	NA
59.5557	0.001	NA
59.5558	3e-04	NA
59.5563	9e-04	NA
59.5564	5e-04	NA
59.5565	5e-04	NA
59.5566	0.001	NA
59.5567	8e-04	NA
59.557	0.001	NA
59.5571	5e-04	NA
59.5572	0.001	NA
59.5573	0.0011	NA
59.5574	0.002	NA
59.5575	0.001	NA
59.5578	8e-04	NA
59.5579	0.001	NA
59.558	2e-04	NA
59.5583	9e-04	NA
59.5584	0.001	NA
59.5585	0.001	NA
59.5586	0.0013	NA
59.5587	3e-04	NA
59.5588	0.0016	NA
59.5589	2e-04	NA
59.559	0.0018	NA
59.5591	0.0018	NA
59.5592	5e-04	NA
59.5593	0.0014	NA
59.5594	0.0015	NA
59.5595	0.001	NA
59.5596	3e-04	NA
59.5597	9e-04	NA
59.5599	0.0015	NA
59.56	5e-04	NA
59.5601	0.001	NA
59.5602	9e-04	NA
59.5603	6e-04	NA
59.5604	5e-04	NA
59.5605	0.0011	NA
59.5606	0.0013	NA
59.5611	0.0013	NA
59.5612	0.0015	NA
59.5615	0.0029	NA
59.5616	0.0018	NA
59.5617	0.0016	NA
59.5618	0.0014	NA
59.5619	3e-04	NA
59.5622	8e-04	NA
59.5623	6e-04	NA
59.563	5e-04	NA
59.5631	6e-04	NA
59.5632	0.0018	NA
59.5633	8e-04	NA
59.5635	5e-04	NA
59.5636	0.0022	NA
59.5637	0.002	NA
59.5638	8e-04	NA
59.5648	4e-04	NA
59.5649	0.0031	NA
59.565	0.0027	NA
59.5651	0.001	NA
59.5652	0.0022	NA
59.5656	7e-04	NA
59.5657	0.0017	NA
59.5658	0.001	NA
59.5659	5e-04	NA
59.566	2e-04	NA
59.5662	6e-04	NA
59.5663	0.0014	NA
59.5664	0.0018	NA
59.5665	6e-04	NA
59.5666	3e-04	NA
59.5667	0.001	NA
59.5668	1e-04	NA
59.5671	5e-04	NA
59.5672	0.001	NA
59.5673	0.001	NA
59.5674	0.002	NA
59.5675	9e-04	NA
59.5679	9e-04	NA
59.568	0.001	NA
59.5681	3e-04	NA
59.5688	0.0015	NA
59.5689	0.002	NA
59.569	0.002	NA
59.5691	0.0015	NA
59.5692	0.002	NA
59.5693	0.0011	NA
59.5694	3e-04	NA
59.5702	1e-04	NA
59.5703	0.0028	NA
59.5704	0.0027	NA
59.5705	0.001	NA
59.5706	1e-04	NA
59.5708	2e-04	NA
59.5709	0.0013	NA
59.571	0.0012	NA
59.5711	0.001	NA
59.5712	9e-04	NA
59.5715	0.0019	NA
59.5717	2e-04	NA
59.5718	3e-04	NA
59.572	7e-04	NA
59.5721	0.001	NA
59.5722	0.001	NA
59.5723	0.001	NA
59.5724	5e-04	NA
59.5725	2e-04	NA
59.5726	0.002	NA
59.5727	0.002	NA
59.5728	9e-04	NA
59.5732	2e-04	NA
59.5733	0.001	NA
59.5734	0.001	NA
59.5735	2e-04	NA
59.574	0.001	NA
59.5741	0.001	NA
59.5742	0.001	NA
59.5743	0.0015	NA
59.5744	0.002	NA
59.5745	6e-04	NA
59.5746	0.0016	NA
59.5747	0.0017	NA
59.5748	0.0028	NA
59.5749	0.0028	NA
59.575	9e-04	NA
59.5753	1e-04	NA
59.5754	0.001	NA
59.5755	0.001	NA
59.5758	3e-04	NA
59.5759	0.001	NA
59.576	3e-04	NA
59.5761	0.0018	NA
59.5762	0.0049	NA
59.5763	9e-04	NA
59.5764	0.001	NA
59.5765	5e-04	NA
59.5766	3e-04	NA
59.5767	0.0019	NA
59.5768	0.0021	NA
59.5769	8e-04	NA
59.5772	7e-04	NA
59.5773	1e-04	NA
59.5774	8e-04	NA
59.5775	9e-04	NA
59.5776	3e-04	NA
59.5777	0.0022	NA
59.5778	0.0032	NA
59.5779	0.0045	NA
59.578	0.0024	NA
59.5781	0.002	NA
59.5782	0.002	NA
59.5783	0.0017	NA
59.5786	3e-04	NA
59.5787	5e-04	NA
59.5788	6e-04	NA
59.5789	5e-04	NA
59.5793	2e-04	NA
59.5794	0.001	NA
59.5795	0.001	NA
59.5796	6e-04	NA
59.5797	0.0011	NA
59.5798	0.0012	NA
59.5799	0.0019	NA
59.58	0.0037	NA
59.5801	0.0026	NA
59.5804	8e-04	NA
59.5805	0.001	NA
59.5806	9e-04	NA
59.5807	0.001	NA
59.5808	0.002	NA
59.5809	0.0033	NA
59.581	0.0038	NA
59.5811	0.001	NA
59.5812	7e-04	NA
59.5814	4e-04	NA
59.5815	0.001	NA
59.5816	3e-04	NA
59.5817	8e-04	NA
59.5818	2e-04	NA
59.582	0.0012	NA
59.5821	0.0022	NA
59.5822	0.0029	NA
59.5823	0.0014	NA
59.5824	4e-04	NA
59.5826	7e-04	NA
59.5827	0.002	NA
59.5828	0.0012	NA
59.5829	7e-04	NA
59.583	0.002	NA
59.5831	0.0012	NA
59.5832	8e-04	NA
59.5833	0.0015	NA
59.5834	6e-04	NA
59.5835	0.001	NA
59.5836	0.0012	NA
59.5837	0.0024	NA
59.5838	0.002	NA
59.5839	0.0024	NA
59.584	0.003	NA
59.5841	8e-04	NA
59.5846	0.0018	NA
59.5847	0.001	NA
59.5848	0.001	NA
59.5849	3e-04	NA
59.5851	6e-04	NA
59.5852	0.001	NA
59.5853	0.001	NA
59.5854	4e-04	NA
59.5855	7e-04	NA
59.5856	7e-04	NA
59.5857	6e-04	NA
59.5858	7e-04	NA
59.5859	0.0019	NA
59.586	0.0014	NA
59.5861	3e-04	NA
59.5864	2e-04	NA
59.5865	0.001	NA
59.5866	0.001	NA
59.5867	1e-04	NA
59.5869	9e-04	NA
59.587	0.0013	NA
59.5871	0.001	NA
59.5872	0.0015	NA
59.5873	0.0023	NA
59.5874	0.0022	NA
59.5875	0.0011	NA
59.5876	9e-04	NA
59.5878	7e-04	NA
59.5879	7e-04	NA
59.5881	9e-04	NA
59.5882	9e-04	NA
59.5883	0.0017	NA
59.5884	0.0017	NA
59.5885	0.001	NA
59.5886	2e-04	NA
59.5887	0.0019	NA
59.5888	4e-04	NA
59.5889	0.0016	NA
59.589	0.0016	NA
59.5891	3e-04	NA
59.5896	9e-04	NA
59.5897	0.001	NA
59.5898	1e-04	NA
59.5899	0.0012	NA
59.59	4e-04	NA
59.5901	9e-04	NA
59.5902	8e-04	NA
59.5903	9e-04	NA
59.5904	9e-04	NA
59.5912	0.0016	NA
59.5913	0.0019	NA
59.5914	0.001	NA
59.5915	2e-04	NA
59.5916	4e-04	NA
59.5917	0.001	NA
59.5918	6e-04	NA
59.5919	0.0011	NA
59.592	0.002	NA
59.5921	0.002	NA
59.5922	0.002	NA
59.5923	0.0013	NA
59.5924	0.0026	NA
59.5925	0.0048	NA
59.5926	0.0045	NA
59.5927	0.0042	NA
59.5928	0.002	NA
59.5929	0.0011	NA
59.593	0.0021	NA
59.5931	0.0035	NA
59.5932	0.003	NA
59.5933	7e-04	NA
59.5934	4e-04	NA
59.5936	2e-04	NA
59.5937	0.0019	NA
59.5938	0.0014	NA
59.5939	0.001	NA
59.5941	0.0015	NA
59.5943	0.0012	NA
59.5944	0.0012	NA
59.5945	0.001	NA
59.5946	8e-04	NA
59.5948	5e-04	NA
59.5949	0.001	NA
59.595	0.001	NA
59.5951	0.0018	NA
59.5952	0.0014	NA
59.5953	0.0019	NA
59.5954	0.0012	NA
59.5955	0.0014	NA
59.5956	0.0018	NA
59.5957	0.0012	NA
59.5958	0.0013	NA
59.5959	0.002	NA
59.596	0.002	NA
59.5961	0.0012	NA
59.5962	7e-04	NA
59.5963	5e-04	NA
59.5964	0.001	NA
59.5965	4e-04	NA
59.5966	4e-04	NA
59.5967	5e-04	NA
59.5969	0.001	NA
59.597	0.001	NA
59.5971	0.0013	NA
59.5972	0.0011	NA
59.5973	4e-04	NA
59.5974	0.0012	NA
59.5975	0.001	NA
59.5976	0.0036	NA
59.5977	0.0013	NA
59.5978	0.001	NA
59.5979	0.0013	NA
59.598	0.0014	NA
59.5981	0.0015	NA
59.5982	0.001	NA
59.5983	8e-04	NA
59.5985	6e-04	NA
59.5986	7e-04	NA
59.5988	1e-04	NA
59.5989	4e-04	NA
59.5991	5e-04	NA
59.5992	0.001	NA
59.5993	0.0023	NA
59.5994	9e-04	NA
59.5995	0.001	NA
59.5997	8e-04	NA
59.5998	8e-04	NA
59.5999	0.0012	NA
59.6	5e-04	NA
59.6001	0.0016	NA
59.6002	0.001	NA
59.6005	1e-04	NA
59.6006	0.001	NA
59.6007	0.001	NA
59.6008	0.0011	NA
59.6009	2e-04	NA
59.6012	6e-04	NA
59.6013	0.001	NA
59.6014	0.002	NA
59.6015	0.0018	NA
59.6016	0.0028	NA
59.6017	0.001	NA
59.6018	4e-04	NA
59.6019	9e-04	NA
59.602	0.0011	NA
59.6021	0.0016	NA
59.6022	0.0049	NA
59.6023	0.0032	NA
59.6024	0.0019	NA
59.6025	0.002	NA
59.6026	0.0011	NA
59.6027	0.001	NA
59.6028	0.001	NA
59.6029	1e-04	NA
59.6031	0.0015	NA
59.6033	8e-04	NA
59.6034	0.0019	NA
59.6035	7e-04	NA
59.6036	1e-04	NA
59.6037	0.002	NA
59.6038	0.0018	NA
59.6039	0.0016	NA
59.604	0.0026	NA
59.6041	0.0012	NA
59.6042	4e-04	NA
59.6043	0.0016	NA
59.6044	0.0044	NA
59.6045	0.0029	NA
59.6046	0.0015	NA
59.6047	4e-04	NA
59.6049	0.001	NA
59.605	0.0014	NA
59.6052	5e-04	NA
59.6053	0.0018	NA
59.6054	0.0025	NA
59.6055	0.0012	NA
59.6056	1e-04	NA
59.6062	0.0019	NA
59.6063	0.002	NA
59.6064	7e-04	NA
59.6065	6e-04	NA
59.6066	4e-04	NA
59.6067	1e-04	NA
59.6068	0.0017	NA
59.6069	0.0025	NA
59.607	0.0013	NA
59.6071	4e-04	NA
59.6072	3e-04	NA
59.6074	1e-04	NA
59.6075	0.0015	NA
59.6076	8e-04	NA
59.6077	0.0014	NA
59.6078	7e-04	NA
59.6079	7e-04	NA
59.6082	5e-04	NA
59.6083	0.001	NA
59.6084	0.001	NA
59.6085	4e-04	NA
59.6086	7e-04	NA
59.6087	0.001	NA
59.6088	0.001	NA
59.6089	3e-04	NA
59.6091	0.0016	NA
59.6092	0.0011	NA
59.6093	0.0014	NA
59.6095	0.0013	NA
59.6096	0.0018	NA
59.6097	0.0013	NA
59.6098	7e-04	NA
59.6099	5e-04	NA
59.61	0.003	NA
59.6101	0.0032	NA
59.6102	0.0014	NA
59.6103	4e-04	NA
59.6107	7e-04	NA
59.6108	0.001	NA
59.6109	1e-04	NA
59.6111	5e-04	NA
59.6112	0.002	NA
59.6113	0.0016	NA
59.6114	4e-04	NA
59.6118	6e-04	NA
59.6119	5e-04	NA
59.6122	5e-04	NA
59.6123	0.0021	NA
59.6124	0.0018	NA
59.6125	2e-04	NA
59.6129	0.001	NA
59.613	0.0023	NA
59.6131	4e-04	NA
59.6132	0.0019	NA
59.6133	0.003	NA
59.6134	0.0021	NA
59.6135	0.0012	NA
59.6136	0.001	NA
59.6137	0.001	NA
59.6138	0.001	NA
59.6139	0.001	NA
59.614	2e-04	NA
59.6142	9e-04	NA
59.6143	4e-04	NA
59.6144	0.0019	NA
59.6145	0.0028	NA
59.6146	0.0023	NA
59.6147	1e-04	NA
59.6148	6e-04	NA
59.6149	0.0027	NA
59.615	0.0021	NA
59.6155	0.001	NA
59.6156	0.001	NA
59.6157	0.003	NA
59.6158	0.0032	NA
59.6159	0.0016	NA
59.616	0.002	NA
59.6161	0.002	NA
59.6162	3e-04	NA
59.6163	0.001	NA
59.6164	0.0024	NA
59.6165	0.0013	NA
59.6166	0.002	NA
59.6167	0.0014	NA
59.6168	8e-04	NA
59.6173	2e-04	NA
59.6174	0.001	NA
59.6175	6e-04	NA
59.6182	2e-04	NA
59.6183	0.001	NA
59.6184	1e-04	NA
59.6185	0.001	NA
59.6186	0.0018	NA
59.6187	0.002	NA
59.6188	0.002	NA
59.6189	0.0014	NA
59.619	0.0016	NA
59.6191	0.0017	NA
59.6192	0.0012	NA
59.6193	0.0026	NA
59.6194	0.0031	NA
59.6195	0.0033	NA
59.6196	0.0041	NA
59.6197	0.0034	NA
59.6198	0.0025	NA
59.6199	0.0024	NA
59.62	0.0028	NA
59.6201	0.0016	NA
59.6202	0.001	NA
59.6203	0.0014	NA
59.6204	0.0039	NA
59.6205	0.0011	NA
59.6206	8e-04	NA
59.6212	2e-04	NA
59.6213	0.001	NA
59.6214	0.0019	NA
59.6215	0.001	NA
59.6216	1e-04	NA
59.6218	3e-04	NA
59.6219	0.0027	NA
59.622	6e-04	NA
59.6227	3e-04	NA
59.6228	0.001	NA
59.6229	1e-04	NA
59.6231	9e-04	NA
59.6232	6e-04	NA
59.6235	6e-04	NA
59.6236	0.001	NA
59.6237	6e-04	NA
59.6239	9e-04	NA
59.624	0.0018	NA
59.6241	0.002	NA
59.6242	8e-04	NA
59.6243	0.0025	NA
59.6244	0.0034	NA
59.6245	3e-04	NA
59.6246	7e-04	NA
59.6247	0.001	NA
59.6248	2e-04	NA
59.6251	7e-04	NA
59.6252	0.001	NA
59.6253	4e-04	NA
59.6254	1e-04	NA
59.6255	7e-04	NA
59.6257	7e-04	NA
59.6258	7e-04	NA
59.6259	4e-04	NA
59.626	0.001	NA
59.6261	0.001	NA
59.6262	8e-04	NA
59.6267	0.001	NA
59.6268	0.0013	NA
59.6269	0.0022	NA
59.627	0.002	NA
59.6271	0.0013	NA
59.6272	0.001	NA
59.6273	0.001	NA
59.6274	0.0017	NA
59.6275	0.0025	NA
59.6276	0.0026	NA
59.6277	0.0024	NA
59.6278	0.0021	NA
59.6279	1e-04	NA
59.628	0.0011	NA
59.6281	0.0022	NA
59.6282	0.0011	NA
59.6283	0.0025	NA
59.6284	0.0024	NA
59.6285	0.0025	NA
59.6286	9e-04	NA
59.6303	7e-04	NA
59.6304	0.0024	NA
59.6305	0.001	NA
59.6307	0.001	NA
59.6308	0.002	NA
59.6309	0.0024	NA
59.631	0.0019	NA
59.6311	4e-04	NA
59.6315	8e-04	NA
59.6316	0.001	NA
59.6317	9e-04	NA
59.6319	0.002	NA
59.632	0.003	NA
59.6321	0.0025	NA
59.6322	0.0017	NA
59.6323	0.001	NA
59.6324	0.001	NA
59.6325	9e-04	NA
59.6326	0.001	NA
59.6327	1e-04	NA
59.6329	0.0017	NA
59.633	0.001	NA
59.6331	6e-04	NA
59.6332	6e-04	NA
59.6333	0.001	NA
59.6334	7e-04	NA
59.6335	0.002	NA
59.6336	0.0023	NA
59.6337	0.002	NA
59.6338	0.0021	NA
59.6339	0.0018	NA
59.634	0.001	NA
59.6341	0.002	NA
59.6342	0.0022	NA
59.6343	0.0017	NA
59.6344	0.0012	NA
59.6345	0.001	NA
59.6346	0.0013	NA
59.6347	0.0022	NA
59.6348	5e-04	NA
59.635	0.0011	NA
59.6351	0.0025	NA
59.6352	2e-04	NA
59.6353	0.001	NA
59.6354	0.0011	NA
59.6355	0.0011	NA
59.6356	0.0019	NA
59.6357	4e-04	NA
59.636	5e-04	NA
59.6361	6e-04	NA
59.6362	3e-04	NA
59.6363	0.0017	NA
59.6364	0.0014	NA
59.6365	0.001	NA
59.6366	4e-04	NA
59.6367	6e-04	NA
59.6368	0.002	NA
59.6369	0.0031	NA
59.637	0.0013	NA
59.6371	0.0017	NA
59.6376	8e-04	NA
59.6377	0.0014	NA
59.6378	2e-04	NA
59.6381	2e-04	NA
59.6382	0.001	NA
59.6383	0.001	NA
59.6384	3e-04	NA
59.6386	3e-04	NA
59.6387	0.001	NA
59.6388	0.0018	NA
59.6389	0.0029	NA
59.639	0.004	NA
59.6391	0.0025	NA
59.6392	0.0024	NA
59.6393	0.0031	NA
59.6394	0.0018	NA
59.6395	9e-04	NA
59.6401	8e-04	NA
59.6402	0.001	NA
59.6403	0.0012	NA
59.6404	0.0018	NA
59.6405	0.002	NA
59.6406	1e-04	NA
59.6407	8e-04	NA
59.6408	0.001	NA
59.6409	8e-04	NA
59.641	0.0012	NA
59.6411	9e-04	NA
59.6413	8e-04	NA
59.6414	4e-04	NA
59.6417	2e-04	NA
59.6418	9e-04	NA
59.642	8e-04	NA
59.6421	0.0022	NA
59.6422	0.001	NA
59.6423	5e-04	NA
59.6427	0.0012	NA
59.6428	0.002	NA
59.6429	0.0018	NA
59.643	0.0018	NA
59.6431	0.0022	NA
59.6432	0.0035	NA
59.6433	0.0012	NA
59.6434	9e-04	NA
59.6435	6e-04	NA
59.6436	7e-04	NA
59.6437	0.0013	NA
59.6441	9e-04	NA
59.6442	9e-04	NA
59.6443	2e-04	NA
59.6444	6e-04	NA
59.6445	0.0012	NA
59.6446	0.0019	NA
59.6447	0.0019	NA
59.6448	0.002	NA
59.6449	0.0019	NA
59.645	3e-04	NA
59.6455	1e-04	NA
59.6456	0.002	NA
59.6457	0.0011	NA
59.6461	1e-04	NA
59.6462	0.0014	NA
59.6463	0.0018	NA
59.6464	3e-04	NA
59.6466	1e-04	NA
59.6467	0.001	NA
59.6468	0.001	NA
59.6471	8e-04	NA
59.6472	0.001	NA
59.6473	2e-04	NA
59.6474	0.001	NA
59.6475	0.001	NA
59.6476	0.0011	NA
59.6477	0.001	NA
59.6478	6e-04	NA
59.6481	9e-04	NA
59.6482	0.001	NA
59.6483	3e-04	NA
59.6485	0.0018	NA
59.6486	0.001	NA
59.6488	9e-04	NA
59.6489	0.0021	NA
59.649	9e-04	NA
59.6491	0.001	NA
59.6492	2e-04	NA
59.6498	2e-04	NA
59.6499	0.001	NA
59.65	4e-04	NA
59.6501	6e-04	NA
59.6502	0.0015	NA
59.6503	0.0023	NA
59.6504	0.001	NA
59.6505	9e-04	NA
59.6506	0.0024	NA
59.6507	0.001	NA
59.6508	0.001	NA
59.6509	7e-04	NA
59.6516	0.0014	NA
59.6524	4e-04	NA
59.6525	5e-04	NA
59.6527	7e-04	NA
59.6528	0.001	NA
59.6529	7e-04	NA
59.653	0.001	NA
59.6531	0.0013	NA
59.6532	0.0021	NA
59.6533	0.0018	NA
59.6534	0.0017	NA
59.6535	0.001	NA
59.6536	0.0012	NA
59.6537	0.0017	NA
59.6538	4e-04	NA
59.6543	6e-04	NA
59.6544	3e-04	NA
59.6546	8e-04	NA
59.6547	0.0026	NA
59.6548	0.0032	NA
59.6549	0.002	NA
59.655	5e-04	NA
59.6551	0.001	NA
59.6552	1e-04	NA
59.6557	4e-04	NA
59.6558	0.0019	NA
59.6559	0.0033	NA
59.656	0.003	NA
59.6561	0.0018	NA
59.6562	0.002	NA
59.6563	0.0018	NA
59.6564	0.0011	NA
59.6565	7e-04	NA
59.6568	9e-04	NA
59.6569	9e-04	NA
59.657	0.0019	NA
59.6571	0.0019	NA
59.6572	8e-04	NA
59.6573	0.0021	NA
59.6574	0.003	NA
59.6575	0.0015	NA
59.6576	5e-04	NA
59.6582	1e-04	NA
59.6583	0.001	NA
59.6584	0.002	NA
59.6585	0.002	NA
59.6586	0.002	NA
59.6587	0.0016	NA
59.6588	0.001	NA
59.6589	0.001	NA
59.659	1e-04	NA
59.6593	7e-04	NA
59.6594	7e-04	NA
59.6595	0.001	NA
59.6596	3e-04	NA
59.66	0.0013	NA
59.6601	0.0016	NA
59.6602	0.0013	NA
59.6603	1e-04	NA
59.6605	9e-04	NA
59.6606	0.0013	NA
59.6607	0.001	NA
59.6608	9e-04	NA
59.6609	1e-04	NA
59.661	0.0018	NA
59.6611	0.0016	NA
59.6612	0.0017	NA
59.6613	0.0018	NA
59.6614	0.0014	NA
59.6615	0.001	NA
59.6617	5e-04	NA
59.6618	9e-04	NA
59.662	4e-04	NA
59.6621	0.0021	NA
59.6622	0.0022	NA
59.6623	0.0052	NA
59.6624	6e-04	NA
59.6632	5e-04	NA
59.6633	0.001	NA
59.6634	0.001	NA
59.6635	9e-04	NA
59.6636	0.001	NA
59.6637	0.0011	NA
59.6638	0.001	NA
59.6639	0.001	NA
59.664	9e-04	NA
59.6641	7e-04	NA
59.6642	0.0011	NA
59.6648	1e-04	NA
59.6649	0.001	NA
59.665	2e-04	NA
59.6651	0.001	NA
59.6652	0.002	NA
59.6653	8e-04	NA
59.6654	0.0011	NA
59.6655	0.0019	NA
59.6656	1e-04	NA
59.6657	8e-04	NA
59.6658	8e-04	NA
59.6659	1e-04	NA
59.6661	4e-04	NA
59.6662	9e-04	NA
59.6664	0.001	NA
59.6665	0.0024	NA
59.6666	0.0024	NA
59.6667	0.0014	NA
59.6668	7e-04	NA
59.667	2e-04	NA
59.6671	0.0017	NA
59.6672	0.001	NA
59.6673	9e-04	NA
59.6684	1e-04	NA
59.6685	0.001	NA
59.6686	0.001	NA
59.6687	0.001	NA
59.6693	9e-04	NA
59.6694	0.0036	NA
59.6695	0.0039	NA
59.6696	0.0039	NA
59.6697	0.0036	NA
59.6698	6e-04	NA
59.6703	0.001	NA
59.6704	6e-04	NA
59.6705	5e-04	NA
59.6706	0.002	NA
59.6707	4e-04	NA
59.6709	8e-04	NA
59.671	0.0015	NA
59.6711	0.0016	NA
59.6712	1e-04	NA
59.6713	2e-04	NA
59.6714	0.0014	NA
59.6715	0.001	NA
59.6716	1e-04	NA
59.6718	0.0027	NA
59.6719	0.001	NA
59.672	0.001	NA
59.6721	0.0011	NA
59.6722	0.001	NA
59.6723	0.001	NA
59.6725	7e-04	NA
59.6726	0.0018	NA
59.6727	1e-04	NA
59.6734	9e-04	NA
59.6735	0.0029	NA
59.6736	0.0025	NA
59.6737	1e-04	NA
59.6739	7e-04	NA
59.674	2e-04	NA
59.6741	0.0012	NA
59.6742	0.0015	NA
59.6743	0.0021	NA
59.6747	6e-04	NA
59.6748	0.001	NA
59.6749	0.0015	NA
59.675	0.003	NA
59.6751	0.0044	NA
59.6752	0.0024	NA
59.6753	0.0014	NA
59.6754	0.002	NA
59.6755	0.0018	NA
59.6756	0.0012	NA
59.6757	0.001	NA
59.6758	0.0029	NA
59.6759	0.001	NA
59.676	8e-04	NA
59.6761	0.001	NA
59.6762	0.0011	NA
59.6763	0.0031	NA
59.6764	0.0026	NA
59.6765	0.0017	NA
59.6766	4e-04	NA
59.6767	9e-04	NA
59.6768	0.001	NA
59.6769	1e-04	NA
59.677	3e-04	NA
59.6771	0.001	NA
59.6772	0.0013	NA
59.6773	0.0026	NA
59.6774	0.0011	NA
59.6775	0.0015	NA
59.6777	8e-04	NA
59.6778	0.0026	NA
59.6779	4e-04	NA
59.678	3e-04	NA
59.6781	2e-04	NA
59.6784	5e-04	NA
59.6785	2e-04	NA
59.6802	6e-04	NA
59.6803	0.001	NA
59.6804	0.0014	NA
59.6805	0.002	NA
59.6806	0.0018	NA
59.6807	7e-04	NA
59.6809	0.0015	NA
59.681	0.0027	NA
59.6811	0.0015	NA
59.6812	0.0015	NA
59.6813	0.001	NA
59.6814	0.0014	NA
59.6815	0.002	NA
59.6816	0.0016	NA
59.6817	0.001	NA
59.6818	0.001	NA
59.6819	2e-04	NA
59.6821	1e-04	NA
59.6822	0.0012	NA
59.6823	0.0018	NA
59.6824	1e-04	NA
59.6832	5e-04	NA
59.6833	7e-04	NA
59.6834	3e-04	NA
59.6835	0.0014	NA
59.6836	0.002	NA
59.6837	0.0023	NA
59.6838	0.0023	NA
59.6839	0.0012	NA
59.684	1e-04	NA
59.6841	2e-04	NA
59.6842	0.0013	NA
59.6843	0.0023	NA
59.6844	0.0022	NA
59.6845	0.0013	NA
59.6846	0.0011	NA
59.6847	0.002	NA
59.6848	0.001	NA
59.6849	0.001	NA
59.685	0.0012	NA
59.6851	0.0034	NA
59.6852	0.0038	NA
59.6853	8e-04	NA
59.6854	0.001	NA
59.6855	0.001	NA
59.6858	0.0016	NA
59.6859	0.0027	NA
59.686	0.003	NA
59.6861	0.002	NA
59.6862	0.0014	NA
59.6863	0.001	NA
59.6864	0.0013	NA
59.6865	0.0023	NA
59.6866	0.0018	NA
59.6867	2e-04	NA
59.6868	0.001	NA
59.6869	0.001	NA
59.687	6e-04	NA
59.6871	0.002	NA
59.6872	0.0012	NA
59.6873	0.0016	NA
59.6874	0.0028	NA
59.6875	7e-04	NA
59.6877	1e-04	NA
59.6878	0.001	NA
59.6879	1e-04	NA
59.6881	3e-04	NA
59.6882	0.001	NA
59.6883	0.0012	NA
59.6884	0.0028	NA
59.6885	0.0073	NA
59.6886	0.009	NA
59.6887	0.0028	NA
59.6896	0.0012	NA
59.6897	0.0046	NA
59.6898	0.0019	NA
59.6899	0.0027	NA
59.69	0.002	NA
59.6901	0.0018	NA
59.6902	9e-04	NA
59.6905	1e-04	NA
59.6906	0.0016	NA
59.6907	0.0018	NA
59.6908	0.0014	NA
59.6909	0.0025	NA
59.691	8e-04	NA
59.6913	0.001	NA
59.6914	0.001	NA
59.6915	0.001	NA
59.6916	0.0035	NA
59.6917	0.0032	NA
59.6918	0.0019	NA
59.6919	0.001	NA
59.692	6e-04	NA
59.6923	2e-04	NA
59.6924	0.002	NA
59.6925	0.0017	NA
59.6926	0.001	NA
59.6927	7e-04	NA
59.6928	4e-04	NA
59.6929	0.0016	NA
59.693	0.001	NA
59.6931	9e-04	NA
59.6933	3e-04	NA
59.6934	0.0016	NA
59.6935	0.0026	NA
59.6936	0.0014	NA
59.6937	0.002	NA
59.6938	0.0026	NA
59.6939	0.0045	NA
59.694	0.0042	NA
59.6941	0.0032	NA
59.6942	9e-04	NA
59.6943	0.0021	NA
59.6944	0.0026	NA
59.6945	0.0014	NA
59.6946	3e-04	NA
59.6949	0.0011	NA
59.695	0.002	NA
59.6951	9e-04	NA
59.6952	0.0023	NA
59.6953	0.0013	NA
59.6954	2e-04	NA
59.6955	0.001	NA
59.6956	0.0029	NA
59.6957	3e-04	NA
59.6958	4e-04	NA
59.6959	0.0015	NA
59.696	0.0016	NA
59.6961	0.0033	NA
59.6962	0.0019	NA
59.6963	0.0011	NA
59.6964	0.002	NA
59.6965	0.0023	NA
59.6966	0.002	NA
59.6967	0.0017	NA
59.6968	0.0015	NA
59.6969	0.001	NA
59.697	0.001	NA
59.6971	0.0014	NA
59.6972	7e-04	NA
59.6975	3e-04	NA
59.6976	0.001	NA
59.6977	7e-04	NA
59.6979	0.001	NA
59.698	0.002	NA
59.6981	0.0015	NA
59.6982	1e-04	NA
59.6984	0.0011	NA
59.6985	0.002	NA
59.6986	0.0012	NA
59.6988	4e-04	NA
59.6989	0.0013	NA
59.699	0.0023	NA
59.6991	0.002	NA
59.6992	0.0039	NA
59.6993	0.0025	NA
59.6994	0.002	NA
59.6995	8e-04	NA
59.6999	0.001	NA
59.7	0.0012	NA
59.7001	0.003	NA
59.7002	0.0029	NA
59.7003	0.0019	NA
59.7004	0.002	NA
59.7005	0.002	NA
59.7006	4e-04	NA
59.7008	0.001	NA
59.7009	0.002	NA
59.701	0.001	NA
59.7011	0.001	NA
59.7014	3e-04	NA
59.7015	0.001	NA
59.7016	7e-04	NA
59.7022	9e-04	NA
59.7023	0.0021	NA
59.7024	0.0019	NA
59.7027	0.001	NA
59.7028	0.0018	NA
59.7029	2e-04	NA
59.703	6e-04	NA
59.7031	0.0015	NA
59.7032	0.0021	NA
59.7033	0.0027	NA
59.7034	0.0024	NA
59.7035	0.0022	NA
59.7036	0.0026	NA
59.7037	0.0014	NA
59.7038	0.001	NA
59.7039	4e-04	NA
59.7041	7e-04	NA
59.7042	0.001	NA
59.7043	3e-04	NA
59.7044	5e-04	NA
59.7046	4e-04	NA
59.7047	7e-04	NA
59.7049	1e-04	NA
59.705	0.001	NA
59.7051	0.0017	NA
59.7052	0.0013	NA
59.7053	1e-04	NA
59.7058	5e-04	NA
59.7059	0.0013	NA
59.706	0.0014	NA
59.7061	0.001	NA
59.7062	1e-04	NA
59.7064	3e-04	NA
59.7065	9e-04	NA
59.7067	7e-04	NA
59.7068	0.0027	NA
59.7069	0.0023	NA
59.707	1e-04	NA
59.7071	7e-04	NA
59.7072	0.0016	NA
59.7073	0.001	NA
59.7074	5e-04	NA
59.7077	1e-04	NA
59.7078	9e-04	NA
59.708	0.0019	NA
59.7081	0.001	NA
59.7082	0.0014	NA
59.7083	0.0028	NA
59.7084	0.0033	NA
59.7085	0.0027	NA
59.7086	0.002	NA
59.7087	0.001	NA
59.7088	2e-04	NA
59.7089	3e-04	NA
59.709	0.0023	NA
59.7091	0.0042	NA
59.7092	0.0041	NA
59.7093	0.0045	NA
59.7094	0.0046	NA
59.7095	0.0032	NA
59.7096	0.0041	NA
59.7097	0.0032	NA
59.7098	0.0021	NA
59.7099	9e-04	NA
59.71	0.001	NA
59.7103	9e-04	NA
59.7104	6e-04	NA
59.7109	0.0016	NA
59.7114	8e-04	NA
59.7115	8e-04	NA
59.7116	6e-04	NA
59.7117	7e-04	NA
59.7118	5e-04	NA
59.7119	0.0016	NA
59.712	0.005	NA
59.7121	0.0047	NA
59.7122	0.0029	NA
59.7123	0.002	NA
59.7124	0.0017	NA
59.7125	0.001	NA
59.7126	5e-04	NA
59.7127	0.001	NA
59.7128	0.001	NA
59.7129	0.001	NA
59.713	0.0019	NA
59.7131	0.0024	NA
59.7132	0.0026	NA
59.7133	0.002	NA
59.7137	0.001	NA
59.7138	8e-04	NA
59.7142	9e-04	NA
59.7143	7e-04	NA
59.715	0.0013	NA
59.7151	0.0029	NA
59.7152	0.0048	NA
59.7153	0.0037	NA
59.7154	0.0031	NA
59.7155	0.0035	NA
59.7156	0.0032	NA
59.7157	4e-04	NA
59.7158	0.001	NA
59.7159	0.001	NA
59.716	0.001	NA
59.7161	1e-04	NA
59.7163	0.0019	NA
59.7164	0.001	NA
59.7165	0.001	NA
59.7166	0.0016	NA
59.7167	0.0036	NA
59.7168	0.0037	NA
59.7169	0.0029	NA
59.717	0.002	NA
59.7171	0.002	NA
59.7172	0.0013	NA
59.7177	8e-04	NA
59.7178	0.0015	NA
59.7179	0.0024	NA
59.718	0.0014	NA
59.7181	0.001	NA
59.7182	0.001	NA
59.7183	0.0018	NA
59.7184	0.0029	NA
59.7185	3e-04	NA
59.7191	0.0024	NA
59.7192	0.0013	NA
59.7193	2e-04	NA
59.7199	1e-04	NA
59.72	0.002	NA
59.7202	7e-04	NA
59.7203	0.001	NA
59.7204	0.0015	NA
59.7205	0.002	NA
59.7206	8e-04	NA
59.721	6e-04	NA
59.7211	0.001	NA
59.7212	0.001	NA
59.7213	8e-04	NA
59.7214	3e-04	NA
59.7215	0.001	NA
59.7216	7e-04	NA
59.7217	0.0016	NA
59.7218	0.0013	NA
59.7221	7e-04	NA
59.7222	0.001	NA
59.7223	0.001	NA
59.7224	3e-04	NA
59.7225	1e-04	NA
59.7226	0.0016	NA
59.7227	0.0012	NA
59.7228	5e-04	NA
59.7233	9e-04	NA
59.7234	0.0015	NA
59.7235	0.0019	NA
59.7236	0.0018	NA
59.7237	0.001	NA
59.7238	3e-04	NA
59.7239	4e-04	NA
59.724	0.0013	NA
59.7241	0.0016	NA
59.7242	5e-04	NA
59.7244	0.0023	NA
59.7245	0.0025	NA
59.7246	0.002	NA
59.7247	1e-04	NA
59.7251	7e-04	NA
59.7252	0.001	NA
59.7253	0.0016	NA
59.7254	0.0014	NA
59.7255	0.0012	NA
59.7256	0.0012	NA
59.7257	3e-04	NA
59.7258	0.0021	NA
59.7259	0.0036	NA
59.726	0.0018	NA
59.7265	0.0016	NA
59.7266	0.0025	NA
59.7267	0.0021	NA
59.7268	0.002	NA
59.7269	0.0016	NA
59.727	0.0024	NA
59.7271	0.0026	NA
59.7272	0.0017	NA
59.7273	0.0012	NA
59.7274	0.0032	NA
59.7275	6e-04	NA
59.7276	0.002	NA
59.7277	0.0016	NA
59.7278	0.001	NA
59.7279	0.0022	NA
59.728	0.0032	NA
59.7281	0.0019	NA
59.7282	0.001	NA
59.7283	0.001	NA
59.7284	4e-04	NA
59.7285	5e-04	NA
59.7286	0.001	NA
59.7287	0.001	NA
59.7288	0.001	NA
59.7289	0.0018	NA
59.729	0.0019	NA
59.7291	7e-04	NA
59.7292	4e-04	NA
59.7294	1e-04	NA
59.7295	0.0016	NA
59.7296	0.002	NA
59.7297	0.0016	NA
59.7298	8e-04	NA
59.7299	0.001	NA
59.73	7e-04	NA
59.7303	7e-04	NA
59.7304	0.001	NA
59.7306	4e-04	NA
59.7307	0.001	NA
59.7308	7e-04	NA
59.7309	8e-04	NA
59.731	0.0014	NA
59.7311	0.0029	NA
59.7312	0.0018	NA
59.7313	3e-04	NA
59.7317	0.0016	NA
59.7319	0.001	NA
59.732	0.001	NA
59.7321	4e-04	NA
59.7328	6e-04	NA
59.7329	0.0016	NA
59.733	3e-04	NA
59.7331	4e-04	NA
59.7332	0.001	NA
59.7333	0.001	NA
59.7334	0.001	NA
59.7335	1e-04	NA
59.7339	3e-04	NA
59.734	0.001	NA
59.7341	2e-04	NA
59.7343	6e-04	NA
59.7344	0.001	NA
59.7345	0.0014	NA
59.7346	0.001	NA
59.7347	0.001	NA
59.7348	0.001	NA
59.7349	1e-04	NA
59.735	6e-04	NA
59.7351	0.0016	NA
59.7352	0.0011	NA
59.7354	2e-04	NA
59.7355	0.001	NA
59.7356	0.001	NA
59.7357	8e-04	NA
59.736	9e-04	NA
59.7365	4e-04	NA
59.7366	0.0017	NA
59.7367	0.0034	NA
59.7368	0.0013	NA
59.7369	0.001	NA
59.737	0.0016	NA
59.7371	0.0027	NA
59.7372	0.0022	NA
59.7373	0.0019	NA
59.7374	0.0011	NA
59.7375	0.001	NA
59.7376	0.0017	NA
59.7377	0.0014	NA
59.7384	4e-04	NA
59.7385	0.0019	NA
59.7386	7e-04	NA
59.7388	8e-04	NA
59.7389	0.0021	NA
59.739	0.003	NA
59.7391	0.0018	NA
59.7392	0.001	NA
59.7393	1e-04	NA
59.7397	0.0015	NA
59.7398	0.002	NA
59.7399	0.0018	NA
59.74	0.0013	NA
59.7401	0.001	NA
59.7402	0.0022	NA
59.7403	0.0023	NA
59.7404	0.0017	NA
59.7405	0.001	NA
59.7406	0.0013	NA
59.7407	3e-04	NA
59.7408	9e-04	NA
59.7409	0.002	NA
59.741	0.0014	NA
59.7411	4e-04	NA
59.7412	7e-04	NA
59.7413	0.0019	NA
59.7414	0.002	NA
59.7415	9e-04	NA
59.7417	8e-04	NA
59.7418	0.0015	NA
59.7419	6e-04	NA
59.742	0.0024	NA
59.7421	0.0056	NA
59.7422	9e-04	NA
59.7423	4e-04	NA
59.7424	0.001	NA
59.7425	0.0014	NA
59.7426	0.0024	NA
59.7427	0.0026	NA
59.7428	0.0018	NA
59.7429	0.001	NA
59.743	2e-04	NA
59.7435	0.001	NA
59.7436	0.0015	NA
59.7437	7e-04	NA
59.7439	6e-04	NA
59.744	7e-04	NA
59.7446	0.0011	NA
59.7447	0.0011	NA
59.7448	0.0011	NA
59.7449	0.0013	NA
59.745	8e-04	NA
59.7451	4e-04	NA
59.7454	8e-04	NA
59.7455	0.003	NA
59.7456	0.0026	NA
59.7457	0.002	NA
59.7458	4e-04	NA
59.7459	0.0015	NA
59.7464	1e-04	NA
59.7465	0.001	NA
59.7466	0.001	NA
59.7468	6e-04	NA
59.7469	0.0015	NA
59.747	0.0018	NA
59.7471	0.002	NA
59.7472	0.0021	NA
59.7473	5e-04	NA
59.7474	0.001	NA
59.7475	0.001	NA
59.7476	0.0011	NA
59.7477	0.0015	NA
59.7478	8e-04	NA
59.7479	0.001	NA
59.748	0.002	NA
59.7481	0.0014	NA
59.7482	0.0015	NA
59.7483	0.001	NA
59.7484	1e-04	NA
59.7486	7e-04	NA
59.7487	0.0012	NA
59.7488	0.0012	NA
59.7489	0.001	NA
59.749	8e-04	NA
59.7491	0.0013	NA
59.7492	0.0018	NA
59.7493	0.0016	NA
59.7494	2e-04	NA
59.7496	7e-04	NA
59.7497	0.001	NA
59.7498	0.002	NA
59.7499	0.002	NA
59.75	0.0011	NA
59.7501	0.0014	NA
59.7502	9e-04	NA
59.7503	1e-04	NA
59.7504	0.001	NA
59.7505	9e-04	NA
59.7509	0.0022	NA
59.751	0.001	NA
59.7511	9e-04	NA
59.7518	0.001	NA
59.7519	0.002	NA
59.752	6e-04	NA
59.7521	4e-04	NA
59.7522	0.0013	NA
59.7523	0.0022	NA
59.7524	1e-04	NA
59.7526	4e-04	NA
59.7527	0.001	NA
59.7528	0.0022	NA
59.7529	0.0024	NA
59.753	0.0014	NA
59.7531	0.0028	NA
59.7532	0.003	NA
59.7533	0.0032	NA
59.7534	0.0038	NA
59.7535	0.0019	NA
59.7536	4e-04	NA
59.7538	3e-04	NA
59.7539	0.001	NA
59.754	0.001	NA
59.7541	1e-04	NA
59.7543	7e-04	NA
59.7544	0.0015	NA
59.7545	0.002	NA
59.7546	0.0018	NA
59.7547	0.003	NA
59.7548	0.0031	NA
59.7549	0.0031	NA
59.755	0.0016	NA
59.7551	0.001	NA
59.7552	1e-04	NA
59.7553	0.0011	NA
59.7554	0.0023	NA
59.7555	0.0011	NA
59.7556	7e-04	NA
59.7557	0.001	NA
59.7558	0.001	NA
59.7559	0.0018	NA
59.756	0.0012	NA
59.7562	1e-04	NA
59.7563	0.0012	NA
59.7564	7e-04	NA
59.7565	0.001	NA
59.7571	8e-04	NA
59.7572	1e-04	NA
59.7573	0.001	NA
59.7574	7e-04	NA
59.7575	9e-04	NA
59.7578	3e-04	NA
59.7579	0.0014	NA
59.758	0.0017	NA
59.7581	0.0012	NA
59.7582	2e-04	NA
59.7583	0.0018	NA
59.7585	1e-04	NA
59.7586	2e-04	NA
59.7587	3e-04	NA
59.7588	0.001	NA
59.7589	0.001	NA
59.759	4e-04	NA
59.7591	0.001	NA
59.7592	0.001	NA
59.7593	0.001	NA
59.7594	0.0018	NA
59.7595	0.0022	NA
59.7596	3e-04	NA
59.7597	0.001	NA
59.7598	0.0012	NA
59.7599	0.0024	NA
59.76	0.003	NA
59.7601	0.0045	NA
59.7602	0.0048	NA
59.7603	0.0011	NA
59.7604	0.001	NA
59.7605	0.0016	NA
59.7606	0.0019	NA
59.7607	0.001	NA
59.7608	0.0012	NA
59.7609	0.0016	NA
59.761	9e-04	NA
59.7615	8e-04	NA
59.7616	0.001	NA
59.7617	2e-04	NA
59.7618	0.0012	NA
59.7619	0.0013	NA
59.762	0.0011	NA
59.7621	0.001	NA
59.7622	5e-04	NA
59.7623	3e-04	NA
59.7624	7e-04	NA
59.7627	2e-04	NA
59.7628	0.001	NA
59.7629	0.001	NA
59.763	0.001	NA
59.7631	8e-04	NA
59.7639	3e-04	NA
59.764	0.0015	NA
59.7641	0.0016	NA
59.7642	0.001	NA
59.7643	0.001	NA
59.7644	0.0014	NA
59.7645	0.0021	NA
59.7646	0.003	NA
59.7647	8e-04	NA
59.7648	0.0015	NA
59.7649	0.0025	NA
59.765	0.002	NA
59.7651	0.0017	NA
59.7652	0.0027	NA
59.7653	0.0036	NA
59.7654	0.0044	NA
59.7655	0.0037	NA
59.7656	0.0021	NA
59.7657	3e-04	NA
59.7659	0.0015	NA
59.7661	1e-04	NA
59.7662	0.0012	NA
59.7663	0.0012	NA
59.7664	2e-04	NA
59.7667	4e-04	NA
59.7668	0.001	NA
59.7669	8e-04	NA
59.767	1e-04	NA
59.7671	0.001	NA
59.7672	4e-04	NA
59.7673	5e-04	NA
59.7674	0.001	NA
59.7675	0.0013	NA
59.7676	0.0016	NA
59.7677	0.002	NA
59.7678	0.0022	NA
59.7679	0.0024	NA
59.768	0.0034	NA
59.7681	0.0047	NA
59.7682	0.0019	NA
59.7683	0.001	NA
59.7684	5e-04	NA
59.7689	7e-04	NA
59.769	0.0021	NA
59.7691	0.0018	NA
59.7692	0.002	NA
59.7693	2e-04	NA
59.7695	9e-04	NA
59.7696	0.0019	NA
59.7697	6e-04	NA
59.77	2e-04	NA
59.7701	0.0011	NA
59.7702	0.0011	NA
59.7703	0.001	NA
59.7711	6e-04	NA
59.7712	4e-04	NA
59.7713	4e-04	NA
59.7714	0.0014	NA
59.7715	7e-04	NA
59.7717	2e-04	NA
59.7718	0.001	NA
59.7719	9e-04	NA
59.772	0.001	NA
59.7721	0.0015	NA
59.7722	9e-04	NA
59.7723	0.0015	NA
59.7724	0.0018	NA
59.7725	1e-04	NA
59.7729	7e-04	NA
59.773	3e-04	NA
59.7735	7e-04	NA
59.7736	3e-04	NA
59.7737	0.001	NA
59.7738	1e-04	NA
59.7742	3e-04	NA
59.7743	6e-04	NA
59.7744	5e-04	NA
59.7745	0.001	NA
59.7746	5e-04	NA
59.7748	2e-04	NA
59.7749	0.001	NA
59.775	0.0013	NA
59.7751	4e-04	NA
59.7754	1e-04	NA
59.7755	0.001	NA
59.7756	4e-04	NA
59.7762	2e-04	NA
59.7763	0.001	NA
59.7764	4e-04	NA
59.7766	4e-04	NA
59.7767	0.001	NA
59.7768	0.0017	NA
59.7769	0.0028	NA
59.777	0.0024	NA
59.7771	0.0015	NA
[truncated: 28,487 more rows]
