# Supplementary material for: Replication stress induces POLQ-mediated structural variant formation throughout common fragile sites after entry into mitosis
Source: Nat Commun. 2024 Nov 6;15:9582. doi: 10.1038/s41467-024-53917-8 (PMC11541566; doi:10.1038/s41467-024-53917-8)
Supplement: Supplementary file 9 — Source Data [file 41467_2024_53917_MOESM9_ESM.zip › Supp_Fig2/Supp_Fig2C.txt]

SV Endpoint Coordinate (Mbp)	FHITchr3-	WWOXchr16+
60.305	0.0064	NA
60.31	0.0073	NA
60.315	0.0119	NA
60.32	0.0062	NA
60.325	0.0244	NA
60.33	0.0063	NA
60.335	0.0128	NA
60.34	0.0204	NA
60.345	0.0066	NA
60.35	0.0065	NA
60.355	0.0141	NA
60.36	0.0078	NA
60.365	0.0128	NA
60.37	0.0144	NA
60.375	0.0064	NA
60.385	0.0072	NA
60.39	0.0086	NA
60.395	0.0084	NA
60.405	0.0065	NA
60.415	0.0071	NA
60.42	0.0227	NA
60.425	0.0256	NA
60.43	0.0197	NA
60.435	0.014	NA
60.44	0.0062	NA
60.445	0.0073	NA
60.45	0.0144	NA
60.455	0.0073	NA
60.46	0.0279	NA
60.465	0.0209	NA
60.475	0.0151	NA
60.48	0.0332	NA
60.49	0.0071	NA
60.5	0.0135	NA
60.505	0.0215	NA
60.51	0.0151	NA
60.515	0.0139	NA
60.52	0.0069	NA
60.525	0.0222	NA
60.535	0.0199	NA
60.54	0.013	NA
60.545	0.0073	NA
60.55	0.0284	NA
60.555	0.0131	NA
60.56	0.0132	NA
60.565	0.0223	NA
60.57	0.0072	NA
60.575	0.0202	NA
60.585	0.0064	NA
60.59	0.0261	NA
60.595	0.0159	NA
60.6	0.0286	NA
60.62	0.0207	NA
60.625	0.0131	NA
60.63	0.0431	NA
60.635	0.0188	NA
60.64	0.0205	NA
60.645	0.0202	NA
60.65	0.0192	NA
60.655	0.0079	NA
60.66	0.0068	NA
60.665	0.0063	NA
60.67	0.0101	NA
60.675	0.0281	NA
60.68	0.0212	NA
60.685	0.0136	NA
60.69	0.0124	NA
78.46	NA	0.0156
78.465	NA	0.0068
78.47	NA	0.0022
78.475	NA	0.0156
78.48	NA	0.0025
78.485	NA	0.0072
78.49	NA	0.0044
78.495	NA	0.007
78.5	NA	0.0112
78.505	NA	0.0096
78.51	NA	0.0021
78.515	NA	0.0121
78.52	NA	0.019
78.525	NA	0.0354
78.53	NA	0.0107
78.535	NA	0.0145
78.54	NA	0.0112
78.545	NA	0.0173
78.55	NA	0.0123
78.555	NA	0.0202
78.56	NA	0.0196
78.565	NA	0.015
78.57	NA	0.0113
78.575	NA	0.0099
78.58	NA	0.0379
78.585	NA	0.0136
78.59	NA	0.0121
78.595	NA	0.0269
78.6	NA	0.018
78.605	NA	0.0239
78.61	NA	0.0128
78.615	NA	0.0144
78.62	NA	0.0322
78.625	NA	0.0079
78.63	NA	0.0185
78.635	NA	0.0075
78.64	NA	0.0082
78.645	NA	0.0256
78.65	NA	0.0153
78.655	NA	0.008
78.66	NA	0.0076
78.665	NA	0.0099
78.675	NA	0.0197
78.68	NA	0.0158
78.685	NA	0.0175
78.69	NA	0.0076
78.695	NA	0.0108
78.7	NA	0.0023
78.705	NA	0.0088
78.71	NA	0.0132
78.715	NA	0.0078
78.72	NA	0.0124
78.725	NA	0.0051
78.73	NA	0.0117
78.735	NA	0.0134
78.745	NA	0.0225
78.75	NA	0.0154
78.755	NA	0.0129
78.76	NA	0.0069
78.765	NA	0.0171
78.77	NA	0.0107
78.775	NA	0.0093
78.78	NA	0.0175
78.785	NA	0.0061
78.79	NA	0.0141
78.795	NA	0.0144
78.8	NA	0.0103
78.805	NA	0.0104
78.81	NA	0.0145
78.815	NA	0.0117
78.82	NA	0.0116
78.825	NA	0.0119
78.83	NA	0.0124
78.835	NA	0.0125
78.84	NA	0.0119
78.85	NA	0.0045
78.855	NA	0.0023
