# Supplementary material for: Replication stress induces POLQ-mediated structural variant formation throughout common fragile sites after entry into mitosis
Source: Nat Commun. 2024 Nov 6;15:9582. doi: 10.1038/s41467-024-53917-8 (PMC11541566; doi:10.1038/s41467-024-53917-8)
Supplement: Supplementary file 9 — Source Data [file 41467_2024_53917_MOESM9_ESM.zip › Supp_Fig2/Supp_Fig2D.txt]

SV Endpoint Coordinate (Mbp)	FHITchr3-	WWOXchr16+
59.59	3e-04	NA
59.63	6e-04	NA
59.815	3e-04	NA
59.835	3e-04	NA
59.855	6e-04	NA
59.895	3e-04	NA
59.915	3e-04	NA
59.925	6e-04	NA
59.93	6e-04	NA
59.95	3e-04	NA
59.96	3e-04	NA
59.965	6e-04	NA
59.975	0.001	NA
59.995	0.001	NA
60	6e-04	NA
60.005	3e-04	NA
60.01	3e-04	NA
60.015	6e-04	NA
60.02	0.0013	NA
60.025	0.001	NA
60.03	0.0023	NA
60.035	0.0023	NA
60.04	0.0023	NA
60.045	0.0023	NA
60.05	0.001	NA
60.055	0.0023	NA
60.06	0.0016	NA
60.065	0.0036	NA
60.07	0.0042	NA
60.075	0.0023	NA
60.08	0.0023	NA
60.085	0.0032	NA
60.09	0.0023	NA
60.095	0.0068	NA
60.1	0.0055	NA
60.105	0.0039	NA
60.11	0.0052	NA
60.115	0.0055	NA
60.12	0.0042	NA
60.125	0.0061	NA
60.13	0.0061	NA
60.135	0.0045	NA
60.14	0.0061	NA
60.145	0.0052	NA
60.15	0.0048	NA
60.155	0.0094	NA
60.16	0.0074	NA
60.165	0.0078	NA
60.17	0.0097	NA
60.175	0.0087	NA
60.18	0.0103	NA
60.185	0.0065	NA
60.19	0.0071	NA
60.195	0.0087	NA
60.2	0.0048	NA
60.205	0.0084	NA
60.21	0.0116	NA
60.215	0.0058	NA
60.22	0.011	NA
60.225	0.0065	NA
60.23	0.0081	NA
60.235	0.0061	NA
60.24	0.0039	NA
60.245	0.0026	NA
60.25	0.0026	NA
60.255	0.0061	NA
60.26	0.0052	NA
60.265	0.0019	NA
60.27	0.0019	NA
60.275	0.0026	NA
60.28	0.0032	NA
60.285	0.0032	NA
60.29	0.0026	NA
60.295	0.0032	NA
60.3	0.0045	NA
60.305	0.0058	NA
60.31	0.0087	NA
60.315	0.0071	NA
60.32	0.0061	NA
60.325	0.0055	NA
60.33	0.0065	NA
60.335	0.0019	NA
60.355	0.0019	NA
60.36	0.0061	NA
60.365	0.0074	NA
60.37	0.0045	NA
60.375	0.0068	NA
60.38	0.0042	NA
60.385	0.0065	NA
60.39	0.0068	NA
60.395	0.0058	NA
60.4	0.0087	NA
60.405	0.0068	NA
60.41	0.0207	NA
60.415	0.0152	NA
60.42	0.0097	NA
60.425	0.0084	NA
60.43	0.0097	NA
60.435	0.0129	NA
60.44	0.0165	NA
60.445	0.01	NA
60.45	0.0161	NA
60.455	0.0087	NA
60.46	0.0132	NA
60.465	0.0129	NA
60.47	0.0129	NA
60.475	0.01	NA
60.48	0.0071	NA
60.485	0.0029	NA
60.49	0.0087	NA
60.495	0.0081	NA
60.5	0.0078	NA
60.505	0.0042	NA
60.51	0.0078	NA
60.515	0.011	NA
60.52	0.012	NA
60.525	0.0087	NA
60.53	0.0116	NA
60.535	0.0087	NA
60.54	0.0074	NA
60.545	0.0129	NA
60.55	0.0084	NA
60.555	0.0139	NA
60.56	0.012	NA
60.565	0.009	NA
60.57	0.0107	NA
60.575	0.0058	NA
60.58	0.0087	NA
60.585	0.0087	NA
60.59	0.009	NA
60.595	0.0113	NA
60.6	0.0123	NA
60.605	0.0071	NA
60.61	0.0081	NA
60.615	0.0065	NA
60.62	0.0084	NA
60.625	0.0071	NA
60.63	0.012	NA
60.635	0.0087	NA
60.64	0.0068	NA
60.645	0.0071	NA
60.65	0.0065	NA
60.655	0.0087	NA
60.66	0.0081	NA
60.665	0.009	NA
60.67	0.0071	NA
60.675	0.0045	NA
60.68	0.0078	NA
60.685	0.009	NA
60.69	0.009	NA
60.695	0.0084	NA
60.7	0.0042	NA
60.705	0.001	NA
60.71	0.0016	NA
60.715	3e-04	NA
60.72	0.0023	NA
60.725	0.0023	NA
60.73	0.0019	NA
60.735	0.0013	NA
60.74	0.0026	NA
60.745	0.001	NA
60.75	0.0016	NA
60.755	0.0013	NA
60.76	0.001	NA
60.765	0.0013	NA
60.77	0.0016	NA
60.775	6e-04	NA
60.78	0.001	NA
60.785	6e-04	NA
60.79	3e-04	NA
60.795	0.0019	NA
60.8	0.0016	NA
60.805	0.0013	NA
60.81	3e-04	NA
60.815	0.0013	NA
60.825	3e-04	NA
60.835	0.001	NA
60.84	6e-04	NA
60.845	6e-04	NA
60.85	3e-04	NA
60.855	6e-04	NA
60.86	6e-04	NA
60.865	0.001	NA
60.875	3e-04	NA
60.88	3e-04	NA
60.885	0.001	NA
60.89	6e-04	NA
60.895	3e-04	NA
60.9	6e-04	NA
60.905	6e-04	NA
60.94	3e-04	NA
60.945	3e-04	NA
60.95	3e-04	NA
60.955	6e-04	NA
60.985	3e-04	NA
61.03	3e-04	NA
61.07	3e-04	NA
61.145	3e-04	NA
61.15	3e-04	NA
61.185	3e-04	NA
61.205	3e-04	NA
61.22	3e-04	NA
61.255	3e-04	NA
61.265	3e-04	NA
61.275	3e-04	NA
78.025	NA	3e-04
78.07	NA	3e-04
78.09	NA	3e-04
78.11	NA	3e-04
78.115	NA	3e-04
78.155	NA	3e-04
78.17	NA	5e-04
78.175	NA	3e-04
78.18	NA	3e-04
78.19	NA	3e-04
78.21	NA	3e-04
78.22	NA	5e-04
78.245	NA	3e-04
78.25	NA	3e-04
78.26	NA	5e-04
78.265	NA	0.0011
78.27	NA	3e-04
78.275	NA	3e-04
78.28	NA	3e-04
78.285	NA	5e-04
78.29	NA	5e-04
78.295	NA	0.0019
78.3	NA	0.0013
78.305	NA	0.0019
78.31	NA	0.0011
78.315	NA	0.0016
78.32	NA	0.0016
78.325	NA	0.0016
78.33	NA	0.0011
78.335	NA	0.0019
78.35	NA	3e-04
78.355	NA	0.0054
78.36	NA	8e-04
78.365	NA	8e-04
78.37	NA	0.0019
78.375	NA	0.003
78.38	NA	0.003
78.385	NA	0.0032
78.39	NA	0.0032
78.395	NA	0.0059
78.4	NA	0.0032
78.405	NA	0.0046
78.41	NA	0.0032
78.415	NA	0.0035
78.42	NA	0.0046
78.425	NA	0.0046
78.43	NA	0.0051
78.435	NA	0.0059
78.44	NA	0.004
78.445	NA	0.0046
78.45	NA	0.0046
78.455	NA	0.007
78.46	NA	0.0094
78.465	NA	0.0108
78.47	NA	0.0116
78.475	NA	0.0086
78.48	NA	0.0121
78.485	NA	0.0102
78.49	NA	0.0134
78.495	NA	0.0078
78.5	NA	0.0013
78.505	NA	0.0019
78.51	NA	0.0054
78.515	NA	0.0105
78.52	NA	0.0118
78.525	NA	0.0094
78.53	NA	0.01
78.535	NA	0.0124
78.54	NA	0.0151
78.545	NA	0.0059
78.55	NA	0.0013
78.575	NA	0.003
78.58	NA	0.0051
78.585	NA	0.0054
78.59	NA	0.0059
78.595	NA	0.0038
78.6	NA	0.0056
78.605	NA	0.0051
78.61	NA	0.0078
78.615	NA	0.0059
78.62	NA	0.0051
78.625	NA	0.0048
78.63	NA	0.0062
78.635	NA	0.011
78.64	NA	0.0081
78.69	NA	0.0022
78.695	NA	0.0073
78.7	NA	0.0075
78.705	NA	0.01
78.71	NA	0.0108
78.715	NA	0.0148
78.72	NA	0.011
78.725	NA	0.0105
78.73	NA	0.0159
78.735	NA	0.0164
78.74	NA	0.0175
78.745	NA	0.0199
78.75	NA	0.0102
78.755	NA	0.0151
78.76	NA	0.0167
78.765	NA	0.0196
78.77	NA	0.0188
78.775	NA	0.0212
78.78	NA	0.0196
78.785	NA	0.0137
78.79	NA	0.0121
78.795	NA	0.0229
78.8	NA	0.0156
78.805	NA	0.0156
78.81	NA	0.0175
78.815	NA	0.0145
78.82	NA	0.0143
78.825	NA	0.0186
78.83	NA	0.0194
78.835	NA	0.0167
78.84	NA	0.0145
78.845	NA	0.0183
78.85	NA	0.0145
78.855	NA	0.0116
78.86	NA	0.0081
78.865	NA	0.01
78.87	NA	0.0091
78.875	NA	0.0075
78.88	NA	0.0054
78.885	NA	0.0075
78.89	NA	0.007
78.895	NA	0.0048
78.9	NA	0.0073
78.905	NA	0.0065
78.91	NA	0.0051
78.915	NA	0.0038
78.92	NA	0.0062
78.925	NA	0.004
78.93	NA	0.0054
78.935	NA	0.0038
78.94	NA	0.004
78.945	NA	0.0022
78.95	NA	0.0022
78.955	NA	0.0024
78.96	NA	0.003
78.965	NA	0.0013
78.97	NA	0.0016
78.975	NA	0.0024
78.98	NA	0.0016
78.985	NA	0.0022
78.99	NA	0.0016
78.995	NA	8e-04
79	NA	0.0016
79.005	NA	8e-04
79.01	NA	5e-04
79.015	NA	8e-04
79.02	NA	5e-04
79.025	NA	0.0013
79.03	NA	3e-04
79.035	NA	5e-04
79.04	NA	8e-04
79.045	NA	3e-04
79.05	NA	8e-04
79.055	NA	5e-04
79.07	NA	5e-04
79.075	NA	3e-04
79.085	NA	8e-04
79.115	NA	3e-04
79.125	NA	5e-04
79.145	NA	3e-04
79.15	NA	3e-04
79.155	NA	3e-04
79.2	NA	3e-04
79.25	NA	3e-04
79.275	NA	3e-04
