# Supplementary material for: Replication stress induces POLQ-mediated structural variant formation throughout common fragile sites after entry into mitosis
Source: Nat Commun. 2024 Nov 6;15:9582. doi: 10.1038/s41467-024-53917-8 (PMC11541566; doi:10.1038/s41467-024-53917-8)
Supplement: Supplementary file 9 — Source Data [file 41467_2024_53917_MOESM9_ESM.zip › Supp_Fig2/Supp_Fig2E.txt]

Coordinate (Mbp)	FHITchr3-	WWOXchr16+
59.5005	0.0016	NA
59.5006	0.0025	NA
59.5007	0.0013	NA
59.5008	0.002	NA
59.5009	0.0023	NA
59.501	0.0023	NA
59.5011	0.0015	NA
59.5012	5e-04	NA
59.5013	0.001	NA
59.5014	8e-04	NA
59.5018	0.001	NA
59.5019	0.001	NA
59.502	0.001	NA
59.5021	5e-04	NA
59.5023	0.0022	NA
59.5024	0.0023	NA
59.5025	9e-04	NA
59.5027	6e-04	NA
59.5028	0.0026	NA
59.5029	0.0017	NA
59.503	0.0017	NA
59.5031	0.0035	NA
59.5032	0.0014	NA
59.5033	2e-04	NA
59.5034	0.0011	NA
59.5035	0.002	NA
59.5036	0.0021	NA
59.5037	0.0035	NA
59.5038	0.0029	NA
59.5039	0.0029	NA
59.504	0.0034	NA
59.5041	0.004	NA
59.5042	0.0014	NA
59.5043	0.001	NA
59.5044	0.001	NA
59.5045	3e-04	NA
59.5046	3e-04	NA
59.5047	7e-04	NA
59.5049	5e-04	NA
59.505	0.0016	NA
59.5051	0.0011	NA
59.5052	0.001	NA
59.5053	7e-04	NA
59.5054	8e-04	NA
59.5055	0.001	NA
59.5056	8e-04	NA
59.5057	0.001	NA
59.5058	0.0012	NA
59.5059	1e-04	NA
59.506	7e-04	NA
59.5061	0.0016	NA
59.5062	0.0021	NA
59.5063	0.0031	NA
59.5064	0.003	NA
59.5065	0.0016	NA
59.5066	0.0028	NA
59.5067	0.0015	NA
59.5068	6e-04	NA
59.5069	0.001	NA
59.507	0.001	NA
59.5071	0.001	NA
59.5072	0.002	NA
59.5073	0.0017	NA
59.5074	0.0024	NA
59.5075	0.0019	NA
59.5076	0.0023	NA
59.5077	0.0019	NA
59.5078	0.002	NA
59.5079	0.0011	NA
59.5081	4e-04	NA
59.5082	0.002	NA
59.5083	0.0031	NA
59.5084	0.0023	NA
59.5085	0.001	NA
59.5086	7e-04	NA
59.5087	0.0024	NA
59.5088	0.003	NA
59.5089	0.0022	NA
59.509	7e-04	NA
59.5091	8e-04	NA
59.5092	0.001	NA
59.5093	3e-04	NA
59.5094	1e-04	NA
59.5095	0.001	NA
59.5096	2e-04	NA
59.5097	0.0014	NA
59.5098	0.0029	NA
59.5099	0.004	NA
59.51	0.0025	NA
59.5101	0.0014	NA
59.5102	4e-04	NA
59.5105	4e-04	NA
59.5106	0.001	NA
59.5107	2e-04	NA
59.5108	0.001	NA
59.5109	0.001	NA
59.511	0.002	NA
59.5111	0.002	NA
59.5112	0.0018	NA
59.5113	0.0031	NA
59.5114	0.0021	NA
59.5115	0.001	NA
59.5116	0.0016	NA
59.5117	0.003	NA
59.5118	0.0037	NA
59.5119	0.0024	NA
59.512	0.0036	NA
59.5121	0.0025	NA
59.5122	0.001	NA
59.5123	5e-04	NA
59.5124	9e-04	NA
59.5125	0.0014	NA
59.5126	0.002	NA
59.5127	0.0019	NA
59.5128	0.001	NA
59.5129	0.001	NA
59.513	0.0011	NA
59.5131	0.0033	NA
59.5132	0.0032	NA
59.5133	8e-04	NA
59.5134	0.0011	NA
59.5135	0.0022	NA
59.5136	0.0021	NA
59.5137	0.0039	NA
59.5138	0.0037	NA
59.5139	0.0019	NA
59.514	3e-04	NA
59.5141	5e-04	NA
59.5142	0.001	NA
59.5143	0.001	NA
59.5144	0.0014	NA
59.5145	4e-04	NA
59.5147	5e-04	NA
59.5148	0.0033	NA
59.5149	0.0017	NA
59.515	0.0014	NA
59.5151	0.0026	NA
59.5152	0.0028	NA
59.5153	0.0023	NA
59.5154	0.002	NA
59.5155	0.0033	NA
59.5156	0.003	NA
59.5157	0.0034	NA
59.5158	9e-04	NA
59.5159	0.002	NA
59.516	0.0013	NA
59.5161	0.0016	NA
59.5162	0.0024	NA
59.5163	0.0027	NA
59.5164	0.0022	NA
59.5165	0.0012	NA
59.5166	4e-04	NA
59.5167	4e-04	NA
59.5168	0.0011	NA
59.5169	0.0015	NA
59.517	0.0033	NA
59.5171	0.0039	NA
59.5172	0.0026	NA
59.5173	0.0017	NA
59.5174	0.0024	NA
59.5175	0.0024	NA
59.5176	0.001	NA
59.5177	1e-04	NA
59.5181	0.0017	NA
59.5182	0.001	NA
59.5183	0.001	NA
59.5184	0.0011	NA
59.5185	0.0035	NA
59.5186	0.0047	NA
59.5187	0.0042	NA
59.5188	0.0029	NA
59.5189	0.0017	NA
59.519	0.0016	NA
59.5191	0.001	NA
59.5192	6e-04	NA
59.5193	0.0026	NA
59.5194	0.0044	NA
59.5195	0.0041	NA
59.5196	0.0017	NA
59.5197	8e-04	NA
59.5198	1e-04	NA
59.5199	0.001	NA
59.52	4e-04	NA
59.5202	6e-04	NA
59.5203	0.0016	NA
59.5204	0.0038	NA
59.5205	0.0029	NA
59.5206	0.0019	NA
59.5207	0.0014	NA
59.5208	0.001	NA
59.5209	2e-04	NA
59.521	0.0017	NA
59.5212	1e-04	NA
59.5213	0.0018	NA
59.5214	0.0043	NA
59.5215	0.0058	NA
59.5216	0.0068	NA
59.5217	0.0029	NA
59.5218	0.002	NA
59.5219	0.0029	NA
59.522	0.0026	NA
59.5221	0.0018	NA
59.5222	3e-04	NA
59.5223	3e-04	NA
59.5224	7e-04	NA
59.5225	1e-04	NA
59.5226	0.0018	NA
59.5227	0.0032	NA
59.5228	0.0028	NA
59.5229	0.0012	NA
59.523	0.001	NA
59.5231	2e-04	NA
59.5232	4e-04	NA
59.5233	0.0014	NA
59.5234	8e-04	NA
59.5236	0.0013	NA
59.5237	0.002	NA
59.5238	0.002	NA
59.5239	9e-04	NA
59.524	6e-04	NA
59.5241	0.001	NA
59.5242	0.0013	NA
59.5243	0.001	NA
59.5244	0.0027	NA
59.5245	0.002	NA
59.5246	0.002	NA
59.5248	8e-04	NA
59.5249	0.0013	NA
59.525	0.0012	NA
59.5251	7e-04	NA
59.5253	7e-04	NA
59.5254	0.002	NA
59.5255	0.002	NA
59.5256	0.0023	NA
59.5257	0.0015	NA
59.5258	1e-04	NA
59.5259	0.0028	NA
59.526	0.003	NA
59.5261	0.0024	NA
59.5262	0.0029	NA
59.5263	0.0032	NA
59.5264	0.0031	NA
59.5265	0.0041	NA
59.5266	0.0027	NA
59.5267	0.0022	NA
59.5268	0.0017	NA
59.5269	2e-04	NA
59.527	0.0017	NA
59.5271	3e-04	NA
59.5272	0.0014	NA
59.5273	0.0018	NA
59.5274	0.002	NA
59.5275	0.0018	NA
59.5276	2e-04	NA
59.5277	0.0014	NA
59.5278	0.0032	NA
59.5279	0.0011	NA
59.5281	1e-04	NA
59.5282	0.0029	NA
59.5283	0.0025	NA
59.5284	6e-04	NA
59.5285	0.001	NA
59.5286	0.0027	NA
59.5287	0.0028	NA
59.5288	7e-04	NA
59.5289	0.0017	NA
59.529	0.0021	NA
59.5291	8e-04	NA
59.5292	0.0016	NA
59.5293	0.001	NA
59.5294	0.001	NA
59.5295	0.0016	NA
59.5296	0.0024	NA
59.5297	0.002	NA
59.5298	0.0011	NA
59.5299	0.001	NA
59.53	0.0013	NA
59.5301	0.0012	NA
59.5302	0.0025	NA
59.5303	0.0022	NA
59.5304	0.001	NA
59.5305	0.0013	NA
59.5306	0.0019	NA
59.5307	6e-04	NA
59.5308	9e-04	NA
59.5309	0.0012	NA
59.531	0.002	NA
59.5311	0.0015	NA
59.5312	0.0013	NA
59.5313	0.001	NA
59.5314	8e-04	NA
59.5316	3e-04	NA
59.5317	0.0018	NA
59.5318	0.0036	NA
59.5319	0.0039	NA
59.532	0.0051	NA
59.5321	0.0033	NA
59.5322	0.0011	NA
59.5323	0.0017	NA
59.5324	0.001	NA
59.5325	3e-04	NA
59.5326	8e-04	NA
59.5327	7e-04	NA
59.5328	0.001	NA
59.5329	0.0026	NA
59.533	0.004	NA
59.5331	0.0026	NA
59.5332	0.001	NA
59.5333	0.001	NA
59.5334	0.0015	NA
59.5335	0.0022	NA
59.5336	0.0028	NA
59.5337	0.002	NA
59.5338	3e-04	NA
59.534	0.0021	NA
59.5341	4e-04	NA
59.5342	0.001	NA
59.5343	0.001	NA
59.5344	0.0017	NA
59.5345	0.0011	NA
59.5346	6e-04	NA
59.5349	7e-04	NA
59.535	0.0014	NA
59.5351	0.0035	NA
59.5352	0.004	NA
59.5353	0.0024	NA
59.5354	0.0038	NA
59.5355	0.0014	NA
59.5356	0.001	NA
59.5357	4e-04	NA
59.5358	0.0019	NA
59.5359	0.0016	NA
59.536	0.0031	NA
59.5361	0.0034	NA
59.5362	0.0026	NA
59.5363	0.0012	NA
59.5364	3e-04	NA
59.5365	4e-04	NA
59.5366	0.001	NA
59.5367	0.0011	NA
59.5368	0.0014	NA
59.5369	0.002	NA
59.537	5e-04	NA
59.5371	0.0013	NA
59.5372	0.001	NA
59.5373	0.0014	NA
59.5374	0.0023	NA
59.5375	0.002	NA
59.5376	0.0017	NA
59.5377	0.001	NA
59.5378	4e-04	NA
59.538	0.0014	NA
59.5381	0.003	NA
59.5382	0.002	NA
59.5384	8e-04	NA
59.5385	0.0011	NA
59.5386	0.001	NA
59.5388	8e-04	NA
59.5389	0.0014	NA
59.539	0.0023	NA
59.5391	0.0021	NA
59.5392	0.0034	NA
59.5393	0.0018	NA
59.5394	0.001	NA
59.5395	5e-04	NA
59.5396	2e-04	NA
59.5397	0.001	NA
59.5398	0.0036	NA
59.5399	0.0041	NA
59.54	0.0029	NA
59.5401	0.0039	NA
59.5402	0.0034	NA
59.5403	0.0046	NA
59.5404	0.0047	NA
59.5405	0.0029	NA
59.5406	0.0016	NA
59.5407	0.0013	NA
59.5408	0.0015	NA
59.5409	0.0019	NA
59.541	0.0015	NA
59.5411	6e-04	NA
59.5412	0.003	NA
59.5413	0.004	NA
59.5414	0.0016	NA
59.5417	7e-04	NA
59.5418	0.001	NA
59.5419	5e-04	NA
59.5421	0.001	NA
59.5422	0.0012	NA
59.5423	0.0017	NA
59.5424	0.002	NA
59.5425	9e-04	NA
59.5427	3e-04	NA
59.5428	0.001	NA
59.5429	0.002	NA
59.5434	7e-04	NA
59.5435	7e-04	NA
59.5436	8e-04	NA
59.5437	0.0026	NA
59.5438	0.0036	NA
59.5439	0.0047	NA
59.544	0.0044	NA
59.5441	0.0037	NA
59.5442	0.0035	NA
59.5443	0.0039	NA
59.5444	0.0018	NA
59.5445	8e-04	NA
59.5446	6e-04	NA
59.5447	0.0024	NA
59.5448	0.0023	NA
59.5449	0.0038	NA
59.545	0.0015	NA
59.5451	0.002	NA
59.5452	5e-04	NA
59.5455	6e-04	NA
59.5456	0.0019	NA
59.5457	0.002	NA
59.5458	0.002	NA
59.5459	0.001	NA
59.546	0.001	NA
59.5461	0.001	NA
59.5462	3e-04	NA
59.5463	8e-04	NA
59.5464	0.0011	NA
59.5465	0.0016	NA
59.5466	0.0016	NA
59.5467	9e-04	NA
59.5468	0.001	NA
59.5469	0.0016	NA
59.547	0.0013	NA
59.5471	0.0032	NA
59.5472	0.0044	NA
59.5473	0.0038	NA
59.5474	0.0038	NA
59.5475	0.0023	NA
59.5476	0.001	NA
59.5477	0.001	NA
59.5478	0.0023	NA
59.5479	0.0024	NA
59.548	0.0014	NA
59.5483	5e-04	NA
59.5484	0.001	NA
59.5485	7e-04	NA
59.5489	3e-04	NA
59.549	0.0019	NA
59.5491	0.001	NA
59.5492	0.001	NA
59.5493	9e-04	NA
59.5494	0.002	NA
59.5495	0.0019	NA
59.5496	0.0017	NA
59.5497	0.0013	NA
59.5498	0.0011	NA
59.5499	0.0022	NA
59.55	0.0018	NA
59.5501	0.001	NA
59.5502	0.0021	NA
59.5503	2e-04	NA
59.5504	0.0014	NA
59.5505	0.0023	NA
59.5506	0.0027	NA
59.5507	0.002	NA
59.5508	0.002	NA
59.5509	0.0023	NA
59.551	0.003	NA
59.5511	0.0019	NA
59.5512	0.0013	NA
59.5513	0.002	NA
59.5514	8e-04	NA
59.5515	2e-04	NA
59.5516	0.001	NA
59.5517	0.0014	NA
59.5518	0.0025	NA
59.5519	0.0014	NA
59.552	9e-04	NA
59.5523	8e-04	NA
59.5524	0.001	NA
59.5525	5e-04	NA
59.5526	0.0013	NA
59.5527	0.0019	NA
59.5528	0.002	NA
59.5529	8e-04	NA
59.5534	5e-04	NA
59.5535	0.001	NA
59.5536	9e-04	NA
59.5537	0.001	NA
59.5538	8e-04	NA
59.5542	6e-04	NA
59.5543	0.0045	NA
59.5544	0.0067	NA
59.5545	0.0079	NA
59.5546	0.0082	NA
59.5547	0.0068	NA
59.5548	0.0048	NA
59.5549	0.0014	NA
59.555	0.0037	NA
59.5551	0.0032	NA
59.5552	0.0019	NA
59.5553	0.002	NA
59.5554	8e-04	NA
59.5556	2e-04	NA
59.5557	0.001	NA
59.5558	0.001	NA
59.5559	6e-04	NA
59.556	0.0027	NA
59.5561	0.0036	NA
59.5562	0.0042	NA
59.5563	0.0036	NA
59.5564	0.0019	NA
59.5565	0.0018	NA
59.5566	0.001	NA
59.5567	0.0012	NA
59.5568	8e-04	NA
59.5569	0.0032	NA
59.557	0.0034	NA
59.5571	0.0031	NA
59.5572	0.0038	NA
59.5573	5e-04	NA
59.5575	3e-04	NA
59.5576	0.001	NA
59.5577	5e-04	NA
59.558	3e-04	NA
59.5581	0.0028	NA
59.5582	0.0022	NA
59.5583	0.001	NA
59.5584	6e-04	NA
59.5585	4e-04	NA
59.5586	0.001	NA
59.5587	7e-04	NA
59.5588	2e-04	NA
59.5589	0.001	NA
59.559	1e-04	NA
59.5593	4e-04	NA
59.5594	8e-04	NA
59.5596	4e-04	NA
59.5597	0.001	NA
59.5598	8e-04	NA
59.5599	0.001	NA
59.56	0.0019	NA
59.5601	0.0017	NA
59.5602	0.0012	NA
59.5603	7e-04	NA
59.5605	0.0014	NA
59.5606	0.002	NA
59.5607	0.0014	NA
59.5608	8e-04	NA
59.5609	0.0019	NA
59.561	0.003	NA
59.5611	0.003	NA
59.5612	0.0022	NA
59.5613	0.0042	NA
59.5614	0.0041	NA
59.5615	0.0035	NA
59.5616	0.0031	NA
59.5617	0.001	NA
59.5618	4e-04	NA
59.5619	9e-04	NA
59.562	5e-04	NA
59.5621	0.001	NA
59.5622	0.0015	NA
59.5624	0.0012	NA
59.5625	0.0025	NA
59.5626	0.001	NA
59.5627	1e-04	NA
59.5628	6e-04	NA
59.5629	0.001	NA
59.563	0.0011	NA
59.5631	0.0045	NA
59.5632	0.0037	NA
59.5633	0.0027	NA
59.5634	0.0012	NA
59.5636	7e-04	NA
59.5637	0.0016	NA
59.5638	0.0015	NA
59.5639	0.0018	NA
59.564	0.0015	NA
59.5641	0.0023	NA
59.5642	0.0045	NA
59.5643	0.0027	NA
59.5644	0.0027	NA
59.5645	0.0034	NA
59.5646	0.0025	NA
59.5647	6e-04	NA
59.5648	0.0017	NA
59.5649	0.0021	NA
59.565	0.004	NA
59.5651	0.0033	NA
59.5652	0.0022	NA
59.5653	0.0041	NA
59.5654	0.0063	NA
59.5655	0.0079	NA
59.5656	0.0054	NA
59.5657	0.003	NA
59.5658	0.0019	NA
59.5659	0.001	NA
59.566	0.001	NA
59.5661	8e-04	NA
59.5662	0.0023	NA
59.5663	0.0011	NA
59.5664	4e-04	NA
59.5668	3e-04	NA
59.5669	0.002	NA
59.567	0.0026	NA
59.5671	0.0013	NA
59.5672	0.002	NA
59.5673	1e-04	NA
59.5674	6e-04	NA
59.5675	8e-04	NA
59.5676	2e-04	NA
59.5677	0.0031	NA
59.5678	0.001	NA
59.5679	4e-04	NA
59.568	5e-04	NA
59.5681	0.0014	NA
59.5682	0.001	NA
59.5683	3e-04	NA
59.5685	0.001	NA
59.5686	0.001	NA
59.5687	0.001	NA
59.5688	5e-04	NA
59.5689	0.001	NA
59.569	1e-04	NA
59.5691	4e-04	NA
59.5692	0.0027	NA
59.5693	7e-04	NA
59.5694	4e-04	NA
59.5695	0.001	NA
59.5696	0.001	NA
59.5697	3e-04	NA
59.5698	0.0028	NA
59.5699	0.0023	NA
59.57	0.0023	NA
59.5701	0.0034	NA
59.5702	0.0029	NA
59.5703	0.0042	NA
59.5704	0.005	NA
59.5705	0.0047	NA
59.5706	0.0011	NA
59.5707	1e-04	NA
59.5708	7e-04	NA
59.5709	2e-04	NA
59.5713	0.0013	NA
59.5714	0.0019	NA
59.5715	0.0018	NA
59.5716	0.0023	NA
59.5717	0.0025	NA
59.5718	0.002	NA
59.5719	0.004	NA
59.572	0.0012	NA
59.5721	0.002	NA
59.5722	0.0012	NA
59.5723	1e-04	NA
59.5724	7e-04	NA
59.5725	8e-04	NA
59.5726	3e-04	NA
59.5727	0.001	NA
59.5728	0.0041	NA
59.5729	0.0037	NA
59.573	0.0053	NA
59.5731	0.0025	NA
59.5732	0.0039	NA
59.5733	0.004	NA
59.5734	0.003	NA
59.5735	0.0013	NA
59.5736	1e-04	NA
59.5737	0.0012	NA
59.5738	0.0036	NA
59.5739	0.0035	NA
59.574	0.002	NA
59.5741	0.002	NA
59.5742	0.0017	NA
59.5743	0.0013	NA
59.5744	0.0035	NA
59.5745	0.0111	NA
59.5746	0.0164	NA
59.5747	0.009	NA
59.5748	0.0027	NA
59.5749	0.0017	NA
59.575	0.0035	NA
59.5751	0.0036	NA
59.5752	0.0024	NA
59.5753	0.0033	NA
59.5754	0.001	NA
59.5755	8e-04	NA
59.5759	4e-04	NA
59.576	8e-04	NA
59.5765	0.0011	NA
59.5766	0.002	NA
59.5767	0.0016	NA
59.5768	6e-04	NA
59.5769	0.0012	NA
59.577	0.0029	NA
59.5771	0.0014	NA
59.5772	0.0014	NA
59.5773	0.001	NA
59.5774	0.0022	NA
59.5775	0.0034	NA
59.5776	0.0043	NA
59.5777	0.0055	NA
59.5778	0.0043	NA
59.5779	0.0021	NA
59.578	0.0013	NA
59.5781	0.0014	NA
59.5782	0.0019	NA
59.5783	0.0032	NA
59.5784	0.0025	NA
59.5785	0.0014	NA
59.5786	0.0019	NA
59.5787	0.0013	NA
59.5788	0.0016	NA
59.5789	0.0019	NA
59.579	0.0035	NA
59.5791	0.0035	NA
59.5792	0.0019	NA
59.5794	0.001	NA
59.5795	0.0014	NA
59.5796	0.002	NA
59.5797	0.0032	NA
59.5798	0.0022	NA
59.5799	3e-04	NA
59.58	0.0017	NA
59.5801	0.001	NA
59.5802	0.001	NA
59.5803	3e-04	NA
59.5804	0.0012	NA
59.5805	0.0038	NA
59.5806	0.0054	NA
59.5807	0.0017	NA
59.5808	5e-04	NA
59.5809	7e-04	NA
59.581	0.0021	NA
59.5811	0.0046	NA
59.5812	0.0036	NA
59.5813	0.002	NA
59.5814	0.0011	NA
59.5815	0.0014	NA
59.5816	0.0027	NA
59.5817	0.0013	NA
59.5818	0.001	NA
59.5819	0.0023	NA
59.582	0.003	NA
59.5821	0.0046	NA
59.5822	0.0021	NA
59.5823	0.0011	NA
59.5824	0.001	NA
59.5825	0.0013	NA
59.5826	0.0025	NA
59.5827	0.0023	NA
59.5828	0.003	NA
59.5829	0.0023	NA
59.583	1e-04	NA
59.5831	0.0011	NA
59.5832	0.0025	NA
59.5833	0.0026	NA
59.5834	0.0022	NA
59.5835	0.002	NA
59.5836	0.0012	NA
59.5837	0.0022	NA
59.5838	0.0031	NA
59.5839	0.003	NA
59.584	0.0036	NA
59.5841	0.0021	NA
59.5842	0.002	NA
59.5843	0.0014	NA
59.5844	1e-04	NA
59.5851	1e-04	NA
59.5852	9e-04	NA
59.5853	0.0017	NA
59.5855	4e-04	NA
59.5856	0.0014	NA
59.5857	0.0016	NA
59.5858	4e-04	NA
59.5859	0.0017	NA
59.586	7e-04	NA
59.5862	0.002	NA
59.5863	5e-04	NA
59.5864	3e-04	NA
59.5865	0.0023	NA
59.5866	0.002	NA
59.5867	0.0026	NA
59.5868	0.0041	NA
59.5869	0.0024	NA
59.587	3e-04	NA
59.5872	8e-04	NA
59.5873	8e-04	NA
59.5876	9e-04	NA
59.5877	0.002	NA
59.5878	0.0017	NA
59.5879	0.0013	NA
59.588	0.0014	NA
59.5881	0.0016	NA
59.5882	0.002	NA
59.5883	0.0014	NA
59.5884	0.0013	NA
59.5886	3e-04	NA
59.5887	0.004	NA
59.5888	0.0029	NA
59.5889	0.0014	NA
59.589	0.001	NA
59.5891	0.0012	NA
59.5892	8e-04	NA
59.5893	7e-04	NA
59.5894	0.0011	NA
59.5895	0.0032	NA
59.5896	0.0036	NA
59.5897	0.0024	NA
59.5898	0.0015	NA
59.5899	0.0021	NA
59.59	0.0027	NA
59.5901	8e-04	NA
59.5902	7e-04	NA
59.5903	6e-04	NA
59.5904	9e-04	NA
59.5905	2e-04	NA
59.5906	0.002	NA
59.5907	0.002	NA
59.5908	9e-04	NA
59.5909	1e-04	NA
59.591	0.001	NA
59.5911	0.0019	NA
59.5912	0.0016	NA
59.5913	2e-04	NA
59.5914	0.001	NA
59.5915	0.001	NA
59.5916	0.0011	NA
59.5917	0.0013	NA
59.5918	0.0014	NA
59.5919	0.0037	NA
59.592	0.0043	NA
59.5921	0.0041	NA
59.5922	0.0032	NA
59.5923	0.001	NA
59.5924	0.001	NA
59.5925	0.0019	NA
59.5926	0.0022	NA
59.5927	0.0018	NA
59.5928	0.002	NA
59.5929	0.002	NA
59.593	0.0013	NA
59.5932	9e-04	NA
59.5933	0.002	NA
59.5934	0.0029	NA
59.5935	0.0025	NA
59.5936	0.0037	NA
59.5937	0.0021	NA
59.5938	0.001	NA
59.5939	0.001	NA
59.594	0.0015	NA
59.5941	0.0012	NA
59.5942	0.0013	NA
59.5943	0.0012	NA
59.5944	0.0021	NA
59.5945	0.002	NA
59.5946	5e-04	NA
59.5947	3e-04	NA
59.5948	0.002	NA
59.5949	0.0024	NA
59.595	0.0011	NA
59.5951	2e-04	NA
59.5952	0.0023	NA
59.5953	0.0034	NA
59.5954	0.0057	NA
59.5955	0.0035	NA
59.5956	0.0044	NA
59.5957	0.0044	NA
59.5958	0.001	NA
59.5959	0.0038	NA
59.596	0.002	NA
59.5961	0.0025	NA
59.5962	0.002	NA
59.5963	8e-04	NA
59.5964	0.001	NA
59.5965	4e-04	NA
59.5966	4e-04	NA
59.5967	0.0016	NA
59.5968	0.0013	NA
59.5969	0.0024	NA
59.597	0.0032	NA
59.5971	0.004	NA
59.5972	0.0046	NA
59.5973	0.0045	NA
59.5974	0.003	NA
59.5975	0.0038	NA
59.5976	0.0029	NA
59.5977	0.0022	NA
59.5978	0.0012	NA
59.5979	0.0027	NA
59.598	0.0034	NA
59.5981	0.0031	NA
59.5982	0.003	NA
59.5983	0.0031	NA
59.5984	0.0042	NA
59.5985	0.0017	NA
59.5986	0.001	NA
59.5987	0.0011	NA
59.5988	0.0011	NA
59.5989	0.0019	NA
59.599	0.002	NA
59.5991	6e-04	NA
59.5992	7e-04	NA
59.5998	0.0027	NA
59.5999	0.0011	NA
59.6	0.0016	NA
59.6001	0.002	NA
59.6002	4e-04	NA
59.6004	6e-04	NA
59.6005	0.0021	NA
59.6006	0.0021	NA
59.6007	8e-04	NA
59.6008	0.001	NA
59.6009	0.0019	NA
59.601	0.0025	NA
59.6011	0.0021	NA
59.6012	8e-04	NA
59.6014	8e-04	NA
59.6015	0.0017	NA
59.6016	8e-04	NA
59.6018	1e-04	NA
59.6019	0.0014	NA
59.602	0.002	NA
59.6021	0.0032	NA
59.6022	0.0036	NA
59.6023	0.0028	NA
59.6024	0.0012	NA
59.6025	0.001	NA
59.6028	6e-04	NA
59.6029	1e-04	NA
59.6031	0.0018	NA
59.6032	0.0014	NA
59.6033	0.0022	NA
59.6034	0.0025	NA
59.6035	0.0026	NA
59.6036	0.0012	NA
59.6039	6e-04	NA
59.604	0.0022	NA
59.6041	0.0044	NA
59.6042	0.0051	NA
59.6043	0.0037	NA
59.6044	0.0012	NA
59.6045	2e-04	NA
59.6046	2e-04	NA
59.6047	9e-04	NA
59.6048	0.0011	NA
59.6049	0.0034	NA
59.605	0.0028	NA
59.6051	0.002	NA
59.6052	0.0031	NA
59.6053	0.0058	NA
59.6054	0.0038	NA
59.6055	0.0015	NA
59.6056	0.0012	NA
59.6057	0.003	NA
59.6058	0.0026	NA
59.6059	0.0023	NA
59.606	0.0023	NA
59.6061	0.002	NA
59.6062	0.0019	NA
59.6063	0.0021	NA
59.6064	0.001	NA
59.6065	0.0025	NA
59.6068	8e-04	NA
59.6069	0.001	NA
59.6071	1e-04	NA
59.6072	0.001	NA
59.6073	9e-04	NA
59.6075	1e-04	NA
59.6076	0.0016	NA
59.6077	0.0013	NA
59.6078	5e-04	NA
59.6086	0.001	NA
59.6087	6e-04	NA
59.6091	6e-04	NA
59.6092	0.001	NA
59.6093	9e-04	NA
59.6094	5e-04	NA
59.6095	0.002	NA
59.6096	0.0025	NA
59.6097	0.0034	NA
59.6098	0.0029	NA
59.6099	0.0023	NA
59.61	0.002	NA
59.6101	0.001	NA
59.6102	8e-04	NA
59.6103	0.001	NA
59.6104	2e-04	NA
59.6105	5e-04	NA
59.6106	0.0028	NA
59.6107	0.0029	NA
59.6108	5e-04	NA
59.6109	0.0012	NA
59.611	0.0011	NA
59.6111	7e-04	NA
59.6112	0.0014	NA
59.6113	2e-04	NA
59.6116	0.0012	NA
59.6117	0.0026	NA
59.6118	0.0029	NA
59.6119	0.0024	NA
59.612	0.0011	NA
59.6121	9e-04	NA
59.6122	6e-04	NA
59.6123	0.001	NA
59.6124	0.0015	NA
59.6125	9e-04	NA
59.6127	0.0025	NA
59.6128	0.001	NA
59.6129	0.002	NA
59.613	0.003	NA
59.6131	0.0037	NA
59.6132	0.0053	NA
59.6133	0.0055	NA
59.6134	0.0066	NA
59.6135	0.0036	NA
59.6136	0.0029	NA
59.6137	7e-04	NA
59.614	0.0017	NA
59.6141	0.0017	NA
59.6142	0.001	NA
59.6143	0.0011	NA
59.6144	8e-04	NA
59.6146	0.0017	NA
59.6147	0.0028	NA
59.6148	0.0024	NA
59.6149	0.0025	NA
59.615	0.0022	NA
59.6151	0.0017	NA
59.6152	0.0017	NA
59.6153	0.001	NA
59.6154	0.0012	NA
59.6155	0.001	NA
59.6156	7e-04	NA
59.6157	4e-04	NA
59.6158	0.001	NA
59.6159	0.001	NA
59.616	3e-04	NA
59.6161	1e-04	NA
59.6162	0.001	NA
59.6163	0.001	NA
59.6164	7e-04	NA
59.6165	0.0011	NA
59.6166	0.0012	NA
59.6167	0.0026	NA
59.6168	0.0041	NA
59.6169	0.0037	NA
59.617	0.0011	NA
59.6171	5e-04	NA
59.6172	0.001	NA
59.6173	0.0011	NA
59.6174	0.0013	NA
59.6175	0.0024	NA
59.6176	0.0015	NA
59.6177	7e-04	NA
59.6178	4e-04	NA
59.6179	0.002	NA
59.618	0.002	NA
59.6181	3e-04	NA
59.6182	0.0013	NA
59.6183	0.002	NA
59.6184	0.0011	NA
59.6185	0.0041	NA
59.6186	0.0057	NA
59.6187	0.0039	NA
59.6188	0.0021	NA
59.6189	0.0032	NA
59.619	0.003	NA
59.6191	0.0016	NA
59.6193	0.0027	NA
59.6194	0.003	NA
59.6195	0.0022	NA
59.6196	0.0035	NA
59.6197	0.0022	NA
59.6198	0.001	NA
59.6199	0.001	NA
59.62	0.0024	NA
59.6201	0.0046	NA
59.6202	0.0032	NA
59.6203	0.0024	NA
59.6204	0.0013	NA
59.6205	0.0025	NA
59.6206	0.0018	NA
59.6207	7e-04	NA
59.6208	0.0011	NA
59.6209	0.0027	NA
59.621	0.0019	NA
59.6211	0.001	NA
59.6212	4e-04	NA
59.6218	9e-04	NA
59.6219	0.0029	NA
59.622	0.0022	NA
59.6221	0.0018	NA
59.6222	0.0029	NA
59.6223	0.002	NA
59.6224	0.0012	NA
59.6225	0.0014	NA
59.6226	0.003	NA
59.6227	0.003	NA
59.6228	0.0013	NA
59.6229	0.001	NA
59.623	0.0014	NA
59.6231	0.0023	NA
59.6232	0.0023	NA
59.6233	0.0026	NA
59.6234	0.0027	NA
59.6235	0.0034	NA
59.6236	0.003	NA
59.6237	0.001	NA
59.6238	4e-04	NA
59.6239	0.001	NA
59.624	0.0021	NA
59.6241	0.0018	NA
59.6242	0.001	NA
59.6243	0.0017	NA
59.6244	0.0021	NA
59.6245	0.0021	NA
59.6246	0.0017	NA
59.6247	0.0018	NA
59.6248	0.0012	NA
59.6249	0.001	NA
59.625	0.0018	NA
59.6251	0.0015	NA
59.6252	0.001	NA
59.6253	0.0015	NA
59.6254	0.0024	NA
59.6255	0.0021	NA
59.6256	0.0013	NA
59.6257	0.001	NA
59.6258	0.002	NA
59.6259	5e-04	NA
59.6262	9e-04	NA
59.6263	0.0016	NA
59.6264	0.003	NA
59.6265	0.0014	NA
59.6266	0.0015	NA
59.6267	0.0034	NA
59.6268	0.0025	NA
59.6269	0.001	NA
59.627	3e-04	NA
59.6271	0.0037	NA
59.6272	0.0035	NA
59.6273	0.001	NA
59.6274	6e-04	NA
59.6275	7e-04	NA
59.6276	0.002	NA
59.6277	0.0028	NA
59.6278	0.0025	NA
59.6279	0.003	NA
59.628	0.0016	NA
59.6281	0.0019	NA
59.6282	0.0026	NA
59.6283	0.002	NA
59.6284	0.0027	NA
59.6285	0.0029	NA
59.6286	0.0013	NA
59.6287	1e-04	NA
59.6294	9e-04	NA
59.6295	7e-04	NA
59.6296	0.0021	NA
59.6297	0.0028	NA
59.6298	0.0017	NA
59.6299	0.0012	NA
59.63	0.0018	NA
59.6301	0.0024	NA
59.6302	0.0016	NA
59.6304	8e-04	NA
59.6305	0.0014	NA
59.6306	8e-04	NA
59.6307	6e-04	NA
59.631	7e-04	NA
59.6311	0.0017	NA
59.6312	0.0023	NA
59.6313	0.0023	NA
59.6314	0.0027	NA
59.6315	0.0012	NA
59.6316	6e-04	NA
59.6317	0.001	NA
59.6318	6e-04	NA
59.632	3e-04	NA
59.6321	0.001	NA
59.6322	0.001	NA
59.6323	4e-04	NA
59.6324	6e-04	NA
59.6325	0.0027	NA
59.6326	0.003	NA
59.6327	0.0018	NA
59.6328	0.0015	NA
59.6329	0.0018	NA
59.633	0.002	NA
59.6331	0.001	NA
59.6332	6e-04	NA
59.6333	4e-04	NA
59.6334	0.0039	NA
59.6335	0.0044	NA
59.6336	0.0129	NA
59.6337	0.0127	NA
59.6338	0.0095	NA
59.6339	0.0069	NA
59.634	0.0044	NA
59.6341	0.0035	NA
59.6342	0.0042	NA
59.6343	0.0027	NA
59.6344	0.0019	NA
59.6345	0.0024	NA
59.6346	5e-04	NA
59.6347	0.001	NA
59.6348	8e-04	NA
59.6349	0.0015	NA
59.635	0.0022	NA
59.6351	5e-04	NA
59.6352	6e-04	NA
59.6353	0.001	NA
59.6354	0.001	NA
59.6355	9e-04	NA
59.6356	0.003	NA
59.6357	0.001	NA
59.6358	0.0018	NA
59.6359	0.001	NA
59.636	0.001	NA
59.6361	0.0014	NA
59.6362	0.002	NA
59.6363	0.0013	NA
59.6364	7e-04	NA
59.6365	1e-04	NA
59.6366	0.0043	NA
59.6367	0.0054	NA
59.6368	0.0047	NA
59.6369	0.0031	NA
59.637	0.0048	NA
59.6371	0.0031	NA
59.6372	0.0041	NA
59.6373	0.0032	NA
59.6374	0.0021	NA
59.6375	0.001	NA
59.6376	0.001	NA
59.6377	5e-04	NA
59.6378	9e-04	NA
59.6379	0.001	NA
59.638	4e-04	NA
59.6381	0.0014	NA
59.6382	0.0024	NA
59.6383	0.0015	NA
59.6384	0.001	NA
59.6385	0.0024	NA
59.6386	0.0016	NA
59.6387	0.0018	NA
59.6388	0.002	NA
59.6389	0.0018	NA
59.639	0.0042	NA
59.6391	8e-04	NA
59.6393	0.0014	NA
59.6401	2e-04	NA
59.6402	0.0025	NA
59.6403	0.0034	NA
59.6404	0.0026	NA
59.6405	0.0024	NA
59.6406	0.0035	NA
59.6407	0.0049	NA
59.6408	0.0033	NA
59.6409	0.0025	NA
59.641	0.0012	NA
59.6411	0.001	NA
59.6412	0.0021	NA
59.6413	0.0027	NA
59.6414	0.0021	NA
59.6415	0.001	NA
59.6416	0.0011	NA
59.6417	0.0013	NA
59.6418	0.0055	NA
59.6419	0.0039	NA
59.642	0.0033	NA
59.6421	0.0033	NA
59.6422	0.003	NA
59.6423	3e-04	NA
59.6426	0.001	NA
59.6427	0.0016	NA
59.6428	8e-04	NA
59.6429	5e-04	NA
59.643	6e-04	NA
59.6431	0.001	NA
59.6432	3e-04	NA
59.6437	7e-04	NA
59.6438	0.001	NA
59.6439	0.0012	NA
59.644	0.001	NA
59.6441	0.001	NA
59.6442	0.001	NA
59.6443	0.002	NA
59.6444	0.0013	NA
59.6445	0.0013	NA
59.6446	0.0018	NA
59.6447	9e-04	NA
59.6448	7e-04	NA
59.6449	8e-04	NA
59.645	7e-04	NA
59.6451	0.0013	NA
59.6452	0.0018	NA
59.6453	0.0015	NA
59.6454	0.0027	NA
59.6455	0.0021	NA
59.6456	0.0026	NA
59.6457	0.002	NA
59.6458	0.0014	NA
59.6459	0.002	NA
59.646	0.0015	NA
59.6461	2e-04	NA
59.6463	1e-04	NA
59.6464	0.001	NA
59.6465	9e-04	NA
59.6466	0.0015	NA
59.647	6e-04	NA
59.6471	0.0019	NA
59.6472	0.0046	NA
59.6473	0.0031	NA
59.6474	0.0017	NA
59.6475	0.002	NA
59.6476	0.0023	NA
59.6477	0.0035	NA
59.6478	0.0038	NA
59.6479	0.0036	NA
59.648	0.0037	NA
59.6481	0.0033	NA
59.6482	0.0031	NA
59.6483	0.0013	NA
59.6484	0.0037	NA
59.6485	0.0055	NA
59.6486	0.0021	NA
59.6487	1e-04	NA
59.6488	0.0012	NA
59.6489	0.0012	NA
59.649	0.001	NA
59.6491	0.0014	NA
59.6492	0.001	NA
59.6493	0.001	NA
59.6494	8e-04	NA
59.6496	0.0012	NA
59.6497	0.0025	NA
59.6498	0.0012	NA
59.6499	0.0013	NA
59.65	0.002	NA
59.6501	0.002	NA
59.6502	0.0014	NA
59.6503	0.0014	NA
59.6504	0.001	NA
59.6505	0.001	NA
59.6506	0.0019	NA
59.6507	0.002	NA
59.6508	0.0017	NA
59.6509	0.0015	NA
59.651	0.0032	NA
59.6511	0.0027	NA
59.6512	0.0019	NA
59.6513	0.001	NA
59.6514	2e-04	NA
59.6516	8e-04	NA
59.6517	0.001	NA
59.6518	0.001	NA
59.6519	6e-04	NA
59.652	0.001	NA
59.6521	7e-04	NA
59.6522	0.0012	NA
59.6523	0.0036	NA
59.6524	0.0035	NA
59.6525	0.003	NA
59.6526	0.0026	NA
59.6527	0.0027	NA
59.6528	0.0027	NA
59.6529	0.0013	NA
59.653	0.0042	NA
59.6531	0.0053	NA
59.6532	0.0034	NA
59.6533	0.0044	NA
59.6534	0.0029	NA
59.6535	0.0026	NA
59.6536	0.0023	NA
59.6537	0.0011	NA
59.6538	0.0023	NA
59.6539	0.0029	NA
59.654	0.0025	NA
59.6541	0.0014	NA
59.6542	0.0028	NA
59.6543	0.002	NA
59.6544	0.0024	NA
59.6545	0.0021	NA
59.6546	0.0022	NA
59.6547	0.0028	NA
59.6548	0.0014	NA
59.6549	0.0025	NA
59.655	0.0038	NA
59.6551	0.0038	NA
59.6552	0.0018	NA
59.6553	0.0015	NA
59.6554	0.002	NA
59.6555	0.001	NA
59.6559	0.0011	NA
59.656	0.0029	NA
59.6561	0.0031	NA
59.6562	0.0049	NA
59.6563	0.0024	NA
59.6564	0.004	NA
59.6565	0.0029	NA
59.6566	7e-04	NA
59.6567	8e-04	NA
59.6568	0.0017	NA
59.6569	0.0049	NA
59.657	0.0031	NA
59.6571	0.0017	NA
59.6572	0.0013	NA
59.6573	3e-04	NA
59.6576	6e-04	NA
59.6577	0.0021	NA
59.6578	0.002	NA
59.6579	0.002	NA
59.658	0.0026	NA
59.6581	0.0015	NA
59.6582	0.001	NA
59.6583	1e-04	NA
59.6588	0.0025	NA
59.6589	0.0028	NA
59.659	0.0011	NA
59.6591	8e-04	NA
59.6592	0.0021	NA
59.6593	0.0014	NA
59.6594	8e-04	NA
59.6595	0.001	NA
59.6596	0.0012	NA
59.6597	0.0013	NA
59.6598	0.0015	NA
59.6599	8e-04	NA
59.6601	4e-04	NA
59.6602	0.0026	NA
59.6603	0.0011	NA
59.6604	9e-04	NA
59.6608	2e-04	NA
59.6609	0.001	NA
59.661	0.0015	NA
59.6611	0.0033	NA
59.6612	0.0027	NA
59.6613	0.0017	NA
59.6614	0.0038	NA
59.6615	0.0021	NA
59.6616	0.001	NA
59.6618	6e-04	NA
59.6619	0.0017	NA
59.662	7e-04	NA
59.6622	6e-04	NA
59.6623	0.001	NA
59.6624	5e-04	NA
59.6625	0.0013	NA
59.6626	0.0029	NA
59.6627	0.0028	NA
59.6628	0.002	NA
59.6629	0.0016	NA
59.663	0.0015	NA
59.6631	0.002	NA
59.6632	0.002	NA
59.6633	0.002	NA
59.6634	0.002	NA
59.6635	0.0012	NA
59.6636	0.001	NA
59.6637	1e-04	NA
59.6638	0.0019	NA
59.6639	0.0031	NA
59.664	0.0039	NA
59.6641	0.004	NA
59.6642	0.0032	NA
59.6643	0.0024	NA
59.6644	1e-04	NA
59.6646	0.001	NA
59.6647	0.001	NA
59.6648	0.001	NA
59.6649	0.001	NA
59.665	6e-04	NA
59.6651	1e-04	NA
59.6652	5e-04	NA
59.6653	0.0017	NA
59.6654	0.0022	NA
59.6655	0.0022	NA
59.6656	0.002	NA
59.6657	0.0027	NA
59.6658	0.0026	NA
59.6659	0.001	NA
59.6661	3e-04	NA
59.6662	0.001	NA
59.6663	0.0024	NA
59.6664	0.0025	NA
59.6665	0.002	NA
59.6667	0.0026	NA
59.6668	0.004	NA
59.6669	0.0014	NA
59.667	2e-04	NA
59.6671	0.001	NA
59.6674	0.001	NA
59.6675	3e-04	NA
59.6676	0.001	NA
59.6677	0.0018	NA
59.6678	0.0036	NA
59.6679	0.0036	NA
59.668	0.0045	NA
59.6681	0.0032	NA
59.6682	0.0041	NA
59.6683	0.0036	NA
59.6684	0.0018	NA
59.6685	0.001	NA
59.6686	0.001	NA
59.6687	0.001	NA
59.6688	3e-04	NA
59.6692	6e-04	NA
59.6693	0.0024	NA
59.6694	0.0039	NA
59.6695	0.0018	NA
59.6696	0.0031	NA
59.6697	0.0026	NA
59.6698	0.0013	NA
59.6699	0.0023	NA
59.67	0.002	NA
59.6701	0.0027	NA
59.6702	0.0037	NA
59.6703	0.0041	NA
59.6704	0.0073	NA
59.6705	0.0075	NA
59.6706	0.0076	NA
59.6707	0.0048	NA
59.6708	0.0027	NA
59.6709	0.0016	NA
59.671	9e-04	NA
59.6725	0.0013	NA
59.6726	0.0034	NA
59.6727	9e-04	NA
59.6731	5e-04	NA
59.6732	0.0028	NA
59.6733	0.0032	NA
59.6734	0.0057	NA
59.6735	0.0044	NA
59.6736	4e-04	NA
59.6737	0.001	NA
59.6738	5e-04	NA
59.6739	0.001	NA
59.674	8e-04	NA
59.6741	3e-04	NA
59.6742	0.0014	NA
59.6743	0.0024	NA
59.6744	0.0037	NA
59.6745	0.0028	NA
59.6746	0.002	NA
59.6747	0.0013	NA
59.6748	0.0021	NA
59.6749	0.003	NA
59.675	0.0032	NA
59.6751	0.0023	NA
59.6752	0.0011	NA
59.6753	8e-04	NA
59.6754	0.0029	NA
59.6755	0.0029	NA
59.6756	0.0023	NA
59.6757	0.0017	NA
59.6758	0.0024	NA
59.6759	0.0031	NA
59.676	0.0029	NA
59.6761	0.003	NA
59.6762	0.0036	NA
59.6763	0.007	NA
59.6764	0.008	NA
59.6765	0.0092	NA
59.6766	0.0054	NA
59.6767	0.0023	NA
59.6768	0.0025	NA
59.6769	0.0018	NA
59.677	0.0024	NA
59.6771	0.0021	NA
59.6772	0.002	NA
59.6773	0.0017	NA
59.6774	0.0011	NA
59.6775	0.001	NA
59.6776	0.001	NA
59.6777	0.001	NA
59.6778	0.0017	NA
59.6779	7e-04	NA
59.678	0.001	NA
59.6781	4e-04	NA
59.6782	2e-04	NA
59.6783	0.001	NA
59.6784	0.001	NA
59.6785	0.0011	NA
59.6786	0.0024	NA
59.6787	0.002	NA
59.6788	0.0029	NA
59.6789	0.0037	NA
59.679	0.0047	NA
59.6791	0.0024	NA
59.6792	0.0012	NA
59.6793	0.002	NA
59.6794	0.0016	NA
59.6796	0.002	NA
59.6797	0.001	NA
59.6798	0.0016	NA
59.6799	9e-04	NA
59.6801	2e-04	NA
59.6802	0.001	NA
59.6803	6e-04	NA
59.6804	0.001	NA
59.6805	0.0024	NA
59.6806	0.0023	NA
59.6807	0.0013	NA
59.6808	0.0019	NA
59.6809	0.0023	NA
59.681	0.0024	NA
59.6811	0.0016	NA
59.6812	5e-04	NA
59.6813	9e-04	NA
59.6814	0.001	NA
59.6815	0.0011	NA
59.6816	0.0011	NA
59.6817	0.001	NA
59.6818	8e-04	NA
59.682	3e-04	NA
59.6821	0.0012	NA
59.6822	0.002	NA
59.6823	0.0015	NA
59.6824	0.0013	NA
59.6825	2e-04	NA
59.6828	1e-04	NA
59.6829	0.002	NA
59.683	0.0027	NA
59.6831	0.0016	NA
59.6832	0.001	NA
59.6833	0.001	NA
59.6834	0.001	NA
59.6835	0.0016	NA
59.6836	0.002	NA
59.6837	5e-04	NA
59.6838	1e-04	NA
59.6839	0.001	NA
59.684	7e-04	NA
59.6841	5e-04	NA
59.6842	0.001	NA
59.6843	5e-04	NA
59.6844	0.0011	NA
59.6845	0.0021	NA
59.6846	0.002	NA
59.6847	5e-04	NA
59.6848	6e-04	NA
59.6849	0.001	NA
59.685	0.002	NA
59.6851	8e-04	NA
59.6852	0.0013	NA
59.6853	0.0016	NA
59.6854	0.001	NA
59.6855	0.0013	NA
59.6856	0.0018	NA
59.6857	0.0016	NA
59.6858	0.0012	NA
59.6859	0.0011	NA
59.686	0.001	NA
59.6861	0.001	NA
59.6862	8e-04	NA
59.6864	6e-04	NA
59.6865	0.002	NA
59.6866	0.002	NA
59.6867	0.0015	NA
59.6868	0.003	NA
59.6869	0.0039	NA
59.687	0.0059	NA
59.6871	0.0052	NA
59.6872	0.0044	NA
59.6873	0.002	NA
59.6874	0.0013	NA
59.6875	0.0044	NA
59.6876	0.0072	NA
59.6877	0.0049	NA
59.6878	0.004	NA
59.6879	0.0028	NA
59.688	0.0043	NA
59.6881	0.0042	NA
59.6882	0.0041	NA
59.6883	0.0063	NA
59.6884	0.0097	NA
59.6885	0.0197	NA
59.6886	0.0184	NA
59.6887	0.0071	NA
59.6888	0.0042	NA
59.6889	0.0026	NA
59.689	0.0022	NA
59.6891	0.0011	NA
59.6892	0.0012	NA
59.6893	0.0022	NA
59.6894	0.0022	NA
59.6895	0.0016	NA
59.6896	0.003	NA
59.6897	0.002	NA
59.6898	2e-04	NA
59.6899	0.001	NA
59.69	0.0013	NA
59.6901	0.0018	NA
59.6902	0.003	NA
59.6903	0.0029	NA
59.6904	0.0014	NA
59.6905	5e-04	NA
59.6907	3e-04	NA
59.6908	8e-04	NA
59.6909	5e-04	NA
59.691	0.0023	NA
59.6911	0.0028	NA
59.6912	0.0018	NA
59.6913	0.002	NA
59.6914	0.0017	NA
59.6915	7e-04	NA
59.6919	0.0015	NA
59.692	0.0027	NA
59.6921	0.0055	NA
59.6922	0.0046	NA
59.6923	0.0045	NA
59.6924	0.0047	NA
59.6925	0.0039	NA
59.6926	0.0024	NA
59.6927	0.0014	NA
59.6928	0.0015	NA
59.6929	0.0021	NA
59.693	0.0021	NA
59.6931	0.0023	NA
59.6932	0.0019	NA
59.6933	0.001	NA
59.6934	1e-04	NA
59.6935	8e-04	NA
59.6936	0.001	NA
59.6937	2e-04	NA
59.6938	0.0016	NA
59.6939	0.0079	NA
59.694	0.0128	NA
59.6941	0.0065	NA
59.6942	0.0037	NA
59.6943	0.0018	NA
59.6944	5e-04	NA
59.6945	0.002	NA
59.6946	0.0022	NA
59.6947	0.0051	NA
59.6948	0.0031	NA
59.6949	0.0035	NA
59.695	0.0032	NA
59.6951	0.0056	NA
59.6952	0.0074	NA
59.6953	0.0064	NA
59.6954	0.0036	NA
59.6955	4e-04	NA
59.6956	0.0017	NA
59.6957	7e-04	NA
59.6959	4e-04	NA
59.696	0.002	NA
59.6961	0.0047	NA
59.6962	0.008	NA
59.6963	0.0143	NA
59.6964	0.0106	NA
59.6965	0.0061	NA
59.6966	0.0037	NA
59.6967	0.0016	NA
59.6968	0.0021	NA
59.6969	0.002	NA
59.697	0.0018	NA
59.6971	8e-04	NA
59.6975	5e-04	NA
59.6976	0.001	NA
59.6977	3e-04	NA
59.698	3e-04	NA
59.6981	0.001	NA
59.6982	0.0017	NA
59.6983	0.003	NA
59.6984	0.0061	NA
59.6985	0.0072	NA
59.6986	0.0046	NA
59.6987	0.0019	NA
59.6988	0.0026	NA
59.6989	0.0047	NA
59.699	0.0045	NA
59.6991	0.0046	NA
59.6992	0.0058	NA
59.6993	0.0026	NA
59.6994	0.0025	NA
59.6995	0.002	NA
59.6996	0.0013	NA
59.6997	0.0023	NA
59.6998	0.0022	NA
59.6999	0.0025	NA
59.7	0.0019	NA
59.7001	0.001	NA
59.7002	0.001	NA
59.7003	7e-04	NA
59.7004	0.001	NA
59.7005	0.001	NA
59.7006	0.0016	NA
59.7007	0.0021	NA
59.7008	0.0028	NA
59.7009	0.0039	NA
59.701	0.0042	NA
59.7011	0.004	NA
59.7012	0.0021	NA
59.7013	0.0011	NA
59.7014	0.002	NA
59.7015	0.002	NA
59.7016	0.0026	NA
59.7017	0.0044	NA
59.7018	0.0029	NA
59.7019	0.001	NA
59.702	1e-04	NA
59.7021	0.001	NA
59.7022	0.001	NA
59.7023	8e-04	NA
59.7024	0.001	NA
59.7025	0.0016	NA
59.7026	0.001	NA
59.7027	2e-04	NA
59.7028	6e-04	NA
59.7029	0.0015	NA
59.703	0.002	NA
59.7031	0.0014	NA
59.7032	0.0013	NA
59.7033	0.001	NA
59.7034	0.001	NA
59.7035	4e-04	NA
59.7038	9e-04	NA
59.7039	1e-04	NA
59.7041	7e-04	NA
59.7042	0.0035	NA
59.7043	0.0028	NA
59.7045	9e-04	NA
59.7046	0.003	NA
59.7047	0.0032	NA
59.7048	0.0026	NA
59.7049	8e-04	NA
59.705	0.0029	NA
59.7051	0.0035	NA
59.7052	0.0051	NA
59.7053	0.005	NA
59.7054	0.0039	NA
59.7055	0.0021	NA
59.7056	0.0024	NA
59.7057	0.004	NA
59.7058	0.0032	NA
59.7059	0.0034	NA
59.706	0.003	NA
59.7061	0.0019	NA
59.7062	8e-04	NA
59.7064	3e-04	NA
59.7065	0.001	NA
59.7066	0.002	NA
59.7067	0.0023	NA
59.7068	0.0017	NA
59.7069	0.0019	NA
59.707	0.0031	NA
59.7071	0.0034	NA
59.7072	0.0027	NA
59.7073	0.0029	NA
59.7074	0.0027	NA
59.7075	0.0024	NA
59.7076	4e-04	NA
59.7081	3e-04	NA
59.7082	0.0012	NA
59.7083	0.0068	NA
59.7084	0.0093	NA
59.7085	0.0073	NA
59.7086	0.0036	NA
59.7087	2e-04	NA
59.7088	3e-04	NA
59.7089	0.0024	NA
59.709	0.0032	NA
59.7091	0.0044	NA
59.7092	0.0025	NA
59.7093	0.0023	NA
59.7094	0.0011	NA
59.7095	0.0017	NA
59.7096	0.0014	NA
59.7099	7e-04	NA
59.71	9e-04	NA
59.7101	0.002	NA
59.7102	0.0023	NA
59.7103	0.0031	NA
59.7104	0.0025	NA
59.7105	0.0014	NA
59.7107	1e-04	NA
59.7108	0.003	NA
59.7109	0.0037	NA
59.711	0.0022	NA
59.7111	0.0029	NA
59.7112	0.0041	NA
59.7113	0.0047	NA
59.7114	0.0027	NA
59.7115	0.001	NA
59.7116	0.001	NA
59.7117	0.0018	NA
59.7118	0.0016	NA
59.7119	9e-04	NA
59.7125	0.0011	NA
59.7126	0.0016	NA
59.7127	0.0023	NA
59.7128	0.0017	NA
59.7129	0.002	NA
59.713	0.0017	NA
59.7131	8e-04	NA
59.7132	0.0016	NA
59.7133	0.0021	NA
59.7134	0.0046	NA
59.7135	0.0034	NA
59.7136	0.0017	NA
59.7137	0.0022	NA
59.7138	0.003	NA
59.7139	0.0028	NA
59.714	0.0014	NA
59.7141	4e-04	NA
59.7142	0.0019	NA
59.7143	0.0013	NA
59.7144	0.001	NA
59.7145	3e-04	NA
59.7148	0.002	NA
59.7149	0.0029	NA
59.715	0.0028	NA
59.7151	0.0039	NA
59.7152	0.0048	NA
59.7153	0.004	NA
59.7154	0.0041	NA
59.7155	0.0039	NA
59.7156	0.0021	NA
59.7159	7e-04	NA
59.716	0.0019	NA
59.7161	0.0029	NA
59.7162	0.0055	NA
59.7163	0.0069	NA
59.7164	0.0077	NA
59.7165	0.0044	NA
59.7166	0.0018	NA
59.717	2e-04	NA
59.7171	0.0027	NA
59.7172	0.0037	NA
59.7173	0.0034	NA
59.7174	0.0049	NA
59.7175	0.0042	NA
59.7176	0.0029	NA
59.7177	0.0017	NA
59.7178	0.001	NA
59.7179	0.0011	NA
59.718	0.0015	NA
59.7181	0.0031	NA
59.7182	0.0026	NA
59.7183	0.002	NA
59.7184	0.0014	NA
59.7185	3e-04	NA
59.7186	4e-04	NA
59.7187	6e-04	NA
59.7188	0.0017	NA
59.7189	0.0015	NA
59.719	0.0028	NA
59.7191	0.0026	NA
59.7192	0.001	NA
59.7193	6e-04	NA
59.7194	6e-04	NA
59.7195	0.001	NA
59.7196	8e-04	NA
59.7197	0.0022	NA
59.7198	0.0026	NA
59.7199	0.0025	NA
59.72	0.001	NA
59.7201	0.002	NA
59.7202	0.002	NA
59.7203	0.0019	NA
59.7204	1e-04	NA
59.7207	5e-04	NA
59.7208	0.0013	NA
59.7209	0.0018	NA
59.721	0.001	NA
59.7211	6e-04	NA
59.7215	7e-04	NA
59.7216	6e-04	NA
59.7217	2e-04	NA
59.7218	0.0012	NA
59.7219	0.0021	NA
59.722	0.0031	NA
59.7221	0.0042	NA
59.7222	0.0044	NA
59.7223	0.002	NA
59.7224	0.001	NA
59.7225	5e-04	NA
59.723	9e-04	NA
59.7231	0.001	NA
59.7232	0.0027	NA
59.7233	0.004	NA
59.7234	0.0026	NA
59.7235	0.003	NA
59.7236	0.0023	NA
59.7237	0.0023	NA
59.7238	0.0018	NA
59.7239	0.001	NA
59.724	0.0015	NA
59.7241	0.0025	NA
59.7242	0.0033	NA
59.7243	0.0019	NA
59.7244	7e-04	NA
59.7245	0.001	NA
59.7246	9e-04	NA
59.7247	0.001	NA
59.7248	0.0011	NA
59.7249	0.002	NA
59.725	0.0017	NA
59.7251	0.0014	NA
[truncated: 32,912 more rows]
