# Supplementary material for: Replication stress induces POLQ-mediated structural variant formation throughout common fragile sites after entry into mitosis
Source: Nat Commun. 2024 Nov 6;15:9582. doi: 10.1038/s41467-024-53917-8 (PMC11541566; doi:10.1038/s41467-024-53917-8)
Supplement: Supplementary file 9 — Source Data [file 41467_2024_53917_MOESM9_ESM.zip › Supp_Fig2/Supp_Fig2F.txt]

SV Endpoint Coordinate (Mbp)	FHITchr3-	WWOXchr16+
60.305	0.0113	NA
60.31	0.0165	NA
60.315	0.0135	NA
60.32	0.0121	NA
60.325	0.0104	NA
60.33	0.012	NA
60.335	0.004	NA
60.355	0.0041	NA
60.36	0.0121	NA
60.365	0.0138	NA
60.37	0.0091	NA
60.375	0.0134	NA
60.38	0.0082	NA
60.385	0.0135	NA
60.39	0.0131	NA
60.395	0.0107	NA
60.4	0.0162	NA
60.405	0.0097	NA
60.41	0.0248	NA
60.415	0.0183	NA
60.42	0.0192	NA
60.425	0.0156	NA
60.43	0.0128	NA
60.435	0.0155	NA
60.44	0.0199	NA
60.45	0.0201	NA
60.455	0.0172	NA
60.465	0.0167	NA
60.47	0.0159	NA
60.475	0.0152	NA
60.48	0.0139	NA
60.49	0.015	NA
60.495	0.0149	NA
60.5	0.0135	NA
60.505	0.0074	NA
60.51	0.0108	NA
60.515	0.0125	NA
60.52	0.0153	NA
60.525	0.0094	NA
60.53	0.0137	NA
60.535	0.0104	NA
60.54	0.0152	NA
60.545	0.0176	NA
60.55	0.0136	NA
60.555	0.0141	NA
60.56	0.0119	NA
60.575	0.0065	NA
60.58	0.0093	NA
60.585	0.0099	NA
60.59	0.0102	NA
60.595	0.0121	NA
60.6	0.0142	NA
60.605	0.0125	NA
60.61	0.016	NA
60.615	0.0125	NA
60.62	0.0176	NA
60.625	0.0149	NA
60.63	0.0242	NA
60.635	0.0164	NA
60.64	0.0127	NA
60.645	0.0137	NA
60.65	0.0157	NA
60.655	0.02	NA
60.66	0.0264	NA
60.665	0.0201	NA
60.67	0.0156	NA
60.675	0.0084	NA
60.68	0.0156	NA
60.685	0.0169	NA
60.69	0.0185	NA
60.695	0.0156	NA
78.46	NA	0.0122
78.465	NA	0.0116
78.47	NA	0.0132
78.475	NA	0.0102
78.48	NA	0.0138
78.485	NA	0.0114
78.49	NA	0.0139
78.495	NA	0.0095
78.5	NA	0.0031
78.505	NA	0.0029
78.51	NA	0.0067
78.515	NA	0.0118
78.52	NA	0.0141
78.525	NA	0.012
78.53	NA	0.0132
78.535	NA	0.0141
78.54	NA	0.0183
78.545	NA	0.008
78.575	NA	0.0051
78.58	NA	0.0183
78.585	NA	0.0089
78.59	NA	0.0092
78.595	NA	0.0063
78.6	NA	0.0103
78.605	NA	0.0093
78.61	NA	0.0137
78.615	NA	0.0109
78.62	NA	0.0111
78.625	NA	0.0097
78.63	NA	0.0111
78.635	NA	0.0189
78.64	NA	0.016
78.69	NA	0.0049
78.695	NA	0.0141
78.7	NA	0.0175
78.705	NA	0.0203
78.71	NA	0.018
78.715	NA	0.0178
78.72	NA	0.0126
78.725	NA	0.0142
78.73	NA	0.0197
78.735	NA	0.0233
78.74	NA	0.0194
78.745	NA	0.0311
78.75	NA	0.0184
78.755	NA	0.0273
78.76	NA	0.0192
78.765	NA	0.0239
78.77	NA	0.0246
78.775	NA	0.0233
78.78	NA	0.0216
78.785	NA	0.0162
78.79	NA	0.0157
78.795	NA	0.0279
78.8	NA	0.019
78.805	NA	0.02
78.81	NA	0.0205
78.815	NA	0.0192
78.82	NA	0.0156
78.825	NA	0.0208
78.83	NA	0.0214
78.835	NA	0.0185
78.84	NA	0.0173
78.845	NA	0.0211
78.85	NA	0.0165
