# Supplementary material for: Replication stress induces POLQ-mediated structural variant formation throughout common fragile sites after entry into mitosis
Source: Nat Commun. 2024 Nov 6;15:9582. doi: 10.1038/s41467-024-53917-8 (PMC11541566; doi:10.1038/s41467-024-53917-8)
Supplement: Supplementary file 9 — Source Data [file 41467_2024_53917_MOESM9_ESM.zip › Supp_Fig4/Supp_Fig4A.txt]

SV Size (log10 bp)	cell_cycle = M	cell_cycle = –
4	0.0059	0.0059
4.1	0.0161	0.0085
4.2	0.0153	0.0138
4.3	0.0199	0.0144
4.4	0.0223	0.0208
4.5	0.0301	0.0241
4.6	0.0352	0.0264
4.7	0.0414	0.0323
4.8	0.0488	0.039
4.9	0.0637	0.047
5	0.068	0.0572
5.1	0.0756	0.0681
5.2	0.0794	0.0719
5.3	0.1032	0.0904
5.4	0.104	0.1168
5.5	0.1021	0.1335
5.6	0.1054	0.1385
5.7	0.0512	0.0716
5.8	0.01	0.0158
5.9	0.0015	0.0029
6	8e-04	9e-04
