# Supplementary material for: Replication stress induces POLQ-mediated structural variant formation throughout common fragile sites after entry into mitosis
Source: Nat Commun. 2024 Nov 6;15:9582. doi: 10.1038/s41467-024-53917-8 (PMC11541566; doi:10.1038/s41467-024-53917-8)
Supplement: Supplementary file 9 — Source Data [file 41467_2024_53917_MOESM9_ESM.zip › Supp_Fig4/Supp_Fig4B.txt]

jxnType	leftDistance	rightDistance	targetRegion	svId
Deletion	-927827.5	-51591.5	WWOX	202:1
Deletion	-852823.5	192050.5	WWOX	132:1
Deletion	-824722	83018	FHIT	1709:1
Deletion	-802092.5	159409.5	WWOX	202:1
Deletion	-772184.5	-74568.5	WWOX	186:1
Deletion	-760790	-62416	FHIT	2663:1
Deletion	-755490	48210	FHIT	2357:1
Deletion	-754207	-85112	FHIT	2970:1
Deletion	-753961	4386	FHIT	2268:1
Deletion	-741258	39802	FHIT	2408:1
Deletion	-720181	-60307	FHIT	1960:1
Deletion	-715574.5	79082.5	WWOX	206:1
Deletion	-674879	-113068	FHIT	2441:1
Deletion	-674684	-113068	FHIT	3170:1
Deletion	-642400	140434	FHIT	1596:1
Deletion	-638744	-138432	FHIT	2657:1
Deletion	-635811	-59029	FHIT	2403:1
Deletion	-618758	129301	FHIT	1617:1
Deletion	-607061	-131228	FHIT	2173:1
Deletion	-606518	-33074	FHIT	2343:1
Deletion	-599479	-52857	FHIT	2234:1
Deletion	-591758	28839	FHIT	1824:1
Deletion	-591006	-135275	FHIT	2043:1
Deletion	-589101	-186642	FHIT	2781:1
Deletion	-586666.5	144237.5	WWOX	133:1
Deletion	-579632	7676	FHIT	2257:1
Deletion	-569022	-129449	FHIT	2462:1
Deletion	-568588	-120696	FHIT	3191:1
Deletion	-567008	-22655	FHIT	2842:1
Deletion	-549600.5	128413.5	WWOX	225:1
Deletion	-538849	-87447	FHIT	3150:1
Deletion	-533503	-10773	FHIT	3015:1
Deletion	-524503.5	159610.5	WWOX	178:1
Deletion	-519355	142513	FHIT	1781:1
Deletion	-510627	-60999	FHIT	2660:1
Deletion	-506618	-109761	FHIT	2115:1
Deletion	-503722.5	144227.5	WWOX	213:1
Deletion	-503646	-60815	FHIT	2363:1
Deletion	-503289.5	-140374.5	WWOX	150:1
Deletion	-501782	33704	FHIT	2503:1
Deletion	-500950	-137761	FHIT	2742:1
Deletion	-500599.5	104179.5	WWOX	214:1
Deletion	-495447.5	119496.5	WWOX	203:1
Deletion	-494497.5	-187049.5	WWOX	215:1
Deletion	-488312	-103642	FHIT	3013:1
Deletion	-486751	25896	FHIT	2407:1
Deletion	-486390	-90985	FHIT	3149:1
Deletion	-485371	139944	FHIT	1841:1
Deletion	-479628.5	-115406.5	WWOX	218:1
Deletion	-479123	-151825	FHIT	2680:1
Deletion	-475359	-101632	FHIT	2114:1
Deletion	-473949	-162408	FHIT	2171:1
Deletion	-472176	-62838	FHIT	1966:1
Deletion	-469421.5	79466.5	WWOX	135:1
Deletion	-469225.5	147334.5	WWOX	210:1
Deletion	-468167.5	-176871.5	WWOX	205:1
Deletion	-466833	-47596	FHIT	2055:1
Deletion	-465838	52600	FHIT	2390:1
Deletion	-459059.5	-57596.5	WWOX	220:1
Deletion	-458889.5	-48437.5	WWOX	207:1
Deletion	-458414	-37680	FHIT	2576:1
Deletion	-456182.5	-139537.5	WWOX	138:1
Deletion	-452243	-36053	FHIT	1900:1
Deletion	-450777	2942	FHIT	1837:1
Deletion	-450777	2942	FHIT	2737:1
Deletion	-448653.5	-73078.5	WWOX	231:1
Deletion	-445047	142225	FHIT	2341:1
Deletion	-443678.5	-53279.5	WWOX	220:1
Deletion	-442602.5	-179205.5	WWOX	155:1
Deletion	-440970	-181405	FHIT	3138:1
Deletion	-431178.5	-149013.5	WWOX	245:1
Deletion	-429693.5	-179206.5	WWOX	183:1
Deletion	-419613.5	-115940.5	WWOX	185:1
Deletion	-419572.5	73397.5	WWOX	227:1
Deletion	-417074.5	189262.5	WWOX	236:1
Deletion	-416586	-198181	FHIT	2787:1
Deletion	-415435.5	-192312.5	WWOX	141:1
Deletion	-415100	39547	FHIT	2911:1
Deletion	-413533	-17227	FHIT	3013:1
Deletion	-412977.5	158446.5	WWOX	237:1
Deletion	-411280.5	-162140.5	WWOX	228:1
Deletion	-411091.5	-171523.5	WWOX	215:1
Deletion	-409521.5	137540.5	WWOX	144:1
Deletion	-407385	-29411	FHIT	2340:1
Deletion	-405293.5	-113451.5	WWOX	145:1
Deletion	-403786.5	-178775.5	WWOX	229:1
Deletion	-402335.5	-182535.5	WWOX	223:1
Deletion	-401202	17004	FHIT	2475:1
Deletion	-400872	38721	FHIT	2501:1
Deletion	-398743.5	131174.5	WWOX	231:1
Deletion	-397496	36105	FHIT	2244:1
Deletion	-394708	-156825	FHIT	2060:1
Deletion	-394605.5	138382.5	WWOX	220:1
Deletion	-394503.5	186310.5	WWOX	161:1
Deletion	-393372.5	122289.5	WWOX	250:1
Deletion	-393173	83910	FHIT	1708:1
Deletion	-391097.5	68177.5	WWOX	221:1
Deletion	-390690	-92921	FHIT	2306:1
Deletion	-390690	-92921	FHIT	2733:1
Deletion	-390306	100770	FHIT	2415:1
Deletion	-387004	100626	FHIT	2144:1
Deletion	-385943.5	107365.5	WWOX	222:1
Deletion	-384641	-58527	FHIT	2630:1
Deletion	-383528.5	171133.5	WWOX	223:1
Deletion	-382729.5	-182506.5	WWOX	240:1
Deletion	-378589.5	67198.5	WWOX	234:1
Deletion	-378427.5	-178823.5	WWOX	224:1
Deletion	-378393.5	-193606.5	WWOX	163:1
Deletion	-377784	-70555	FHIT	2095:1
Deletion	-374622.5	-168736.5	WWOX	253:1
Deletion	-374111.5	148026.5	WWOX	164:1
Deletion	-372882	3891	FHIT	2235:1
Deletion	-372293.5	102900.5	WWOX	198:1
Deletion	-371797	-91292	FHIT	2455:1
Deletion	-371387	-12876	FHIT	2585:1
Deletion	-369847.5	66195.5	WWOX	244:1
Deletion	-367787.5	182957.5	WWOX	245:1
Deletion	-367704	175267	FHIT	2156:1
Deletion	-367121.5	-170261.5	WWOX	165:1
Deletion	-366675	113523	FHIT	2414:1
Deletion	-366391.5	-170035.5	WWOX	151:1
Deletion	-365047.5	126314.5	WWOX	189:1
Deletion	-364806	82162	FHIT	2703:1
Deletion	-363921	4042	FHIT	2573:1
Deletion	-363670.5	81723.5	WWOX	247:1
Deletion	-363365.5	57237.5	WWOX	196:1
Deletion	-363356	89136	FHIT	2702:1
Deletion	-362493.5	53298.5	WWOX	217:1
Deletion	-362129	47103	FHIT	2500:1
Deletion	-361820.5	119241.5	WWOX	249:1
Deletion	-361565.5	-128112.5	WWOX	248:1
Deletion	-360314.5	73731.5	WWOX	200:1
Deletion	-360010	-75425	FHIT	2686:1
Deletion	-359364	-83846	FHIT	3116:1
Deletion	-358779.5	-162907.5	WWOX	296:1
Deletion	-358288.5	-175179.5	WWOX	154:1
Deletion	-358158.5	-190772.5	WWOX	198:1
Deletion	-357684.5	185196.5	WWOX	219:1
Deletion	-356982.5	113742.5	WWOX	253:1
Deletion	-356630.5	-169127.5	WWOX	167:1
Deletion	-356023.5	37302.5	WWOX	220:1
Deletion	-355937.5	44110.5	WWOX	258:1
Deletion	-355570.5	97882.5	WWOX	254:1
Deletion	-355398	109533	FHIT	2413:1
Deletion	-354789	-131691	FHIT	2748:1
Deletion	-354577	-29604	FHIT	2488:1
Deletion	-354271	195117	FHIT	1719:1
Deletion	-354123	-79146	FHIT	2685:1
Deletion	-353160.5	-194545.5	WWOX	255:1
Deletion	-353003	68488	FHIT	2412:1
Deletion	-352985.5	183413.5	WWOX	257:1
Deletion	-352561.5	154326.5	WWOX	256:1
Deletion	-352439.5	-129994.5	WWOX	170:1
Deletion	-351782	-90136	FHIT	2684:1
Deletion	-351774	-101951	FHIT	2731:1
Deletion	-351480.5	141092.5	WWOX	171:1
Deletion	-351470.5	72342.5	WWOX	259:1
Deletion	-351400.5	66882.5	WWOX	258:1
Deletion	-351327.5	106303.5	WWOX	260:1
Deletion	-351165.5	-140312.5	WWOX	259:1
Deletion	-350812	103805	FHIT	2411:1
Deletion	-350723.5	-138789.5	WWOX	169:1
Deletion	-350131.5	62067.5	WWOX	237:1
Deletion	-349993.5	-143151.5	WWOX	261:1
Deletion	-349895.5	160080.5	WWOX	239:1
Deletion	-349702	43709	FHIT	2499:1
Deletion	-348940.5	84405.5	WWOX	238:1
Deletion	-348391.5	64597.5	WWOX	237:1
Deletion	-348360.5	-174825.5	WWOX	261:1
Deletion	-347161.5	-186106.5	WWOX	263:1
Deletion	-346541.5	-125987.5	WWOX	264:1
Deletion	-346259.5	-161465.5	WWOX	237:1
Deletion	-346111.5	161595.5	WWOX	263:1
Deletion	-346031	-41911	FHIT	3066:1
Deletion	-344677.5	199962.5	WWOX	201:1
Deletion	-344563	-31493	FHIT	3010:1
Deletion	-344403.5	55257.5	WWOX	241:1
Deletion	-344397.5	59873.5	WWOX	264:1
Deletion	-344087	68027	FHIT	2319:1
Deletion	-343596.5	111509.5	WWOX	242:1
Deletion	-343244.5	79718.5	WWOX	162:1
Deletion	-343097.5	153490.5	WWOX	239:1
Deletion	-342631.5	75106.5	WWOX	266:1
Deletion	-342619.5	35060.5	WWOX	161:1
Deletion	-342326.5	82841.5	WWOX	177:1
Deletion	-341923.5	111260.5	WWOX	244:1
Deletion	-341534.5	46275.5	WWOX	267:1
Deletion	-339650	-84934	FHIT	2728:1
Deletion	-338919.5	-117321.5	WWOX	270:1
Deletion	-338150.5	97104.5	WWOX	271:1
Deletion	-337373.5	-122023.5	WWOX	242:1
Deletion	-336559.5	129157.5	WWOX	245:1
Deletion	-335954.5	136567.5	WWOX	201:1
Deletion	-335747	90888	FHIT	2410:1
Deletion	-335684.5	165577.5	WWOX	247:1
Deletion	-335675.5	134065.5	WWOX	273:1
Deletion	-335606.5	148756.5	WWOX	274:1
Deletion	-335556.5	46393.5	WWOX	240:1
Deletion	-335032.5	-113123.5	WWOX	179:1
Deletion	-334984.5	-181886.5	WWOX	202:1
Deletion	-334979.5	163383.5	WWOX	246:1
Deletion	-334403.5	-163262.5	WWOX	225:1
Deletion	-333996.5	82814.5	WWOX	190:1
Deletion	-333904.5	-167184.5	WWOX	202:1
Deletion	-333394.5	-112082.5	WWOX	166:1
Deletion	-333276	-53812	FHIT	2924:1
Deletion	-332975.5	143401.5	WWOX	241:1
Deletion	-332832	85559	FHIT	2248:1
Deletion	-332524.5	141067.5	WWOX	275:1
Deletion	-332257	-23705	FHIT	2572:1
Deletion	-331932.5	137472.5	WWOX	181:1
Deletion	-331530	45461	FHIT	2720:1
Deletion	-331419.5	73088.5	WWOX	180:1
Deletion	-330618.5	-124095.5	WWOX	301:1
Deletion	-330464	-141618	FHIT	2747:1
Deletion	-329626.5	-136989.5	WWOX	242:1
Deletion	-329173.5	43108.5	WWOX	203:1
Deletion	-328815.5	75637.5	WWOX	276:1
Deletion	-328570.5	161098.5	WWOX	229:1
Deletion	-327580	-97639	FHIT	2682:1
Deletion	-327085.5	78397.5	WWOX	280:1
Deletion	-326175.5	49547.5	WWOX	251:1
Deletion	-324191.5	-141068.5	WWOX	283:1
Deletion	-324018.5	128439.5	WWOX	304:1
Deletion	-323630.5	118682.5	WWOX	183:1
Deletion	-323385	-77514	FHIT	2556:1
Deletion	-322355	-178704	FHIT	2703:1
Deletion	-322307.5	157787.5	WWOX	173:1
Deletion	-321807.5	164631.5	WWOX	254:1
Deletion	-321786	51236	FHIT	2497:1
Deletion	-321709.5	188315.5	WWOX	286:1
Deletion	-321488.5	148986.5	WWOX	184:1
Deletion	-320919.5	-127172.5	WWOX	250:1
Deletion	-320292.5	141696.5	WWOX	185:1
Deletion	-320037.5	79834.5	WWOX	175:1
Deletion	-319925.5	177138.5	WWOX	204:1
Deletion	-319334.5	157693.5	WWOX	243:1
Deletion	-319331.5	190527.5	WWOX	256:1
Deletion	-319275	-41891	FHIT	2629:1
Deletion	-319270.5	131634.5	WWOX	255:1
Deletion	-315382	83852	FHIT	2113:1
Deletion	-314199	-74827	FHIT	2272:1
Deletion	-313630	29406	FHIT	2910:1
Deletion	-312712	-81519	FHIT	2681:1
Deletion	-310602	75581	FHIT	2409:1
Deletion	-308418	91811	FHIT	2408:1
Deletion	-307666	-148302	FHIT	2538:1
Deletion	-306891	-28025	FHIT	2839:1
Deletion	-306801	-10664	FHIT	2583:1
Deletion	-305680	59760	FHIT	2407:1
Deletion	-304895.5	131323.5	WWOX	253:1
Deletion	-304736.5	-120939.5	WWOX	178:1
Deletion	-304706.5	54993.5	WWOX	288:1
Deletion	-304336	-142056	FHIT	2665:1
Deletion	-304172	-22929	FHIT	2338:1
Deletion	-304094	-149307	FHIT	3231:1
Deletion	-303845	-133152	FHIT	3211:1
Deletion	-303424	-15880	FHIT	2582:1
Deletion	-303410.5	187773.5	WWOX	290:1
Deletion	-302816.5	141934.5	WWOX	188:1
Deletion	-302546	-20796	FHIT	1924:1
Deletion	-302258.5	174356.5	WWOX	189:1
Deletion	-302232.5	-180654.5	WWOX	206:1
Deletion	-301964.5	-138849.5	WWOX	259:1
Deletion	-301830.5	57522.5	WWOX	207:1
Deletion	-301370.5	114940.5	WWOX	309:1
Deletion	-301150	-138522	FHIT	2474:1
Deletion	-300938	27612	FHIT	1858:1
Deletion	-300827.5	118330.5	WWOX	197:1
Deletion	-300155.5	75728.5	WWOX	295:1
Deletion	-300099.5	155763.5	WWOX	215:1
Deletion	-300052	62531	FHIT	2406:1
Deletion	-300039.5	155103.5	WWOX	247:1
Deletion	-299670.5	-164827.5	WWOX	182:1
Deletion	-299600.5	103383.5	WWOX	298:1
Deletion	-299558.5	154941.5	WWOX	191:1
Deletion	-299364	-140996	FHIT	3228:1
Deletion	-299283	44099	FHIT	2850:1
Deletion	-298911.5	119405.5	WWOX	299:1
Deletion	-298652	-114742	FHIT	2138:1
Deletion	-298292	84024	FHIT	2701:1
Deletion	-297886	-15946	FHIT	2838:1
Deletion	-297797.5	87079.5	WWOX	296:1
Deletion	-297692.5	120565.5	WWOX	234:1
Deletion	-297189.5	-121598.5	WWOX	259:1
Deletion	-296719.5	135571.5	WWOX	249:1
Deletion	-296633.5	44246.5	WWOX	263:1
Deletion	-296179.5	-140456.5	WWOX	209:1
Deletion	-296061.5	194368.5	WWOX	267:1
Deletion	-295984.5	173289.5	WWOX	250:1
Deletion	-295877.5	-195190.5	WWOX	193:1
Deletion	-295246	78693	FHIT	2143:1
Deletion	-295020.5	155282.5	WWOX	195:1
Deletion	-294211.5	-196115.5	WWOX	192:1
Deletion	-293980.5	88645.5	WWOX	237:1
Deletion	-293524	72983	FHIT	2404:1
Deletion	-293365	-17911	FHIT	2581:1
Deletion	-293245	-143705	FHIT	2746:1
Deletion	-292944.5	-113744.5	WWOX	302:1
Deletion	-292913.5	85982.5	WWOX	251:1
Deletion	-292911.5	58062.5	WWOX	304:1
Deletion	-292559.5	41809.5	WWOX	303:1
Deletion	-292340.5	117130.5	WWOX	211:1
Deletion	-292309.5	-128470.5	WWOX	301:1
Deletion	-292056	59287	FHIT	2403:1
Deletion	-291945.5	42166.5	WWOX	252:1
Deletion	-291529	43605	FHIT	2849:1
Deletion	-291522.5	144262.5	WWOX	188:1
Deletion	-291448.5	107635.5	WWOX	253:1
Deletion	-291359.5	44065.5	WWOX	225:1
Deletion	-291292	-125518	FHIT	3196:1
Deletion	-291292	-125518	FHIT	2507:1
Deletion	-291210	28647	FHIT	2909:1
Deletion	-290083	-146194	FHIT	2053:1
Deletion	-289741	-127604	FHIT	2725:1
Deletion	-289562.5	95155.5	WWOX	197:1
Deletion	-289321.5	166895.5	WWOX	271:1
Deletion	-288718.5	78405.5	WWOX	306:1
Deletion	-288558	-100283	FHIT	2005:1
Deletion	-288425.5	146286.5	WWOX	192:1
Deletion	-288353.5	38555.5	WWOX	266:1
Deletion	-288287.5	79938.5	WWOX	273:1
Deletion	-288284.5	133855.5	WWOX	276:1
Deletion	-288224.5	75682.5	WWOX	272:1
Deletion	-288189.5	115002.5	WWOX	275:1
Deletion	-288137	-94567	FHIT	2590:1
Deletion	-288018.5	-175357.5	WWOX	198:1
Deletion	-287760.5	164258.5	WWOX	307:1
Deletion	-287387	-73061	FHIT	2426:1
Deletion	-287350.5	-117005.5	WWOX	199:1
Deletion	-287137	72024	FHIT	2318:1
Deletion	-286649.5	189149.5	WWOX	279:1
Deletion	-286393.5	47994.5	WWOX	278:1
Deletion	-286347.5	83798.5	WWOX	200:1
Deletion	-285944.5	133327.5	WWOX	258:1
Deletion	-285894	-30586	FHIT	2580:1
Deletion	-285639.5	36684.5	WWOX	230:1
Deletion	-285626.5	185503.5	WWOX	196:1
Deletion	-285392	-57687	FHIT	2628:1
Deletion	-285104.5	107060.5	WWOX	313:1
Deletion	-284801.5	-174408.5	WWOX	212:1
Deletion	-284683.5	54253.5	WWOX	214:1
Deletion	-284563	44354	FHIT	2848:1
Deletion	-284421	-49046	FHIT	2627:1
Deletion	-284327.5	106354.5	WWOX	197:1
Deletion	-284307	87014	FHIT	2141:2
Deletion	-283917.5	97516.5	WWOX	312:1
Deletion	-283878.5	196182.5	WWOX	259:1
Deletion	-283824.5	-119622.5	WWOX	281:1
Deletion	-283735.5	96799.5	WWOX	215:1
Deletion	-283346.5	154333.5	WWOX	314:1
Deletion	-283118	83711	FHIT	2699:1
Deletion	-282979	-113354	FHIT	3167:1
Deletion	-282945.5	115062.5	WWOX	244:1
Deletion	-282484	28612	FHIT	2496:1
Deletion	-282271.5	187485.5	WWOX	199:1
Deletion	-282255.5	187826.5	WWOX	317:1
Deletion	-282092	-80620	FHIT	2425:1
Deletion	-282015.5	-192839.5	WWOX	201:1
Deletion	-281655.5	52108.5	WWOX	316:1
Deletion	-281516.5	165191.5	WWOX	317:1
Deletion	-281451	-102893	FHIT	3158:1
Deletion	-281421.5	-122149.5	WWOX	271:1
Deletion	-281202.5	169585.5	WWOX	284:1
Deletion	-280996.5	-113206.5	WWOX	203:1
Deletion	-280731.5	43541.5	WWOX	318:1
Deletion	-280571.5	-121080.5	WWOX	318:1
Deletion	-280537.5	124461.5	WWOX	283:1
Deletion	-280375.5	105409.5	WWOX	262:1
Deletion	-280182	-23830	FHIT	2579:1
Deletion	-279904	68994	FHIT	2402:1
Deletion	-279776.5	78530.5	WWOX	205:1
Deletion	-279685.5	66276.5	WWOX	261:1
Deletion	-279564.5	-114070.5	WWOX	320:1
Deletion	-279310.5	189784.5	WWOX	286:1
Deletion	-279300.5	123560.5	WWOX	285:1
Deletion	-279259.5	-177196.5	WWOX	319:1
Deletion	-279105.5	97343.5	WWOX	201:1
Deletion	-278960	81611	FHIT	2140:1
Deletion	-278484	-26909	FHIT	2337:1
Deletion	-278234.5	-171362.5	WWOX	319:1
Deletion	-278037.5	163893.5	WWOX	203:1
Deletion	-277870.5	167090.5	WWOX	288:1
Deletion	-277867.5	76740.5	WWOX	320:1
Deletion	-277854.5	121342.5	WWOX	321:1
Deletion	-277705.5	122209.5	WWOX	322:1
Deletion	-277520	-116535	FHIT	3184:1
Deletion	-277256.5	125558.5	WWOX	207:1
Deletion	-277086	-144351	FHIT	2745:1
Deletion	-276585	82357	FHIT	2401:1
Deletion	-276463.5	65593.5	WWOX	322:1
Deletion	-276447	-36347	FHIT	1923:1
Deletion	-276349.5	67062.5	WWOX	290:1
Deletion	-276325.5	140553.5	WWOX	235:1
Deletion	-276223.5	97824.5	WWOX	323:1
Deletion	-276131	83769	FHIT	2138:1
Deletion	-275325	-42995	FHIT	2358:1
Deletion	-275267	69508	FHIT	2400:1
Deletion	-274980.5	164414.5	WWOX	291:1
Deletion	-274832	46764	FHIT	2847:1
Deletion	-274772.5	87263.5	WWOX	326:1
Deletion	-274759.5	135404.5	WWOX	203:1
Deletion	-274547.5	68519.5	WWOX	217:1
Deletion	-274131.5	96390.5	WWOX	327:1
Deletion	-273906.5	106585.5	WWOX	293:1
Deletion	-273801.5	36270.5	WWOX	207:1
Deletion	-273705	-147608	FHIT	2744:1
Deletion	-273630.5	165139.5	WWOX	211:1
Deletion	-273500.5	146172.5	WWOX	294:1
Deletion	-273479.5	194521.5	WWOX	212:1
Deletion	-273351	-32670	FHIT	2336:1
Deletion	-273156.5	177450.5	WWOX	213:1
Deletion	-273024	-187601	FHIT	2710:1
Deletion	-272597.5	-180202.5	WWOX	265:1
Deletion	-272557.5	-116260.5	WWOX	218:1
Deletion	-272373.5	195454.5	WWOX	215:1
Deletion	-272246	-143672	FHIT	2064:1
Deletion	-272244	29199	FHIT	2495:1
Deletion	-272043	-94553	FHIT	2721:1
Deletion	-271960	71078	FHIT	2137:1
Deletion	-271950	-118181	FHIT	2625:1
Deletion	-271779.5	161654.5	WWOX	331:1
Deletion	-271683.5	122164.5	WWOX	215:1
Deletion	-271418.5	78118.5	WWOX	238:1
Deletion	-271306.5	-136844.5	WWOX	279:1
Deletion	-271297.5	-120248.5	WWOX	295:1
Deletion	-270644	-20640	FHIT	2335:1
Deletion	-270412	86828	FHIT	2697:1
Deletion	-270397.5	-181171.5	WWOX	213:1
Deletion	-270364.5	-141785.5	WWOX	332:1
Deletion	-270357.5	-167990.5	WWOX	214:1
Deletion	-270257.5	125214.5	WWOX	219:1
Deletion	-270251.5	52703.5	WWOX	217:1
Deletion	-270228.5	144686.5	WWOX	299:1
Deletion	-270191.5	173384.5	WWOX	336:1
Deletion	-270024.5	68410.5	WWOX	333:1
Deletion	-270006	36625	FHIT	2216:1
Deletion	-269880.5	115222.5	WWOX	298:1
Deletion	-269454.5	-116331.5	WWOX	297:1
Deletion	-269416.5	158637.5	WWOX	300:1
Deletion	-269319	-17696	FHIT	3008:1
Deletion	-269114	-138779	FHIT	3227:1
Deletion	-269060	81102	FHIT	1707:1
Deletion	-268921.5	-178991.5	WWOX	217:1
Deletion	-268904.5	108841.5	WWOX	288:1
Deletion	-268803.5	146934.5	WWOX	218:1
Deletion	-268723	86334	FHIT	2136:1
Deletion	-268578.5	99918.5	WWOX	309:1
Deletion	-268306.5	78750.5	WWOX	287:1
Deletion	-268255.5	75955.5	WWOX	307:1
Deletion	-268249.5	-178331.5	WWOX	337:1
Deletion	-268152.5	165686.5	WWOX	341:1
Deletion	-267662.5	-122069.5	WWOX	338:1
Deletion	-267575	-134471	FHIT	2519:1
Deletion	-267523.5	199907.5	WWOX	342:1
Deletion	-267516.5	183883.5	WWOX	319:1
Deletion	-267195.5	177080.5	WWOX	318:1
Deletion	-267143	31930	FHIT	2215:1
Deletion	-267128.5	144076.5	WWOX	255:1
Deletion	-266939.5	-163853.5	WWOX	285:1
Deletion	-266788	51214	FHIT	2041:1
Deletion	-266742.5	-133451.5	WWOX	219:1
Deletion	-266488.5	96709.5	WWOX	308:1
Deletion	-266483.5	49517.5	WWOX	221:1
Deletion	-266328.5	150560.5	WWOX	345:1
Deletion	-266308.5	-126754.5	WWOX	241:1
Deletion	-266058.5	122103.5	WWOX	314:1
Deletion	-265931.5	97823.5	WWOX	343:1
Deletion	-265913	-80601	FHIT	2424:1
Deletion	-265679.5	-162027.5	WWOX	303:1
Deletion	-265577.5	67941.5	WWOX	220:1
Deletion	-265492	-76286	FHIT	2424:2
Deletion	-265352.5	66255.5	WWOX	333:1
Deletion	-265204	-32267	FHIT	2312:1
Deletion	-265056.5	143286.5	WWOX	257:1
Deletion	-265034.5	-134939.5	WWOX	269:1
Deletion	-265024.5	190720.5	WWOX	336:1
Deletion	-264870.5	-184985.5	WWOX	346:1
Deletion	-264643.5	-165347.5	WWOX	302:1
Deletion	-264580.5	105403.5	WWOX	223:1
Deletion	-264340.5	138528.5	WWOX	315:1
Deletion	-264280.5	-175400.5	WWOX	221:1
Deletion	-264079.5	-181299.5	WWOX	348:1
Deletion	-263891.5	143567.5	WWOX	357:1
Deletion	-263755.5	-144164.5	WWOX	351:1
Deletion	-263695.5	64198.5	WWOX	222:1
Deletion	-263690	-68320	FHIT	2386:1
Deletion	-263563.5	119031.5	WWOX	322:1
Deletion	-263537.5	184409.5	WWOX	226:1
Deletion	-263430	-148791	FHIT	2675:1
Deletion	-263280	37775	FHIT	2494:1
Deletion	-263176.5	113139.5	WWOX	355:1
Deletion	-263118.5	139485.5	WWOX	224:1
Deletion	-263047.5	-121362.5	WWOX	272:1
Deletion	-263038.5	197342.5	WWOX	324:1
Deletion	-262937.5	136114.5	WWOX	356:1
Deletion	-262908.5	54251.5	WWOX	321:1
Deletion	-262515.5	144365.5	WWOX	337:1
Deletion	-262470.5	191492.5	WWOX	227:1
Deletion	-262452.5	179504.5	WWOX	225:1
Deletion	-262293.5	72524.5	WWOX	261:1
Deletion	-262266.5	164210.5	WWOX	359:1
Deletion	-262163.5	182315.5	WWOX	226:1
Deletion	-262132	94876	FHIT	2398:1
Deletion	-262084.5	73238.5	WWOX	354:1
Deletion	-261764	-61929	FHIT	2626:1
Deletion	-261656.5	-141661.5	WWOX	282:1
Deletion	-261504.5	47288.5	WWOX	274:1
Deletion	-260864.5	-116280.5	WWOX	352:1
Deletion	-260837.5	108177.5	WWOX	328:1
Deletion	-260811.5	158911.5	WWOX	329:1
Deletion	-260696.5	46579.5	WWOX	326:1
Deletion	-260689.5	63596.5	WWOX	232:1
Deletion	-260625	-51649	FHIT	2522:1
Deletion	-260571.5	176807.5	WWOX	331:1
Deletion	-260253.5	-112573.5	WWOX	230:1
Deletion	-260208.5	169163.5	WWOX	330:1
Deletion	-260045.5	103140.5	WWOX	237:1
Deletion	-259956	79157	FHIT	2696:1
Deletion	-259915.5	167463.5	WWOX	278:1
Deletion	-259880.5	38082.5	WWOX	231:1
Deletion	-259877.5	83526.5	WWOX	233:1
Deletion	-259665.5	126995.5	WWOX	240:1
Deletion	-259521.5	185973.5	WWOX	237:1
Deletion	-259491.5	152852.5	WWOX	241:1
Deletion	-259440.5	163612.5	WWOX	236:2
Deletion	-259431.5	107502.5	WWOX	221:1
Deletion	-259377.5	190117.5	WWOX	333:1
Deletion	-259363	70022	FHIT	2135:1
Deletion	-259346.5	171827.5	WWOX	243:1
Deletion	-259264.5	-140592.5	WWOX	229:1
Deletion	-259051.5	151766.5	WWOX	365:1
Deletion	-259045.5	37597.5	WWOX	231:2
Deletion	-259007.5	164408.5	WWOX	236:1
Deletion	-258900.5	138812.5	WWOX	277:1
Deletion	-258685.5	-112334.5	WWOX	235:1
Deletion	-258664.5	142855.5	WWOX	364:1
Deletion	-258400.5	-138174.5	WWOX	336:1
Deletion	-258118.5	-132462.5	WWOX	234:1
Deletion	-257926.5	84155.5	WWOX	266:1
Deletion	-257866	47961	FHIT	2387:1
Deletion	-257825.5	-197583.5	WWOX	340:1
Deletion	-257663.5	145684.5	WWOX	378:2
Deletion	-257612.5	153296.5	WWOX	341:1
Deletion	-257578.5	103760.5	WWOX	373:1
Deletion	-257415.5	146722.5	WWOX	319:1
Deletion	-257393.5	87735.5	WWOX	372:1
Deletion	-257058.5	-179008.5	WWOX	313:1
Deletion	-257017	59833	FHIT	1789:1
Deletion	-257002.5	181559.5	WWOX	259:1
Deletion	-256970.5	164204.5	WWOX	342:1
Deletion	-256904	-52554	FHIT	2655:1
Deletion	-256874.5	48408.5	WWOX	370:1
Deletion	-256861.5	44473.5	WWOX	279:1
Deletion	-256743.5	70912.5	WWOX	267:1
Deletion	-256625	-146215	FHIT	2074:1
Deletion	-256400.5	138426.5	WWOX	339:1
Deletion	-256370.5	124564.5	WWOX	375:1
Deletion	-256307.5	-123220.5	WWOX	337:1
Deletion	-256175.5	117266.5	WWOX	252:1
Deletion	-256136	90276	FHIT	2313:1
Deletion	-256127.5	147258.5	WWOX	256:1
Deletion	-256125.5	117449.5	WWOX	252:2
Deletion	-256032	-72989	FHIT	2680:2
Deletion	-256022	-82483	FHIT	2680:1
Deletion	-255970.5	138348.5	WWOX	377:1
Deletion	-255834.5	146790.5	WWOX	340:1
Deletion	-255719.5	-125594.5	WWOX	269:1
Deletion	-255600.5	-117341.5	WWOX	369:1
Deletion	-255600.5	107095.5	WWOX	280:1
Deletion	-255503.5	179852.5	WWOX	381:1
Deletion	-255415.5	-187855.5	WWOX	335:1
Deletion	-255197	-159167	FHIT	2743:1
Deletion	-255108.5	132531.5	WWOX	225:1
Deletion	-254387.5	62014.5	WWOX	247:1
Deletion	-254013.5	-178360.5	WWOX	238:1
Deletion	-253586.5	-177006.5	WWOX	254:1
Deletion	-253579.5	-118883.5	WWOX	345:1
Deletion	-252736.5	-162762.5	WWOX	282:1
Deletion	-252563	27608	FHIT	2908:1
Deletion	-252362.5	169331.5	WWOX	385:1
Deletion	-252167	-147669	FHIT	2479:1
Deletion	-251929.5	157670.5	WWOX	352:1
Deletion	-251696.5	84353.5	WWOX	383:1
Deletion	-251409.5	74459.5	WWOX	248:1
Deletion	-251348.5	-131437.5	WWOX	347:1
Deletion	-251130.5	118726.5	WWOX	350:1
Deletion	-251062.5	-145475.5	WWOX	382:1
Deletion	-250946	-150993	FHIT	3103:1
Deletion	-250881.5	-126144.5	WWOX	244:1
Deletion	-250822.5	-166224.5	WWOX	323:1
Deletion	-250821.5	153915.5	WWOX	351:1
Deletion	-250813.5	99818.5	WWOX	349:1
Deletion	-250718	85017	FHIT	2695:1
Deletion	-250687	54210	FHIT	2493:1
Deletion	-250637.5	148020.5	WWOX	259:1
Deletion	-250552	-166273	FHIT	2763:1
Deletion	-250491.5	104650.5	WWOX	251:1
Deletion	-250380.5	-187293.5	WWOX	273:1
Deletion	-250250	-83674	FHIT	2423:1
Deletion	-250212	-193358	FHIT	2779:1
Deletion	-250076.5	159772.5	WWOX	257:1
Deletion	-250073.5	80160.5	WWOX	288:1
Deletion	-249865.5	99129.5	WWOX	391:1
Deletion	-249799.5	-126233.5	WWOX	255:1
Deletion	-249748.5	-115100.5	WWOX	286:1
Deletion	-249735.5	120641.5	WWOX	228:1
Deletion	-249732.5	-117975.5	WWOX	260:1
Deletion	-249728.5	-142760.5	WWOX	354:1
Deletion	-249728.5	62917.5	WWOX	212:1
Deletion	-249720.5	153744.5	WWOX	355:1
Deletion	-249490.5	83908.5	WWOX	257:1
Deletion	-249211.5	-123606.5	WWOX	245:1
Deletion	-249141.5	53282.5	WWOX	389:1
Deletion	-249046.5	44940.5	WWOX	211:1
Deletion	-248857.5	149675.5	WWOX	290:1
Deletion	-248779.5	187478.5	WWOX	359:1
Deletion	-248753.5	197888.5	WWOX	361:1
Deletion	-248677.5	-180014.5	WWOX	285:1
Deletion	-248461.5	-117689.5	WWOX	277:1
Deletion	-248431.5	158285.5	WWOX	358:1
Deletion	-248401.5	151962.5	WWOX	392:1
Deletion	-247964	-181956	FHIT	2082:1
Deletion	-247950	-32344	FHIT	2578:1
Deletion	-247666.5	85886.5	WWOX	262:1
Deletion	-247610.5	132667.5	WWOX	293:1
Deletion	-247587.5	-113196.5	WWOX	278:1
Deletion	-246991.5	78159.5	WWOX	390:1
Deletion	-246421.5	198914.5	WWOX	234:1
Deletion	-246281.5	128253.5	WWOX	215:1
Deletion	-246135.5	197343.5	WWOX	395:1
Deletion	-246035.5	79463.5	WWOX	265:1
Deletion	-245951.5	-165736.5	WWOX	364:1
Deletion	-245846.5	70865.5	WWOX	264:1
Deletion	-245787.5	-113959.5	WWOX	366:1
Deletion	-245769.5	57300.5	WWOX	232:1
Deletion	-245742.5	116576.5	WWOX	350:1
Deletion	-245706	94114	FHIT	2133:1
Deletion	-245637.5	-168884.5	WWOX	263:1
Deletion	-245442	86388	FHIT	2396:1
Deletion	-245436.5	158399.5	WWOX	266:1
Deletion	-245167	-44155	FHIT	3064:1
Deletion	-245051.5	-137059.5	WWOX	365:1
Deletion	-245033	-163670	FHIT	2687:1
Deletion	-244797.5	-178459.5	WWOX	362:1
Deletion	-244495	75700	FHIT	2395:1
Deletion	-244421.5	46687.5	WWOX	367:1
Deletion	-244408.5	177377.5	WWOX	369:1
Deletion	-244400.5	133574.5	WWOX	236:1
Deletion	-244180.5	36942.5	WWOX	235:1
Deletion	-244172.5	176773.5	WWOX	397:1
Deletion	-244147.5	-174683.5	WWOX	281:1
Deletion	-244018	85167	FHIT	2544:1
Deletion	-243895.5	-123795.5	WWOX	268:1
Deletion	-243682.5	188094.5	WWOX	371:1
Deletion	-243468.5	-138126.5	WWOX	283:1
Deletion	-243423.5	103444.5	WWOX	352:1
Deletion	-243342	-17708	FHIT	2487:2
Deletion	-243282	-34807	FHIT	2487:1
Deletion	-242781.5	111854.5	WWOX	378:1
Deletion	-242758.5	190067.5	WWOX	302:1
Deletion	-242753.5	43860.5	WWOX	374:1
Deletion	-242536.5	-141856.5	WWOX	282:1
Deletion	-242433.5	-124844.5	WWOX	237:1
Deletion	-242363.5	120525.5	WWOX	400:2
Deletion	-242232.5	-135665.5	WWOX	399:1
Deletion	-242202	68311	FHIT	2132:1
Deletion	-242198.5	125260.5	WWOX	379:1
Deletion	-241859.5	129186.5	WWOX	380:1
Deletion	-241645.5	64068.5	WWOX	286:1
Deletion	-241625.5	-163953.5	WWOX	373:1
Deletion	-241605	-27370	FHIT	2333:1
Deletion	-241554.5	168120.5	WWOX	271:1
Deletion	-241481.5	75355.5	WWOX	239:1
Deletion	-241434	33865	FHIT	2907:1
Deletion	-241424.5	66370.5	WWOX	218:1
Deletion	-241069	-16269	FHIT	2189:1
Deletion	-241055.5	43486.5	WWOX	355:1
Deletion	-240960.5	65650.5	WWOX	376:1
Deletion	-240940	48002	FHIT	2846:1
Deletion	-240750	-187182	FHIT	2184:1
Deletion	-240366.5	69661.5	WWOX	377:1
Deletion	-240294.5	-165660.5	WWOX	264:1
Deletion	-240126.5	55224.5	WWOX	273:1
Deletion	-240118.5	123711.5	WWOX	274:1
Deletion	-240014.5	148991.5	WWOX	381:1
Deletion	-239839.5	139768.5	WWOX	267:1
Deletion	-239837.5	181669.5	WWOX	382:1
Deletion	-239672.5	-164851.5	WWOX	219:1
Deletion	-239626	86359	FHIT	1744:1
Deletion	-239340.5	118756.5	WWOX	242:1
Deletion	-239258	51792	FHIT	2711:1
Deletion	-239189.5	40698.5	WWOX	402:1
Deletion	-238869.5	151377.5	WWOX	356:1
Deletion	-238798.5	183789.5	WWOX	384:1
Deletion	-238782.5	144172.5	WWOX	355:1
Deletion	-238710.5	124153.5	WWOX	276:1
Deletion	-238673	-78417	FHIT	2714:1
Deletion	-238660	68804	FHIT	1994:1
Deletion	-238622.5	183146.5	WWOX	292:1
Deletion	-238591.5	176388.5	WWOX	307:1
Deletion	-238495	54052	FHIT	2161:1
Deletion	-238260	-147138	FHIT	2169:1
Deletion	-238258	49635	FHIT	1782:1
Deletion	-238253.5	76211.5	WWOX	349:1
Deletion	-238203.5	63125.5	WWOX	383:1
Deletion	-238199.5	-178410.5	WWOX	275:1
Deletion	-238160.5	129581.5	WWOX	406:1
Deletion	-238037	-41336	FHIT	2050:1
Deletion	-237788.5	132917.5	WWOX	268:1
Deletion	-237372.5	50680.5	WWOX	403:1
Deletion	-236794.5	-197314.5	WWOX	340:2
Deletion	-236766.5	164031.5	WWOX	295:1
Deletion	-236753.5	112518.5	WWOX	283:1
Deletion	-236612.5	-122745.5	WWOX	279:1
Deletion	-236495.5	98094.5	WWOX	351:1
Deletion	-236087	80041	FHIT	2394:1
Deletion	-236059.5	191823.5	WWOX	280:1
Deletion	-235845	81476	FHIT	2542:1
Deletion	-235837.5	117050.5	WWOX	354:1
Deletion	-235615.5	48040.5	WWOX	277:1
Deletion	-235389.5	-136805.5	WWOX	390:1
Deletion	-235217.5	-139999.5	WWOX	302:1
Deletion	-235116	-46143	FHIT	1922:1
Deletion	-235096.5	190043.5	WWOX	309:1
Deletion	-235072	54420	FHIT	2845:1
Deletion	-235001	-14895	FHIT	1859:1
Deletion	-234968	-19868	FHIT	3005:1
Deletion	-234897	75619	FHIT	2130:1
Deletion	-234770	-175665	FHIT	2562:1
Deletion	-234744	-102818	FHIT	2606:1
Deletion	-234721.5	-188426.5	WWOX	387:1
Deletion	-234522.5	36822.5	WWOX	303:1
Deletion	-234518	-97384	FHIT	1974:1
Deletion	-234264.5	99678.5	WWOX	273:1
Deletion	-234198	-53348	FHIT	3063:1
Deletion	-234157.5	103305.5	WWOX	409:1
Deletion	-234102	-107112	FHIT	2696:1
Deletion	-234100.5	196694.5	WWOX	411:1
Deletion	-233927.5	108238.5	WWOX	394:1
Deletion	-233288.5	-175577.5	WWOX	408:1
Deletion	-233263.5	-176522.5	WWOX	358:1
Deletion	-233209	76496	FHIT	1884:1
Deletion	-232757.5	113062.5	WWOX	300:1
Deletion	-232735.5	39857.5	WWOX	221:1
Deletion	-232705.5	132740.5	WWOX	396:1
Deletion	-232666.5	102720.5	WWOX	360:1
Deletion	-231978.5	178548.5	WWOX	397:1
Deletion	-231952.5	41317.5	WWOX	421:1
Deletion	-231708.5	181154.5	WWOX	431:1
Deletion	-231549.5	197362.5	WWOX	398:1
Deletion	-231537	-141874	FHIT	2742:1
Deletion	-231233	94642	FHIT	2393:1
Deletion	-231216	-173936	FHIT	3126:1
Deletion	-231123	-43333	FHIT	2650:1
Deletion	-231083.5	-191775.5	WWOX	413:1
Deletion	-231075	31397	FHIT	2492:1
Deletion	-230977.5	-199526.5	WWOX	304:1
Deletion	-230962	-134991	FHIT	2518:1
Deletion	-230795	-97165	FHIT	2710:1
Deletion	-230657.5	199885.5	WWOX	244:1
Deletion	-230442.5	59978.5	WWOX	422:1
Deletion	-230383	-101429	FHIT	2678:1
Deletion	-230368	63763	FHIT	2392:2
Deletion	-230255.5	181214.5	WWOX	407:1
Deletion	-230187.5	-142785.5	WWOX	308:1
Deletion	-230177	90103	FHIT	2392:1
Deletion	-230038.5	-199033.5	WWOX	290:1
Deletion	-229954.5	157760.5	WWOX	428:1
Deletion	-229897.5	-194194.5	WWOX	399:1
Deletion	-229757.5	184427.5	WWOX	432:1
Deletion	-229706.5	104040.5	WWOX	310:1
Deletion	-229656.5	35585.5	WWOX	420:1
Deletion	-229617.5	77948.5	WWOX	283:1
Deletion	-229476	46980	FHIT	2190:1
Deletion	-229473.5	95768.5	WWOX	246:1
Deletion	-229388.5	-136936.5	WWOX	403:1
Deletion	-229382	-117144	FHIT	3183:1
Deletion	-229312.5	173068.5	WWOX	285:1
Deletion	-229246.5	-125000.5	WWOX	417:1
Deletion	-229087.5	-161042.5	WWOX	306:1
Deletion	-228972	-47615	FHIT	2624:1
Deletion	-228854.5	158346.5	WWOX	284:1
Deletion	-228815	53405	FHIT	2386:1
Deletion	-228720.5	-197016.5	WWOX	412:1
Deletion	-228689.5	-124074.5	WWOX	418:1
Deletion	-228632	-63162	FHIT	2240:1
Deletion	-228452.5	-188542.5	WWOX	401:1
Deletion	-228392.5	191916.5	WWOX	408:1
Deletion	-228387.5	-165373.5	WWOX	415:1
Deletion	-228344.5	62610.5	WWOX	309:1
Deletion	-228206	-17661	FHIT	2486:1
Deletion	-228167	89893	FHIT	2391:1
Deletion	-228158.5	122479.5	WWOX	405:1
Deletion	-228146.5	-180026.5	WWOX	414:1
Deletion	-228013	-154381	FHIT	2057:1
Deletion	-227911	46794	FHIT	2039:1
Deletion	-227886.5	-191925.5	WWOX	286:1
Deletion	-227747.5	75373.5	WWOX	277:1
Deletion	-227715	87188	FHIT	1992:2
Deletion	-227650	74311	FHIT	1720:1
Deletion	-227574.5	-144738.5	WWOX	307:1
Deletion	-227454.5	180102.5	WWOX	290:1
Deletion	-227348.5	157631.5	WWOX	225:1
Deletion	-227308.5	169732.5	WWOX	375:1
Deletion	-227252.5	75418.5	WWOX	361:1
Deletion	-227165	-54840	FHIT	2923:1
Deletion	-227082.5	-167196.5	WWOX	307:1
Deletion	-227073.5	-128168.5	WWOX	289:1
Deletion	-227071.5	-180134.5	WWOX	294:1
Deletion	-227005	-167921	FHIT	2693:1
Deletion	-226909	-13574	FHIT	2188:1
Deletion	-226903	-160181	FHIT	2709:2
Deletion	-226661.5	113959.5	WWOX	299:1
Deletion	-226444	28768	FHIT	2466:1
Deletion	-226340.5	-137481.5	WWOX	288:1
Deletion	-226300	-136220	FHIT	2741:1
Deletion	-226271	-26168	FHIT	2285:1
Deletion	-226265.5	98750.5	WWOX	413:1
Deletion	-226233.5	-125660.5	WWOX	298:1
Deletion	-226212.5	172851.5	WWOX	414:1
Deletion	-225631.5	-171224.5	WWOX	287:1
Deletion	-225573.5	-199087.5	WWOX	410:1
Deletion	-225484	28376	FHIT	2906:1
Deletion	-225437.5	144527.5	WWOX	314:1
Deletion	-225428.5	185972.5	WWOX	321:1
Deletion	-225348	-50813	FHIT	2376:1
Deletion	-225272.5	184825.5	WWOX	438:1
Deletion	-225259.5	116599.5	WWOX	286:1
Deletion	-225235	-98871	FHIT	2471:1
Deletion	-225233.5	119784.5	WWOX	320:1
Deletion	-225210	-14177	FHIT	2836:1
Deletion	-225008.5	87784.5	WWOX	373:1
Deletion	-224908	-196941	FHIT	2076:1
Deletion	-224874	30792	FHIT	2906:2
Deletion	-224838	-119945	FHIT	2716:1
Deletion	-224723	58856	FHIT	2127:1
Deletion	-224657	-115681	FHIT	2708:1
Deletion	-224567	-165685	FHIT	2555:1
Deletion	-224409	-82085	FHIT	2966:1
Deletion	-224403.5	187403.5	WWOX	439:1
Deletion	-224281	88681	FHIT	2390:1
Deletion	-224151	-164498	FHIT	3120:1
Deletion	-224126	49105	FHIT	1818:1
Deletion	-224107.5	52796.5	WWOX	415:1
Deletion	-224050.5	170674.5	WWOX	417:1
Deletion	-223769.5	72625.5	WWOX	416:1
Deletion	-223701.5	76981.5	WWOX	284:1
Deletion	-223545.5	-178630.5	WWOX	440:1
Deletion	-223536.5	-180369.5	WWOX	280:1
Deletion	-223410	-198879	FHIT	2778:1
Deletion	-223258.5	154460.5	WWOX	385:1
Deletion	-223218.5	-196554.5	WWOX	291:1
Deletion	-223209	89430	FHIT	2692:1
Deletion	-223185.5	150528.5	WWOX	441:1
Deletion	-223095	49160	FHIT	2843:1
Deletion	-222990.5	118716.5	WWOX	383:1
Deletion	-222861	90556	FHIT	2692:2
Deletion	-222800	-18795	FHIT	2332:1
Deletion	-222798	38674	FHIT	2093:1
Deletion	-222621.5	197408.5	WWOX	420:1
Deletion	-222574.5	127896.5	WWOX	304:1
Deletion	-222121	32725	FHIT	2905:1
Deletion	-221993	-61843	FHIT	2239:1
Deletion	-221843.5	-194932.5	WWOX	289:1
Deletion	-221843	71679	FHIT	2302:1
Deletion	-221668.5	168843.5	WWOX	426:1
Deletion	-221361	93828	FHIT	2126:1
Deletion	-221220.5	51395.5	WWOX	306:1
Deletion	-221133.5	-168452.5	WWOX	421:1
Deletion	-221094	-76297	FHIT	2706:1
Deletion	-221068	-30353	FHIT	2012:1
Deletion	-221027	-72793	FHIT	2385:1
Deletion	-220973	48053	FHIT	2355:1
Deletion	-220888	-74141	FHIT	2675:2
Deletion	-220860.5	139577.5	WWOX	299:1
Deletion	-220795.5	191674.5	WWOX	311:1
Deletion	-220789	-74399	FHIT	1980:1
Deletion	-220752	37771	FHIT	2491:1
Deletion	-220739	-57236	FHIT	1929:1
Deletion	-220579	91045	FHIT	2389:2
Deletion	-220479.5	188790.5	WWOX	300:1
Deletion	-220474.5	-134844.5	WWOX	322:1
Deletion	-220456	62306	FHIT	2389:1
Deletion	-220314.5	-120163.5	WWOX	422:1
Deletion	-220278	-17732	FHIT	1881:1
Deletion	-220218.5	39249.5	WWOX	423:1
Deletion	-219677.5	190193.5	WWOX	453:1
Deletion	-219407	50851	FHIT	2384:1
Deletion	-219237	-12138	FHIT	2011:1
Deletion	-219202	65050	FHIT	2317:1
Deletion	-219135	80263	FHIT	2125:1
Deletion	-219041.5	-170002.5	WWOX	318:2
Deletion	-218931.5	39715.5	WWOX	446:1
Deletion	-218662.5	130419.5	WWOX	324:1
Deletion	-218649.5	70586.5	WWOX	447:1
Deletion	-218639.5	162996.5	WWOX	451:1
Deletion	-218614.5	-127122.5	WWOX	432:1
Deletion	-218564	-105083	FHIT	2605:1
Deletion	-218489.5	-120835.5	WWOX	443:1
Deletion	-218316.5	165651.5	WWOX	452:1
Deletion	-218231.5	-132276.5	WWOX	430:1
Deletion	-218175.5	123856.5	WWOX	435:1
Deletion	-218043	-179766	FHIT	2165:1
Deletion	-217846	-118745	FHIT	2003:1
Deletion	-217745	-51767	FHIT	3062:1
Deletion	-217695.5	144609.5	WWOX	436:1
Deletion	-217670.5	-131924.5	WWOX	442:1
Deletion	-217609.5	126271.5	WWOX	302:1
Deletion	-217600.5	-197900.5	WWOX	427:1
Deletion	-217590.5	-172207.5	WWOX	388:2
Deletion	-217451	-48643	FHIT	2375:1
Deletion	-217270	61427	FHIT	2782:1
Deletion	-217218.5	-143645.5	WWOX	429:1
Deletion	-217208	-57223	FHIT	2401:1
Deletion	-217188	-183190	FHIT	2101:1
Deletion	-217144.5	56184.5	WWOX	433:1
Deletion	-217143.5	-129438.5	WWOX	431:1
Deletion	-217131	71723	FHIT	2388:1
Deletion	-217055.5	69518.5	WWOX	392:1
Deletion	-216814	-86382	FHIT	2568:1
Deletion	-216771.5	138291.5	WWOX	461:1
Deletion	-216757.5	62909.5	WWOX	322:1
Deletion	-216644.5	42483.5	WWOX	316:1
Deletion	-216493.5	-127780.5	WWOX	455:1
Deletion	-216188	-54384	FHIT	2049:1
Deletion	-216178.5	127451.5	WWOX	370:1
Deletion	-216111.5	-143395.5	WWOX	439:1
Deletion	-216070.5	52509.5	WWOX	456:1
Deletion	-216062.5	107202.5	WWOX	303:1
Deletion	-215945.5	195767.5	WWOX	462:1
Deletion	-215894.5	121627.5	WWOX	460:1
Deletion	-215844.5	157127.5	WWOX	318:1
Deletion	-215787	-36573	FHIT	2577:1
Deletion	-215617.5	136797.5	WWOX	317:1
Deletion	-215490.5	115975.5	WWOX	321:1
Deletion	-215479	-18442	FHIT	2834:1
Deletion	-215326.5	60967.5	WWOX	457:1
Deletion	-215245.5	95959.5	WWOX	440:1
Deletion	-215219.5	144928.5	WWOX	400:1
Deletion	-214740.5	66373.5	WWOX	320:1
Deletion	-214542.5	-138528.5	WWOX	454:1
Deletion	-214259.5	111687.5	WWOX	255:1
Deletion	-214217.5	46638.5	WWOX	406:1
Deletion	-214031.5	140260.5	WWOX	328:1
Deletion	-214022.5	-138041.5	WWOX	319:1
Deletion	-213911.5	-181538.5	WWOX	444:1
Deletion	-213662.5	-134271.5	WWOX	234:1
Deletion	-213507.5	-114544.5	WWOX	325:1
Deletion	-213490.5	103088.5	WWOX	254:1
Deletion	-213417.5	158634.5	WWOX	329:1
Deletion	-213283.5	43945.5	WWOX	464:1
Deletion	-213267.5	163877.5	WWOX	409:1
Deletion	-213123	93781	FHIT	1882:1
Deletion	-213032.5	102904.5	WWOX	467:1
Deletion	-212843.5	114609.5	WWOX	407:1
Deletion	-212818.5	74666.5	WWOX	327:1
Deletion	-212589.5	110164.5	WWOX	324:1
Deletion	-212483.5	192799.5	WWOX	469:1
Deletion	-212451.5	188089.5	WWOX	445:1
Deletion	-212418.5	160128.5	WWOX	330:2
Deletion	-212376.5	154569.5	WWOX	408:1
Deletion	-212150.5	78347.5	WWOX	466:1
Deletion	-211994.5	123462.5	WWOX	313:1
Deletion	-211949.5	99557.5	WWOX	323:1
Deletion	-211521.5	67180.5	WWOX	322:1
Deletion	-211494.5	42241.5	WWOX	376:1
Deletion	-211404.5	105209.5	WWOX	452:1
Deletion	-211293.5	68367.5	WWOX	449:1
Deletion	-211189.5	178623.5	WWOX	478:1
Deletion	-211023.5	187942.5	WWOX	314:1
Deletion	-210994	-12584	FHIT	2833:1
Deletion	-210899.5	49184.5	WWOX	474:1
Deletion	-210855.5	49007.5	WWOX	448:1
Deletion	-210757.5	98725.5	WWOX	311:1
Deletion	-210752.5	102061.5	WWOX	451:1
Deletion	-210629.5	128374.5	WWOX	476:1
Deletion	-210572.5	74981.5	WWOX	310:1
Deletion	-210475.5	-177529.5	WWOX	307:1
Deletion	-210429	-144404	FHIT	2669:1
Deletion	-210418.5	57860.5	WWOX	309:1
Deletion	-210384.5	-115680.5	WWOX	472:1
Deletion	-210321.5	-186809.5	WWOX	447:1
Deletion	-210294	62095	FHIT	2387:1
Deletion	-210210.5	120409.5	WWOX	336:1
Deletion	-210105.5	178541.5	WWOX	334:1
Deletion	-210092.5	-196733.5	WWOX	377:1
Deletion	-210045.5	-173218.5	WWOX	412:1
Deletion	-210008.5	158409.5	WWOX	477:1
Deletion	-209966.5	169202.5	WWOX	332:1
Deletion	-209899	-145752	FHIT	3097:1
Deletion	-209834	-54740	FHIT	2355:1
Deletion	-209780	-22977	FHIT	2331:3
Deletion	-209727.5	106314.5	WWOX	312:1
Deletion	-209568.5	179299.5	WWOX	238:1
Deletion	-209559	-150895	FHIT	2679:1
Deletion	-209544.5	-134983.5	WWOX	333:1
Deletion	-209479.5	54134.5	WWOX	307:1
Deletion	-209381.5	98233.5	WWOX	450:1
Deletion	-209202.5	-149116.5	WWOX	332:1
Deletion	-209112.5	117769.5	WWOX	420:2
Deletion	-209022	-35018	FHIT	1916:1
Deletion	-208876.5	-177432.5	WWOX	333:1
Deletion	-208807	86341	FHIT	2386:1
Deletion	-208767	94290	FHIT	2105:1
Deletion	-208761	-183773	FHIT	2396:1
Deletion	-208714	39551	FHIT	2490:1
Deletion	-208589.5	107318.5	WWOX	480:1
Deletion	-208517.5	75498.5	WWOX	257:1
Deletion	-208349.5	175073.5	WWOX	324:1
Deletion	-208342.5	-113033.5	WWOX	421:1
Deletion	-208265	-11520	FHIT	2331:2
Deletion	-208259	-26360	FHIT	1922:1
Deletion	-208032	-30571	FHIT	3001:2
Deletion	-208021.5	66458.5	WWOX	321:1
Deletion	-207996.5	-165549.5	WWOX	326:1
Deletion	-207879	-28793	FHIT	3001:1
Deletion	-207759.5	132467.5	WWOX	385:1
Deletion	-207757.5	168019.5	WWOX	456:1
Deletion	-207731.5	144186.5	WWOX	386:1
Deletion	-207279	-143363	FHIT	2740:1
Deletion	-207174.5	66562.5	WWOX	422:1
Deletion	-207078	-24283	FHIT	2575:1
Deletion	-206934	-131282	FHIT	2514:1
Deletion	-206917.5	131997.5	WWOX	491:1
Deletion	-206907	58966	FHIT	2385:1
Deletion	-206895.5	136647.5	WWOX	339:1
Deletion	-206762.5	199179.5	WWOX	426:1
Deletion	-206601	88332	FHIT	2228:1
Deletion	-206592.5	186306.5	WWOX	240:1
Deletion	-206515.5	122242.5	WWOX	468:1
Deletion	-206502	-16999	FHIT	2832:1
Deletion	-206423.5	58701.5	WWOX	387:1
Deletion	-206404.5	173635.5	WWOX	340:1
Deletion	-206271.5	-165563.5	WWOX	341:1
Deletion	-206103	44059	FHIT	2841:1
Deletion	-206085.5	139261.5	WWOX	492:1
Deletion	-206037.5	59033.5	WWOX	486:1
Deletion	-205968.5	116647.5	WWOX	489:1
Deletion	-205886	88651	FHIT	2298:1
Deletion	-205683.5	99267.5	WWOX	464:1
Deletion	-205621.5	-174089.5	WWOX	241:1
Deletion	-205601.5	129481.5	WWOX	389:1
Deletion	-205556	41094	FHIT	2489:1
Deletion	-205443.5	123960.5	WWOX	434:1
Deletion	-205382.5	-187721.5	WWOX	481:2
Deletion	-205345	92987	FHIT	2124:3
Deletion	-205133	-18878	FHIT	2284:1
Deletion	-205071	-114838	FHIT	2703:1
Deletion	-205071	87561	FHIT	2538:1
Deletion	-204952.5	45316.5	WWOX	463:1
Deletion	-204856.5	-177309.5	WWOX	457:1
Deletion	-204811.5	135407.5	WWOX	469:1
Deletion	-204736.5	145086.5	WWOX	314:1
Deletion	-204708	87071	FHIT	2124:1
Deletion	-204687.5	-192681.5	WWOX	317:1
Deletion	-204673.5	97015.5	WWOX	242:1
Deletion	-204594.5	145969.5	WWOX	493:1
Deletion	-204581.5	61533.5	WWOX	320:1
Deletion	-204499	50044	FHIT	2840:1
Deletion	-204364	-68547	FHIT	3089:1
Deletion	-204273	91906	FHIT	2384:1
Deletion	-203898	47278	FHIT	2382:1
Deletion	-203858.5	49535.5	WWOX	485:1
Deletion	-203693	26335	FHIT	2709:1
Deletion	-203606	-31317	FHIT	2484:1
Deletion	-203475.5	-188097.5	WWOX	481:1
Deletion	-203426	85740	FHIT	2124:2
Deletion	-203385.5	-169670.5	WWOX	318:1
Deletion	-203357.5	118688.5	WWOX	467:1
Deletion	-203285	39498	FHIT	2709:2
Deletion	-203275	-176997	FHIT	2762:1
Deletion	-203171.5	84030.5	WWOX	432:1
Deletion	-203169.5	50790.5	WWOX	377:1
Deletion	-202958.5	151341.5	WWOX	495:1
Deletion	-202893	28511	FHIT	2212:1
Deletion	-202726.5	178169.5	WWOX	397:1
Deletion	-202726.5	178169.5	WWOX	473:1
Deletion	-202563.5	167205.5	WWOX	471:1
Deletion	-202428	-21338	FHIT	2330:1
Deletion	-202333.5	114683.5	WWOX	488:4
Deletion	-202251	-133527	FHIT	2164:1
Deletion	-202240.5	84014.5	WWOX	392:1
Deletion	-201871	91495	FHIT	1881:1
Deletion	-201713.5	52523.5	WWOX	473:35
Deletion	-201685.5	186855.5	WWOX	583:6
Deletion	-201678.5	-168336.5	WWOX	474:1
Deletion	-201471	73430	FHIT	2383:1
Deletion	-201184.5	-180957.5	WWOX	347:8
Deletion	-201095	-126293	FHIT	2461:1
Deletion	-201047.5	105310.5	WWOX	390:1
Deletion	-200798.5	121219.5	WWOX	475:1
Deletion	-200783.5	151961.5	WWOX	390:3
Deletion	-200722	95226	FHIT	2690:1
Deletion	-200682.5	162537.5	WWOX	573:5
Deletion	-200644.5	119767.5	WWOX	350:1
Deletion	-200636	-83918	FHIT	2674:1
Deletion	-200606.5	-182322.5	WWOX	336:14
Deletion	-200509.5	195005.5	WWOX	585:10
Deletion	-200461.5	152930.5	WWOX	569:2
Deletion	-200419	68021	FHIT	2316:1
Deletion	-200351.5	103283.5	WWOX	484:15
Deletion	-200351.5	146920.5	WWOX	404:1
Deletion	-200324	87002	FHIT	2690:2
Deletion	-200312.5	80839.5	WWOX	322:1
Deletion	-200308	-60718	FHIT	2622:1
Deletion	-200275	-56292	FHIT	3061:1
Deletion	-200201.5	123701.5	WWOX	413:1
Deletion	-200188	-28134	FHIT	2574:1
Deletion	-200047.5	172879.5	WWOX	429:1
Deletion	-199942	336945	FHIT	1907:3
Deletion	-199913.5	-125205.5	WWOX	450:125
Deletion	-199865.5	78266.5	WWOX	412:1
Deletion	-199853.5	143722.5	WWOX	387:1
Deletion	-199842.5	-111903.5	WWOX	450:23
Deletion	-199826.5	118332.5	WWOX	388:1
Deletion	-199786.5	157567.5	WWOX	571:3
Deletion	-199769	-94178	FHIT	3145:1
Deletion	-199769	65180	FHIT	2779:1
Deletion	-199745.5	99196.5	WWOX	538:1
Deletion	-199728.5	226793.5	WWOX	589:2
Deletion	-199711	314539	FHIT	1907:1
Deletion	-199710.5	-142643.5	WWOX	506:6
Deletion	-199663.5	157957.5	WWOX	571:5
Deletion	-199657.5	168654.5	WWOX	569:2
Deletion	-199630.5	-115092.5	WWOX	503:2
Deletion	-199628.5	168954.5	WWOX	410:2
Deletion	-199545.5	134796.5	WWOX	400:1
Deletion	-199473.5	-115840.5	WWOX	264:1
Deletion	-199430	-67904	FHIT	2270:1
Deletion	-199423	63049	FHIT	2122:1
Deletion	-199201.5	-119856.5	WWOX	363:1
Deletion	-199160.5	-164276.5	WWOX	450:53
Deletion	-199145	90499	FHIT	2689:1
Deletion	-199099.5	60670.5	WWOX	523:1
Deletion	-199064	479622	FHIT	1747:1
Deletion	-199004	317525	FHIT	1913:1
Deletion	-198987.5	120197.5	WWOX	555:3
Deletion	-198981.5	-161489.5	WWOX	506:18
Deletion	-198972.5	168910.5	WWOX	569:3
Deletion	-198961.5	167445.5	WWOX	575:3
Deletion	-198958	387381	FHIT	1407:1
Deletion	-198942.5	-114236.5	WWOX	506:109
Deletion	-198920.5	137934.5	WWOX	403:1
Deletion	-198814	67882	FHIT	2315:1
Deletion	-198790.5	66509.5	WWOX	478:3
Deletion	-198765.5	42495.5	WWOX	371:2
Deletion	-198762	-99128	FHIT	2004:1
Deletion	-198719.5	227793.5	WWOX	601:2
Deletion	-198703	-25571	FHIT	2562:1
Deletion	-198664.5	60049.5	WWOX	268:1
Deletion	-198596.5	-165896.5	WWOX	450:130
Deletion	-198581	-54863	FHIT	1956:1
Deletion	-198577	-40526	FHIT	2648:2
Deletion	-198552.5	178807.5	WWOX	573:1
Deletion	-198535.5	162948.5	WWOX	573:4
Deletion	-198469	54283	FHIT	1781:1
Deletion	-198264	51852	FHIT	2488:1
Deletion	-198243.5	62263.5	WWOX	532:9
Deletion	-198130.5	46954.5	WWOX	408:1
Deletion	-198108	-71135	FHIT	3087:1
Deletion	-198097	80644	FHIT	2688:1
Deletion	-198089	397177	FHIT	1605:1
Deletion	-198056	69894	FHIT	2102:1
Deletion	-198016.5	-136069.5	WWOX	491:1
Deletion	-198001	80280	FHIT	2382:2
Deletion	-197989	-183031	FHIT	3272:1
Deletion	-197989	294827	FHIT	1946:1
Deletion	-197924	85523	FHIT	2121:2
Deletion	-197896	360661	FHIT	1891:1
Deletion	-197735.5	144189.5	WWOX	558:2
Deletion	-197728.5	-166101.5	WWOX	256:1
Deletion	-197723	72989	FHIT	2778:1
Deletion	-197638	-36462	FHIT	2829:1
Deletion	-197550.5	-185163.5	WWOX	336:15
Deletion	-197309	69352	FHIT	2382:3
Deletion	-197295.5	45532.5	WWOX	372:2
Deletion	-197280.5	83921.5	WWOX	375:1
Deletion	-197263.5	-116064.5	WWOX	502:2
Deletion	-197212	-102088	FHIT	1980:1
Deletion	-197018	-86133	FHIT	2567:1
Deletion	-197017	341991	FHIT	1775:1
Deletion	-196938	47411	FHIT	1780:1
Deletion	-196886.5	96556.5	WWOX	366:1
Deletion	-196771	80088	FHIT	2382:1
Deletion	-196746	86981	FHIT	2297:1
Deletion	-196710.5	131809.5	WWOX	416:1
Deletion	-196707.5	146595.5	WWOX	405:1
Deletion	-196635.5	211900.5	WWOX	592:2
Deletion	-196622	265715	FHIT	1496:1
Deletion	-196605	71040	FHIT	2382:5
Deletion	-196508	65071	FHIT	1749:1
Deletion	-196506	267407	FHIT	1492:1
Deletion	-196505.5	224375.5	WWOX	425:1
Deletion	-196495	55018	FHIT	2189:1
Deletion	-196484.5	-123297.5	WWOX	506:50
Deletion	-196447.5	40288.5	WWOX	358:3
Deletion	-196403.5	-112948.5	WWOX	504:1
Deletion	-196358.5	195589.5	WWOX	577:1
Deletion	-196343	-172682	FHIT	2760:1
Deletion	-196331.5	142284.5	WWOX	386:3
Deletion	-196322	59818	FHIT	1763:1
Deletion	-196291.5	-141194.5	WWOX	351:1
Deletion	-196290	-42233	FHIT	1905:1
Deletion	-196265.5	199463.5	WWOX	587:2
Deletion	-196259.5	134799.5	WWOX	497:1
Deletion	-196235.5	67568.5	WWOX	527:1
Deletion	-196102	71019	FHIT	1739:1
Deletion	-196074	329706	FHIT	2015:1
Deletion	-196048.5	71619.5	WWOX	370:4
Deletion	-196021.5	-182157.5	WWOX	354:17
Deletion	-195964	-22685	FHIT	2187:1
Deletion	-195886	83576	FHIT	2120:1
Deletion	-195869	-54811	FHIT	2228:1
Deletion	-195834	285346	FHIT	1956:1
Deletion	-195759.5	39940.5	WWOX	522:11
Deletion	-195707.5	215195.5	WWOX	594:2
Deletion	-195705	475353	FHIT	1709:1
Deletion	-195565	-79751	FHIT	2421:1
Deletion	-195559	297849	FHIT	1619:1
Deletion	-195538.5	194262.5	WWOX	585:11
Deletion	-195537	53397	FHIT	2838:1
Deletion	-195497.5	54302.5	WWOX	530:4
Deletion	-195495.5	172370.5	WWOX	571:1
Deletion	-195487.5	-116875.5	WWOX	270:1
Deletion	-195487	-30354	FHIT	2009:1
Deletion	-195475.5	-127562.5	WWOX	496:2
Deletion	-195472	373612	FHIT	1424:1
Deletion	-195444.5	164054.5	WWOX	567:2
Deletion	-195415.5	45008.5	WWOX	470:3
Deletion	-195406.5	179459.5	WWOX	580:1
Deletion	-195398	74449	FHIT	2777:1
Deletion	-195331	339614	FHIT	1876:1
Deletion	-195292.5	124386.5	WWOX	391:1
Deletion	-195281.5	164969.5	WWOX	567:1
Deletion	-195220.5	48147.5	WWOX	409:1
Deletion	-195147.5	117442.5	WWOX	545:3
Deletion	-195134.5	100951.5	WWOX	539:2
Deletion	-195111.5	-169171.5	WWOX	485:19
Deletion	-194998	385337	FHIT	1406:1
Deletion	-194976.5	110725.5	WWOX	550:1
Deletion	-194932	283206	FHIT	1702:1
Deletion	-194887	29926	FHIT	1856:1
Deletion	-194793.5	88973.5	WWOX	377:1
Deletion	-194774	-16400	FHIT	1858:1
Deletion	-194762.5	50375.5	WWOX	352:8
Deletion	-194759.5	-182997.5	WWOX	450:34
Deletion	-194742	-72672	FHIT	3086:1
Deletion	-194697.5	44532.5	WWOX	372:3
Deletion	-194655.5	-154250.5	WWOX	486:1
Deletion	-194597.5	85799.5	WWOX	534:3
Deletion	-194553.5	338938.5	WWOX	610:1
Deletion	-194516.5	-175345.5	WWOX	347:3
Deletion	-194482.5	-107057.5	WWOX	505:1
Deletion	-194470.5	171377.5	WWOX	570:1
Deletion	-194444.5	140457.5	WWOX	564:9
Deletion	-194394.5	-126535.5	WWOX	349:2
Deletion	-194342.5	-183676.5	WWOX	272:1
Deletion	-194336.5	41414.5	WWOX	522:9
Deletion	-194330.5	52249.5	WWOX	276:1
Deletion	-194202.5	-112098.5	WWOX	275:1
Deletion	-194191	37576	FHIT	2486:1
Deletion	-194150.5	184825.5	WWOX	398:1
Deletion	-194142.5	-130368.5	WWOX	358:1
Deletion	-194046.5	72201.5	WWOX	370:2
Deletion	-193959.5	78658.5	WWOX	372:2
Deletion	-193904.5	76648.5	WWOX	270:1
Deletion	-193787.5	38771.5	WWOX	468:1
Deletion	-193778	39971	FHIT	1855:1
Deletion	-193708.5	39268.5	WWOX	468:2
Deletion	-193706	-103842	FHIT	2671:1
Deletion	-193687	84019	FHIT	2536:1
Deletion	-193672.5	196870.5	WWOX	586:4
Deletion	-193658	38995	FHIT	2486:2
Deletion	-193631	350015	FHIT	1486:1
Deletion	-193615.5	67478.5	WWOX	367:1
Deletion	-193603.5	106865.5	WWOX	408:1
Deletion	-193595	267466	FHIT	2285:1
Deletion	-193588	74709	FHIT	2119:1
Deletion	-193541.5	-168758.5	WWOX	450:48
Deletion	-193519.5	150647.5	WWOX	408:1
Deletion	-193398	277059	FHIT	1987:1
Deletion	-193352.5	44419.5	WWOX	359:1
Deletion	-193292.5	96525.5	WWOX	378:1
Deletion	-193289.5	-167882.5	WWOX	347:16
Deletion	-193236.5	242783.5	WWOX	596:1
Deletion	-193175	-56325	FHIT	2646:2
Deletion	-193124	334458	FHIT	2002:1
Deletion	-193105.5	158412.5	WWOX	571:4
Deletion	-193038	364472	FHIT	1695:1
Deletion	-193030.5	240908.5	WWOX	595:1
Deletion	-193018.5	203162.5	WWOX	404:1
Deletion	-193005.5	162883.5	WWOX	508:4
Deletion	-192991	365322	FHIT	1670:1
Deletion	-192974.5	-180841.5	WWOX	506:98
Deletion	-192967	477385	FHIT	1708:1
Deletion	-192734.5	-159819.5	WWOX	450:119
Deletion	-192712	-70866	FHIT	2269:1
Deletion	-192697	331563	FHIT	2014:1
Deletion	-192664.5	245817.5	WWOX	597:1
Deletion	-192621	53329	FHIT	1778:1
Deletion	-192586	325200	FHIT	1551:1
Deletion	-192497.5	114252.5	WWOX	488:5
Deletion	-192493	36940	FHIT	2239:1
Deletion	-192464	-50732	FHIT	2646:1
Deletion	-192343.5	-169322.5	WWOX	506:117
Deletion	-192303.5	48330.5	WWOX	351:1
Deletion	-192294	-28586	FHIT	2329:1
Deletion	-192233	396601	FHIT	1391:1
Deletion	-192181.5	-133870.5	WWOX	338:1
Deletion	-192175	33607	FHIT	2239:2
Deletion	-192138.5	244031.5	WWOX	427:1
Deletion	-192078	-89376	FHIT	2577:1
Deletion	-192062.5	-142824.5	WWOX	372:1
Deletion	-192039.5	53198.5	WWOX	473:6
Deletion	-192010.5	180810.5	WWOX	574:1
Deletion	-191823.5	217472.5	WWOX	595:2
Deletion	-191787	352614	FHIT	1918:1
Deletion	-191767	277655	FHIT	1741:1
Deletion	-191735	50904	FHIT	2837:1
Deletion	-191707.5	224437.5	WWOX	599:1
Deletion	-191678.5	131692.5	WWOX	553:1
Deletion	-191665.5	82734.5	WWOX	533:1
Deletion	-191657	-74075	FHIT	2420:1
Deletion	-191611	269615	FHIT	1647:1
Deletion	-191600.5	122317.5	WWOX	548:1
Deletion	-191565.5	37584.5	WWOX	357:2
Deletion	-191510	275131	FHIT	2051:1
Deletion	-191494.5	277317.5	WWOX	604:1
Deletion	-191455	-83229	FHIT	2420:2
Deletion	-191453.5	123413.5	WWOX	490:14
Deletion	-191433	340428	FHIT	1407:1
Deletion	-191414	-96605	FHIT	2454:1
Deletion	-191383	71451	FHIT	2295:2
Deletion	-191381	-52530	FHIT	2645:1
Deletion	-191370.5	-119180.5	WWOX	342:2
Deletion	-191316.5	144380.5	WWOX	564:16
Deletion	-191315	340231	FHIT	1978:1
Deletion	-191255.5	50765.5	WWOX	473:15
Deletion	-191225.5	43086.5	WWOX	442:1
Deletion	-191185.5	51511.5	WWOX	392:1
Deletion	-191154	286338	FHIT	1476:1
Deletion	-191145.5	213908.5	WWOX	423:1
Deletion	-191115	64993	FHIT	2295:1
Deletion	-191115	75227	FHIT	1788:1
Deletion	-191003.5	59286.5	WWOX	363:2
Deletion	-190979.5	172842.5	WWOX	577:1
Deletion	-190904.5	-178238.5	WWOX	347:9
Deletion	-190869	327751	FHIT	1572:1
Deletion	-190800	365020	FHIT	1879:2
Deletion	-190682	-18450	FHIT	2328:1
Deletion	-190661	361460	FHIT	1890:1
Deletion	-190556	91024	FHIT	2685:1
Deletion	-190520.5	220567.5	WWOX	586:1
Deletion	-190501.5	41427.5	WWOX	358:4
Deletion	-190496	-83839	FHIT	2699:1
Deletion	-190490.5	209846.5	WWOX	591:1
Deletion	-190452	315852	FHIT	1686:1
Deletion	-190446.5	54166.5	WWOX	519:1
Deletion	-190410	363916	FHIT	1879:1
Deletion	-190309	411988	FHIT	1435:1
Deletion	-190261	-13100	FHIT	2572:1
Deletion	-190184	-70195	FHIT	2384:1
Deletion	-190164	87564	FHIT	2118:1
Deletion	-189986.5	175384.5	WWOX	578:2
Deletion	-189942.5	-171914.5	WWOX	485:8
Deletion	-189940.5	-176446.5	WWOX	347:30
Deletion	-189716	65165	FHIT	2776:1
Deletion	-189685.5	-174603.5	WWOX	426:1
Deletion	-189629	33739	FHIT	2707:1
Deletion	-189548.5	-125714.5	WWOX	379:2
Deletion	-189518.5	151975.5	WWOX	562:1
Deletion	-189372	41411	FHIT	2903:1
Deletion	-189357	52109	FHIT	2485:1
Deletion	-189333	294582	FHIT	1955:2
Deletion	-189328	498483	FHIT	1700:1
Deletion	-189327.5	78275.5	WWOX	530:1
Deletion	-189326	326486	FHIT	2053:1
Deletion	-189300.5	154776.5	WWOX	411:1
Deletion	-189218	290340	FHIT	1955:1
Deletion	-189152	314133	FHIT	1544:1
Deletion	-189133	-97199	FHIT	3142:1
Deletion	-189098.5	127665.5	WWOX	415:1
Deletion	-189083	-11278	FHIT	2327:1
Deletion	-189059.5	144012.5	WWOX	279:1
Deletion	-189022	-108012	FHIT	2698:1
Deletion	-189003.5	141385.5	WWOX	386:1
Deletion	-189001	304258	FHIT	1933:1
Deletion	-188992.5	-112202.5	WWOX	440:1
Deletion	-188958	-113164	FHIT	3034:1
Deletion	-188943	39135	FHIT	2238:1
Deletion	-188858.5	234442.5	WWOX	603:1
Deletion	-188850.5	234690.5	WWOX	603:2
Deletion	-188848	-90485	FHIT	2422:1
Deletion	-188846.5	39903.5	WWOX	387:1
Deletion	-188838.5	43622.5	WWOX	374:1
Deletion	-188811.5	-111309.5	WWOX	450:80
Deletion	-188649	-118424	FHIT	3182:1
Deletion	-188641	382644	FHIT	1846:1
Deletion	-188607.5	143432.5	WWOX	422:1
Deletion	-188601	-23928	FHIT	2571:1
Deletion	-188598	289454	FHIT	1517:1
Deletion	-188532	71158	FHIT	2294:2
Deletion	-188524	-146862	FHIT	2478:1
Deletion	-188483.5	-171282.5	WWOX	450:69
Deletion	-188463	-166603	FHIT	2161:1
Deletion	-188444.5	241959.5	WWOX	420:1
Deletion	-188383	314351	FHIT	1922:1
Deletion	-188375	316184	FHIT	1618:1
Deletion	-188361	56202	FHIT	2836:1
Deletion	-188352	359839	FHIT	1465:1
Deletion	-188303	-83932	FHIT	2669:2
Deletion	-188294	-153520	FHIT	2056:1
Deletion	-188294	-45626	FHIT	2503:1
Deletion	-188278	-58761	FHIT	2619:1
Deletion	-188221.5	-115270.5	WWOX	354:1
Deletion	-188215	28018	FHIT	1822:1
Deletion	-188134	286738	FHIT	1701:2
Deletion	-188109	40021	FHIT	2462:2
Deletion	-188088.5	150260.5	WWOX	561:1
Deletion	-188051	64701	FHIT	2599:1
Deletion	-187884	-22938	FHIT	2326:1
Deletion	-187842	-101116	FHIT	2669:1
Deletion	-187812	-118211	FHIT	2496:1
Deletion	-187785.5	116274.5	WWOX	381:1
Deletion	-187764	445757	FHIT	1539:1
Deletion	-187648.5	-169750.5	WWOX	369:1
Deletion	-187638.5	86787.5	WWOX	278:1
Deletion	-187601.5	174619.5	WWOX	578:1
Deletion	-187524.5	46902.5	WWOX	381:1
Deletion	-187523	327353	FHIT	1906:1
Deletion	-187486.5	84292.5	WWOX	286:1
Deletion	-187460	332036	FHIT	2013:1
Deletion	-187448	36737	FHIT	2484:2
Deletion	-187419	35689	FHIT	2484:1
Deletion	-187389	89892	FHIT	1692:1
Deletion	-187356	276420	FHIT	1701:1
Deletion	-187347	314253	FHIT	1569:1
Deletion	-187340	275098	FHIT	2050:1
Deletion	-187285.5	205293.5	WWOX	461:1
Deletion	-187188.5	199397.5	WWOX	408:1
Deletion	-187167.5	-144690.5	WWOX	450:131
Deletion	-187147.5	176593.5	WWOX	418:1
Deletion	-187087	64769	FHIT	2775:1
Deletion	-187055.5	-115767.5	WWOX	354:2
Deletion	-187054	37990	FHIT	2237:1
Deletion	-187049	-130451	FHIT	2513:1
Deletion	-187039	-19150	FHIT	2559:1
Deletion	-187027.5	103016.5	WWOX	540:1
Deletion	-187014	290920	FHIT	2171:1
Deletion	-186969.5	-174365.5	WWOX	450:14
Deletion	-186927.5	-176518.5	WWOX	337:2
Deletion	-186908.5	239578.5	WWOX	410:1
Deletion	-186899	-47246	FHIT	3059:1
Deletion	-186879.5	87041.5	WWOX	534:1
Deletion	-186847.5	54678.5	WWOX	530:5
Deletion	-186839	362338	FHIT	1694:1
Deletion	-186769.5	150246.5	WWOX	389:6
Deletion	-186749.5	64452.5	WWOX	358:1
Deletion	-186671.5	36751.5	WWOX	357:4
Deletion	-186656.5	120977.5	WWOX	547:1
Deletion	-186653.5	-141068.5	WWOX	362:1
Deletion	-186604	54948	FHIT	2188:1
Deletion	-186590	336418	FHIT	2001:1
Deletion	-186585	319123	FHIT	1905:2
Deletion	-186509.5	44478.5	WWOX	350:1
Deletion	-186509	307275	FHIT	1618:1
Deletion	-186503	388656	FHIT	1412:1
Deletion	-186434	42256	FHIT	2706:1
Deletion	-186358.5	179408.5	WWOX	580:3
Deletion	-186333.5	132309.5	WWOX	374:1
Deletion	-186307	-15181	FHIT	2282:1
Deletion	-186305.5	213414.5	WWOX	583:2
Deletion	-186299.5	34988.5	WWOX	511:2
Deletion	-186297.5	-135808.5	WWOX	375:1
Deletion	-186266.5	249574.5	WWOX	599:1
Deletion	-186255.5	149428.5	WWOX	566:1
Deletion	-186252	324359	FHIT	1905:3
Deletion	-186212	275382	FHIT	1740:1
Deletion	-186207	377356	FHIT	1853:1
Deletion	-186201.5	-113325.5	WWOX	450:5
Deletion	-186118.5	40749.5	WWOX	522:1
Deletion	-186093	384238	FHIT	1408:1
Deletion	-186068	343239	FHIT	1976:1
Deletion	-186067.5	-174893.5	WWOX	485:14
Deletion	-186026.5	113138.5	WWOX	380:1
Deletion	-185923.5	145615.5	WWOX	502:5
Deletion	-185901	39739	FHIT	2236:1
Deletion	-185889.5	61588.5	WWOX	380:1
Deletion	-185854	-21463	FHIT	2570:1
Deletion	-185823.5	261116.5	WWOX	600:2
Deletion	-185776.5	147346.5	WWOX	290:1
Deletion	-185775.5	198970.5	WWOX	587:1
Deletion	-185715	367228	FHIT	1434:1
Deletion	-185702.5	157732.5	WWOX	399:1
Deletion	-185674.5	106218.5	WWOX	387:1
Deletion	-185663	321725	FHIT	1550:1
Deletion	-185660	-134247	FHIT	2353:1
Deletion	-185648.5	192949.5	WWOX	421:1
Deletion	-185644.5	62268.5	WWOX	380:9
Deletion	-185614	27672	FHIT	2902:1
Deletion	-185589.5	-122305.5	WWOX	361:1
Deletion	-185573.5	-142068.5	WWOX	351:1
Deletion	-185559.5	121157.5	WWOX	371:3
Deletion	-185543.5	207244.5	WWOX	534:3
Deletion	-185500	284665	FHIT	1700:1
Deletion	-185486.5	-171362.5	WWOX	506:43
Deletion	-185460	329613	FHIT	1905:1
Deletion	-185413	-73547	FHIT	2267:1
Deletion	-185281.5	152483.5	WWOX	390:1
Deletion	-185263.5	190876.5	WWOX	576:1
Deletion	-185188.5	-144699.5	WWOX	350:1
Deletion	-185186.5	157301.5	WWOX	408:1
Deletion	-185134.5	60973.5	WWOX	531:4
Deletion	-185111.5	312629.5	WWOX	621:1
Deletion	-185101.5	305137.5	WWOX	608:1
Deletion	-185097	-114424	FHIT	2444:1
Deletion	-185032	274102	FHIT	2049:2
Deletion	-185014.5	245462.5	WWOX	421:2
Deletion	-185009	288494	FHIT	1663:1
Deletion	-185002.5	123899.5	WWOX	382:1
Deletion	-184971.5	226650.5	WWOX	419:1
Deletion	-184963	388545	FHIT	1845:1
Deletion	-184944.5	178727.5	WWOX	431:1
Deletion	-184941.5	207499.5	WWOX	406:1
Deletion	-184940	-121713	FHIT	2009:1
Deletion	-184932.5	155740.5	WWOX	571:15
Deletion	-184866.5	164639.5	WWOX	567:3
Deletion	-184826.5	224076.5	WWOX	588:2
Deletion	-184819	-74690	FHIT	1977:1
Deletion	-184776.5	-166904.5	WWOX	339:1
Deletion	-184732	-23617	FHIT	1874:1
Deletion	-184719.5	-138024.5	WWOX	286:1
Deletion	-184661.5	269637.5	WWOX	414:1
Deletion	-184622	323784	FHIT	2052:1
Deletion	-184606	-61747	FHIT	2919:1
Deletion	-184585.5	158089.5	WWOX	393:1
Deletion	-184577.5	51500.5	WWOX	377:2
Deletion	-184544	26341	FHIT	2402:1
Deletion	-184536.5	141944.5	WWOX	564:19
Deletion	-184536	76325	FHIT	2098:1
Deletion	-184470.5	176450.5	WWOX	413:2
Deletion	-184433.5	122845.5	WWOX	557:4
Deletion	-184432	-117122	FHIT	2333:1
Deletion	-184424	-102189	FHIT	2668:1
Deletion	-184423	79811	FHIT	2293:1
Deletion	-184398	333037	FHIT	2000:1
Deletion	-184360	266404	FHIT	2049:1
Deletion	-184349.5	131501.5	WWOX	383:1
Deletion	-184260	-32914	FHIT	2827:1
Deletion	-184247	-91362	FHIT	2421:1
Deletion	-184237	-24567	FHIT	2281:1
Deletion	-184168.5	-144440.5	WWOX	350:3
Deletion	-184166	388004	FHIT	1479:1
Deletion	-184130.5	80621.5	WWOX	391:1
Deletion	-184124.5	142380.5	WWOX	557:1
Deletion	-184045	280614	FHIT	1969:1
Deletion	-183993.5	-162602.5	WWOX	450:120
Deletion	-183989.5	169734.5	WWOX	396:2
Deletion	-183951.5	134468.5	WWOX	375:2
Deletion	-183945	-27157	FHIT	2569:1
Deletion	-183926.5	145775.5	WWOX	558:5
Deletion	-183871.5	123842.5	WWOX	548:5
Deletion	-183866	-111135	FHIT	3166:1
Deletion	-183854	278285	FHIT	1831:2
Deletion	-183827	267638	FHIT	1738:1
Deletion	-183827	334610	FHIT	1562:1
Deletion	-183775.5	-131794.5	WWOX	494:1
Deletion	-183771	347332	FHIT	1485:1
Deletion	-183760.5	149072.5	WWOX	389:3
Deletion	-183724	-18442	FHIT	2569:2
Deletion	-183709	-41477	FHIT	3057:1
Deletion	-183701.5	120440.5	WWOX	555:5
Deletion	-183688.5	100710.5	WWOX	379:1
Deletion	-183646	360414	FHIT	1541:2
Deletion	-183640.5	-126833.5	WWOX	349:4
Deletion	-183608	359136	FHIT	1541:1
Deletion	-183543	337663	FHIT	1904:1
Deletion	-183510.5	193357.5	WWOX	402:1
Deletion	-183456	293956	FHIT	1508:1
Deletion	-183384	29246	FHIT	2235:1
Deletion	-183364.5	110408.5	WWOX	543:2
Deletion	-183239	330865	FHIT	1438:1
Deletion	-183211.5	128453.5	WWOX	552:1
Deletion	-183208.5	195749.5	WWOX	435:1
Deletion	-183106	297030	FHIT	2142:1
Deletion	-183104	-130056	FHIT	2160:1
Deletion	-183100	370412	FHIT	1428:1
Deletion	-183075	87905	FHIT	2379:1
Deletion	-183039	-87847	FHIT	2667:1
Deletion	-183025.5	-136952.5	WWOX	490:1
Deletion	-182977.5	62112.5	WWOX	532:5
Deletion	-182955.5	67478.5	WWOX	382:2
Deletion	-182931.5	49908.5	WWOX	352:6
Deletion	-182898.5	-143209.5	WWOX	285:1
Deletion	-182872	-152937	FHIT	2736:1
Deletion	-182853.5	38093.5	WWOX	357:1
Deletion	-182805.5	153018.5	WWOX	406:3
Deletion	-182766	66241	FHIT	1787:1
Deletion	-182727.5	121630.5	WWOX	556:3
Deletion	-182633	60053	FHIT	2379:2
Deletion	-182501.5	184817.5	WWOX	432:1
Deletion	-182456.5	121660.5	WWOX	556:1
Deletion	-182453.5	137487.5	WWOX	563:2
Deletion	-182432	-94557	FHIT	2667:3
Deletion	-182380	43523	FHIT	2187:1
Deletion	-182323	398081	FHIT	1604:1
Deletion	-182321.5	-18710.5	WWOX	519:3
Deletion	-182266	60512	FHIT	2598:1
Deletion	-181979.5	117712.5	WWOX	554:1
Deletion	-181950.5	159326.5	WWOX	565:1
Deletion	-181917.5	-171863.5	WWOX	485:21
Deletion	-181805	-43991	FHIT	1921:1
Deletion	-181795.5	187794.5	WWOX	293:1
Deletion	-181738.5	-163968.5	WWOX	339:3
Deletion	-181714.5	195147.5	WWOX	403:1
Deletion	-181590.5	173133.5	WWOX	571:2
Deletion	-181551.5	-160125.5	WWOX	450:55
Deletion	-181536.5	-139838.5	WWOX	352:2
Deletion	-181489	-29966	FHIT	2324:1
Deletion	-181433	376761	FHIT	1648:1
Deletion	-181360.5	-171134.5	WWOX	338:3
Deletion	-181318.5	102294.5	WWOX	388:1
Deletion	-181255.5	88927.5	WWOX	387:1
Deletion	-181199	64690	FHIT	1751:1
Deletion	-181141.5	274097.5	WWOX	603:1
Deletion	-181133.5	192181.5	WWOX	401:1
Deletion	-181088.5	297490.5	WWOX	449:1
Deletion	-181071.5	307549.5	WWOX	620:1
Deletion	-180994.5	-139533.5	WWOX	506:103
Deletion	-180976.5	168861.5	WWOX	569:1
Deletion	-180887.5	76368.5	WWOX	401:2
Deletion	-180866.5	209161.5	WWOX	407:1
Deletion	-180824.5	-144189.5	WWOX	335:1
Deletion	-180749.5	89079.5	WWOX	535:1
Deletion	-180687.5	215579.5	WWOX	584:2
Deletion	-180670	-92726	FHIT	2693:2
Deletion	-180669	-46717	FHIT	2354:1
Deletion	-180610.5	84610.5	WWOX	447:1
Deletion	-180559	40668	FHIT	2234:1
Deletion	-180537.5	222882.5	WWOX	598:1
Deletion	-180526	-88629	FHIT	2666:1
Deletion	-180516	384073	FHIT	1844:1
Deletion	-180515	395129	FHIT	1392:1
Deletion	-180508.5	139279.5	WWOX	564:15
Deletion	-180438.5	227185.5	WWOX	589:1
Deletion	-180367	349713	FHIT	1563:1
Deletion	-180317.5	279530.5	WWOX	415:1
Deletion	-180308	-149683	FHIT	2372:1
Deletion	-180292	-96193	FHIT	2452:1
Deletion	-180247	77802	FHIT	2290:1
Deletion	-180197	-46109	FHIT	2641:1
Deletion	-180056.5	-137404.5	WWOX	286:2
Deletion	-179959.5	-111780.5	WWOX	367:1
Deletion	-179883	357701	FHIT	1540:1
Deletion	-179881.5	75893.5	WWOX	371:3
Deletion	-179842	-15628	FHIT	2008:1
Deletion	-179733	-113451	FHIT	2018:1
Deletion	-179684.5	123625.5	WWOX	548:3
Deletion	-179683	290871	FHIT	1954:1
Deletion	-179603	-116999	FHIT	3181:1
Deletion	-179589	-85737	FHIT	1963:1
Deletion	-179560	272320	FHIT	1746:1
Deletion	-179529	-30486	FHIT	2997:1
Deletion	-179522	40900	FHIT	1854:1
Deletion	-179464.5	-124539.5	WWOX	362:3
Deletion	-179444	-146755	FHIT	2051:1
Deletion	-179405	275269	FHIT	2048:1
Deletion	-179396	40777	FHIT	2901:1
Deletion	-179384.5	123570.5	WWOX	396:1
Deletion	-179380	355467	FHIT	1823:1
Deletion	-179379	381740	FHIT	1410:1
Deletion	-179377	463272	FHIT	1344:1
Deletion	-179363.5	135529.5	WWOX	402:1
Deletion	-179336.5	104630.5	WWOX	485:1
Deletion	-179303	-82033	FHIT	1990:1
Deletion	-179245.5	-133005.5	WWOX	356:1
Deletion	-179244	-39972	FHIT	2224:1
Deletion	-179196.5	48033.5	WWOX	390:1
Deletion	-179129.5	187454.5	WWOX	399:2
Deletion	-179121.5	176759.5	WWOX	413:1
Deletion	-179121	321309	FHIT	1905:1
Deletion	-179101.5	303677.5	WWOX	607:1
Deletion	-179077	351385	FHIT	1732:1
Deletion	-179013	-43123	FHIT	2640:1
Deletion	-178927	275082	FHIT	1626:1
Deletion	-178854.5	-164420.5	WWOX	303:2
Deletion	-178805	53147	FHIT	2835:1
Deletion	-178795	94066	FHIT	1988:1
Deletion	-178771.5	-134896.5	WWOX	355:2
Deletion	-178731	311802	FHIT	1617:1
Deletion	-178725	315313	FHIT	2073:1
Deletion	-178723	-28492	FHIT	2323:2
Deletion	-178717.5	-134690.5	WWOX	355:1
Deletion	-178708	53254	FHIT	2379:2
Deletion	-178702	500305	FHIT	1336:1
Deletion	-178670	64898	FHIT	2773:1
Deletion	-178669.5	105558.5	WWOX	448:1
Deletion	-178602	311248	FHIT	1615:1
Deletion	-178541	286950	FHIT	1953:1
Deletion	-178534	474114	FHIT	1711:1
Deletion	-178475.5	295634.5	WWOX	617:1
Deletion	-178457.5	266158.5	WWOX	612:1
Deletion	-178395.5	-164453.5	WWOX	339:4
Deletion	-178381.5	177974.5	WWOX	459:1
Deletion	-178322	-42812	FHIT	1939:1
Deletion	-178311	-123200	FHIT	3056:1
Deletion	-178308	73550	FHIT	2378:1
Deletion	-178301	50710	FHIT	2157:1
Deletion	-178243	268572	FHIT	1646:1
Deletion	-178225	353726	FHIT	1472:1
Deletion	-178206.5	132957.5	WWOX	562:6
Deletion	-178200	381344	FHIT	1797:1
Deletion	-178193	281262	FHIT	1699:1
Deletion	-178107.5	-115267.5	WWOX	344:1
Deletion	-178099.5	65760.5	WWOX	325:2
Deletion	-178086.5	205618.5	WWOX	405:1
Deletion	-178069	71251	FHIT	2773:2
Deletion	-178049.5	145095.5	WWOX	558:4
Deletion	-178039.5	41403.5	WWOX	379:1
Deletion	-178022.5	161365.5	WWOX	415:1
Deletion	-177997	71387	FHIT	2289:1
Deletion	-177985.5	133890.5	WWOX	375:1
Deletion	-177966	281670	FHIT	1621:1
Deletion	-177932.5	184482.5	WWOX	322:1
Deletion	-177905	-96048	FHIT	1995:1
Deletion	-177825.5	154948.5	WWOX	563:1
Deletion	-177793	392279	FHIT	1817:1
Deletion	-177782.5	40233.5	WWOX	514:2
Deletion	-177711.5	202669.5	WWOX	437:1
Deletion	-177659	479080	FHIT	1341:1
Deletion	-177643.5	-134417.5	WWOX	376:1
Deletion	-177516	38450	FHIT	2899:1
Deletion	-177502	35049	FHIT	2089:1
Deletion	-177396	-154569	FHIT	3107:1
Deletion	-177387	33477	FHIT	2460:1
Deletion	-177373	360985	FHIT	1693:1
Deletion	-177358	-97398	FHIT	2451:1
Deletion	-177303	83802	FHIT	2684:1
Deletion	-177270.5	123296.5	WWOX	382:3
Deletion	-177261	35941	FHIT	2233:1
Deletion	-177218.5	120368.5	WWOX	318:1
Deletion	-177212	-55714	FHIT	2400:1
Deletion	-177185	-101960	FHIT	2692:2
Deletion	-177171.5	42004.5	WWOX	373:2
Deletion	-177141	284789	FHIT	2232:1
Deletion	-177114.5	120187.5	WWOX	371:2
Deletion	-177063	456913	FHIT	1527:1
Deletion	-177024	64222	FHIT	2117:1
Deletion	-177000	29432	FHIT	1815:1
Deletion	-176975	-10670	FHIT	2322:3
Deletion	-176961.5	43456.5	WWOX	371:3
Deletion	-176950.5	154344.5	WWOX	570:1
Deletion	-176900	73159	FHIT	2532:1
Deletion	-176886.5	117142.5	WWOX	545:4
Deletion	-176863.5	41736.5	WWOX	522:4
Deletion	-176845	-42501	FHIT	2877:1
Deletion	-176728.5	114361.5	WWOX	397:1
Deletion	-176690	-45121	FHIT	2877:2
Deletion	-176655	74599	FHIT	2288:2
Deletion	-176640.5	158768.5	WWOX	571:16
Deletion	-176632.5	318912.5	WWOX	609:2
Deletion	-176516.5	53548.5	WWOX	378:2
Deletion	-176501	88833	FHIT	2096:3
Deletion	-176373	52985	FHIT	2834:1
Deletion	-176325.5	-144290.5	WWOX	350:11
Deletion	-176309.5	101334.5	WWOX	385:1
Deletion	-176287.5	256968.5	WWOX	610:1
Deletion	-176253.5	164164.5	WWOX	573:2
Deletion	-176251	-34815	FHIT	2307:1
Deletion	-176245.5	147790.5	WWOX	406:2
Deletion	-176213.5	128986.5	WWOX	561:4
Deletion	-176180	-139978	FHIT	2528:1
Deletion	-176170	29854	FHIT	2088:1
Deletion	-176155.5	158172.5	WWOX	564:2
Deletion	-176132	61898	FHIT	2377:1
Deletion	-176122	-26241	FHIT	2322:2
Deletion	-176112	-164096	FHIT	3246:1
Deletion	-175992.5	84599.5	WWOX	330:1
Deletion	-175934.5	142557.5	WWOX	564:10
Deletion	-175882.5	79061.5	WWOX	314:1
Deletion	-175863	40378	FHIT	2208:1
Deletion	-175863	292150	FHIT	1662:1
Deletion	-175791	-57989	FHIT	2223:1
Deletion	-175714	-145767	FHIT	3225:1
Deletion	-175685	-23586	FHIT	1873:1
Deletion	-175678.5	64858.5	WWOX	526:2
Deletion	-175646	-163084	FHIT	2159:8
Deletion	-175632	-17261	FHIT	2322:1
Deletion	-175624.5	-129992.5	WWOX	506:102
Deletion	-175623	521932	FHIT	1691:1
Deletion	-175589.5	-63900.5	WWOX	507:1
Deletion	-175568	51145	FHIT	2378:1
Deletion	-175468.5	146697.5	WWOX	565:7
Deletion	-175457.5	-140721.5	WWOX	352:2
Deletion	-175437.5	62867.5	WWOX	357:3
Deletion	-175430	501278	FHIT	1334:1
Deletion	-175406.5	-142415.5	WWOX	488:1
Deletion	-175397.5	-136878.5	WWOX	354:2
Deletion	-175383.5	136316.5	WWOX	384:1
Deletion	-175313	67466	FHIT	2772:2
Deletion	-175303.5	-139639.5	WWOX	345:4
Deletion	-175282.5	39399.5	WWOX	513:1
Deletion	-175250.5	95817.5	WWOX	483:1
Deletion	-175247	-70149	FHIT	1946:1
Deletion	-175222.5	50657.5	WWOX	310:1
Deletion	-175178.5	149508.5	WWOX	389:8
Deletion	-175169.5	165936.5	WWOX	395:1
Deletion	-175138	51341	FHIT	2833:1
Deletion	-175013	68636	FHIT	2772:1
Deletion	-175005.5	133728.5	WWOX	562:4
Deletion	-174998.5	-142837.5	WWOX	306:3
Deletion	-174973	-56829	FHIT	2618:1
Deletion	-174911	305182	FHIT	2122:1
Deletion	-174789.5	-49215.5	WWOX	512:1
Deletion	-174789.5	179898.5	WWOX	580:2
Deletion	-174763.5	246227.5	WWOX	411:1
Deletion	-174721.5	162431.5	WWOX	394:2
Deletion	-174652.5	-135058.5	WWOX	492:1
Deletion	-174622	-92115	FHIT	2691:1
Deletion	-174591	370033	FHIT	1804:1
Deletion	-174590	78446	FHIT	1786:1
Deletion	-174578.5	-163224.5	WWOX	457:1
Deletion	-174561	-12210	FHIT	2183:1
Deletion	-174547	302436	FHIT	1935:1
Deletion	-174510.5	-126582.5	WWOX	311:1
Deletion	-174507.5	163191.5	WWOX	381:1
Deletion	-174497	54330	FHIT	2482:1
Deletion	-174431.5	81698.5	WWOX	315:1
Deletion	-174424	-70550	FHIT	3085:1
Deletion	-174411	-141086	FHIT	3087:1
Deletion	-174407	-82934	FHIT	2964:1
Deletion	-174360	83654	FHIT	2376:1
Deletion	-174327	84652	FHIT	1743:1
Deletion	-174324	33073	FHIT	2207:1
Deletion	-174296	425649	FHIT	1367:1
Deletion	-174146	-135549	FHIT	3210:1
Deletion	-174116	37677	FHIT	2482:2
Deletion	-174108.5	88277.5	WWOX	365:1
Deletion	-174105	26928	FHIT	2703:1
Deletion	-174091.5	52716.5	WWOX	473:4
Deletion	-174082.5	63549.5	WWOX	357:1
Deletion	-174001	-42033	FHIT	2373:1
Deletion	-173982.5	-133885.5	WWOX	304:1
Deletion	-173956.5	51261.5	WWOX	352:3
Deletion	-173944.5	35380.5	WWOX	376:1
Deletion	-173861	270411	FHIT	2094:1
Deletion	-173832.5	524231.5	WWOX	611:1
Deletion	-173818	-26516	FHIT	2481:3
Deletion	-173802	269691	FHIT	1887:1
Deletion	-173797	303479	FHIT	1901:2
Deletion	-173784	265742	FHIT	2047:1
Deletion	-173730	421126	FHIT	1565:1
Deletion	-173706	-85226	FHIT	2088:1
Deletion	-173614	346803	FHIT	1484:1
Deletion	-173605.5	-131771.5	WWOX	467:2
Deletion	-173561.5	70966.5	WWOX	479:1
Deletion	-173530.5	215219.5	WWOX	594:4
Deletion	-173487.5	-136954.5	WWOX	302:1
Deletion	-173469	65071	FHIT	2114:1
Deletion	-173411	287488	FHIT	2183:1
Deletion	-173345	-45732	FHIT	1937:1
Deletion	-173320.5	49786.5	WWOX	360:1
Deletion	-173291	84608	FHIT	1986:1
Deletion	-173254	-116021	FHIT	3040:1
Deletion	-173246.5	-142227.5	WWOX	301:1
Deletion	-173242	95012	FHIT	2375:1
Deletion	-173190	94449	FHIT	2286:1
Deletion	-173172	-17205	FHIT	2481:1
Deletion	-173137.5	141726.5	WWOX	339:2
Deletion	-173057	42461	FHIT	2232:2
Deletion	-173056.5	215222.5	WWOX	408:1
Deletion	-173034	31148	FHIT	2232:1
Deletion	-173029.5	-138927.5	WWOX	345:2
Deletion	-172930	85411	FHIT	2375:2
Deletion	-172929	-12653	FHIT	2481:2
Deletion	-172925	-38816	FHIT	2192:1
Deletion	-172915	-92974	FHIT	2302:1
Deletion	-172913	295258	FHIT	2170:1
Deletion	-172871	363156	FHIT	1527:1
Deletion	-172855.5	141392.5	WWOX	557:3
Deletion	-172846.5	-122182.5	WWOX	340:1
Deletion	-172826.5	105058.5	WWOX	549:5
Deletion	-172806.5	50677.5	WWOX	360:2
Deletion	-172671.5	-161905.5	WWOX	485:12
Deletion	-172665	57591	FHIT	2375:3
Deletion	-172636.5	192838.5	WWOX	585:7
Deletion	-172584	-122861	FHIT	2690:1
Deletion	-172570	-29108	FHIT	2826:1
Deletion	-172523.5	-136039.5	WWOX	303:1
Deletion	-172386	-59716	FHIT	2917:2
Deletion	-172373.5	72244.5	WWOX	536:1
Deletion	-172373	84276	FHIT	2113:1
Deletion	-172367	391456	FHIT	1816:1
Deletion	-172351	396645	FHIT	1804:1
Deletion	-172315.5	41649.5	WWOX	477:1
Deletion	-172303	-73210	FHIT	1945:1
Deletion	-172151.5	114908.5	WWOX	552:2
Deletion	-172143.5	101768.5	WWOX	484:7
Deletion	-172141.5	126278.5	WWOX	550:1
Deletion	-172070.5	-134840.5	WWOX	465:1
Deletion	-171794	59876	FHIT	2113:2
Deletion	-171748	84101	FHIT	2530:1
Deletion	-171698.5	149390.5	WWOX	499:1
Deletion	-171696.5	67503.5	WWOX	367:2
Deletion	-171694.5	77006.5	WWOX	371:1
Deletion	-171648	-84667	FHIT	2287:1
Deletion	-171582	483043	FHIT	1514:1
Deletion	-171564.5	-160112.5	WWOX	347:11
Deletion	-171551.5	125623.5	WWOX	559:3
Deletion	-171489	336190	FHIT	1445:1
Deletion	-171468.5	109315.5	WWOX	392:1
Deletion	-171350.5	172799.5	WWOX	514:1
Deletion	-171330.5	210776.5	WWOX	581:1
Deletion	-171266.5	153648.5	WWOX	391:2
Deletion	-171266.5	170698.5	WWOX	513:1
Deletion	-171250.5	79106.5	WWOX	382:2
Deletion	-171216.5	70220.5	WWOX	479:28
Deletion	-171063	30628	FHIT	1814:1
Deletion	-170978.5	-141683.5	WWOX	488:4
Deletion	-170976.5	-115933.5	WWOX	502:1
Deletion	-170947.5	98621.5	WWOX	495:1
Deletion	-170816	279019	FHIT	1985:1
Deletion	-170743.5	269598.5	WWOX	602:1
Deletion	-170683.5	154464.5	WWOX	391:3
Deletion	-170683	56976	FHIT	2771:2
Deletion	-170676	312634	FHIT	1900:1
Deletion	-170546	77062	FHIT	2771:1
Deletion	-170538.5	254250.5	WWOX	609:2
Deletion	-170536	55609	FHIT	2481:1
Deletion	-170521.5	108599.5	WWOX	317:1
Deletion	-170489	-49099	FHIT	2372:2
Deletion	-170407.5	188206.5	WWOX	583:5
Deletion	-170403.5	156063.5	WWOX	504:1
Deletion	-170401.5	-135285.5	WWOX	355:3
Deletion	-170299.5	64309.5	WWOX	476:2
Deletion	-170272	87499	FHIT	2112:1
Deletion	-170229.5	241995.5	WWOX	412:1
Deletion	-170143.5	166793.5	WWOX	403:1
Deletion	-170130.5	54383.5	WWOX	374:1
Deletion	-170123	290633	FHIT	2169:1
Deletion	-170056	291011	FHIT	1952:1
Deletion	-170039.5	150585.5	WWOX	561:2
Deletion	-169928.5	121329.5	WWOX	395:3
Deletion	-169919.5	118634.5	WWOX	546:2
Deletion	-169891.5	-138854.5	WWOX	450:123
Deletion	-169837.5	192900.5	WWOX	585:3
Deletion	-169812	-95390	FHIT	2416:1
Deletion	-169793.5	70832.5	WWOX	327:1
Deletion	-169706	-91766	FHIT	2011:1
Deletion	-169688.5	205036.5	WWOX	580:1
Deletion	-169683	72726	FHIT	2528:1
Deletion	-169650	64428	FHIT	2373:1
Deletion	-169648	31970	FHIT	2457:1
Deletion	-169646	342140	FHIT	1773:2
Deletion	-169633	340603	FHIT	1773:1
Deletion	-169607.5	72735.5	WWOX	370:1
Deletion	-169594.5	132165.5	WWOX	562:5
Deletion	-169591	-121620	FHIT	3188:1
Deletion	-169489	53754	FHIT	2702:1
Deletion	-169458.5	-112585.5	WWOX	365:2
Deletion	-169445.5	108458.5	WWOX	486:11
Deletion	-169405	-74094	FHIT	3084:1
Deletion	-169323	311802	FHIT	1546:1
Deletion	-169312.5	57754.5	WWOX	531:7
Deletion	-169305	49688	FHIT	2186:1
Deletion	-169301	69630	FHIT	2311:1
Deletion	-169286.5	78138.5	WWOX	382:1
Deletion	-169199	88697	FHIT	2683:1
Deletion	-169141.5	122479.5	WWOX	557:5
Deletion	-169128.5	105715.5	WWOX	549:4
Deletion	-169125.5	177515.5	WWOX	341:1
Deletion	-169115	-71575	FHIT	2549:1
Deletion	-169089.5	-144538.5	WWOX	450:84
Deletion	-169083.5	236152.5	WWOX	593:1
Deletion	-169060	309467	FHIT	2099:1
Deletion	-169032.5	120622.5	WWOX	395:2
Deletion	-169023	331441	FHIT	1635:1
Deletion	-169020.5	45507.5	WWOX	516:2
Deletion	-168999	-16313	FHIT	2995:2
Deletion	-168824	326957	FHIT	1549:1
Deletion	-168804.5	-119317.5	WWOX	362:4
Deletion	-168753	-90366	FHIT	2087:1
Deletion	-168751	-59126	FHIT	2916:1
Deletion	-168708	-86518	FHIT	2415:1
Deletion	-168666	272371	FHIT	1737:1
Deletion	-168592.5	37159.5	WWOX	521:2
Deletion	-168530.5	42167.5	WWOX	308:1
Deletion	-168498.5	158263.5	WWOX	564:1
Deletion	-168441	-85306	FHIT	2689:1
Deletion	-168429	-67568	FHIT	2664:1
Deletion	-168386	288880	FHIT	1661:1
Deletion	-168338.5	215117.5	WWOX	584:1
Deletion	-168328	-19948	FHIT	2280:1
Deletion	-168308	313174	FHIT	1579:1
Deletion	-168216.5	118005.5	WWOX	554:3
Deletion	-168149.5	99552.5	WWOX	367:1
Deletion	-168108.5	-136593.5	WWOX	464:1
Deletion	-168101.5	107129.5	WWOX	542:1
[truncated: 8,754 more rows]
