# Supplementary material for: Replication stress induces POLQ-mediated structural variant formation throughout common fragile sites after entry into mitosis
Source: Nat Commun. 2024 Nov 6;15:9582. doi: 10.1038/s41467-024-53917-8 (PMC11541566; doi:10.1038/s41467-024-53917-8)
Supplement: Supplementary file 9 — Source Data [file 41467_2024_53917_MOESM9_ESM.zip › Supp_Fig4/Supp_Fig4C.txt]

project	sample	..0.2uM_APH	cell_cycle	nSvs	netCoverage	SV_frequency
cell_cycle_081721	Ro3306_G2	-	G2	26	1976	0.01316
cell_cycle_110521	RO3306_G2	-	G2	22	2298	0.00957
novobiocin_031522	R_G2	-	G2	12	1518	0.00791
high_APH_040422	HCT_G2	-	G2	19	1952	0.00973
HCT_ART558_052422	HCT_G2	-	G2	21	1804	0.01164
HCT_ART558_091522	HCT_G2	-	G2	28	1851	0.01513
cell_cycle_081721	Ro3306_0.2APH_G2	+	G2	32	1881	0.01701
cell_cycle_110521	RO3306_0.2APH_G2	+	G2	20	2048	0.00977
novobiocin_031522	R_0.2APH_G2	+	G2	15	1321	0.01136
high_APH_040422	HCT_0.2APH_G2	+	G2	28	1664	0.01683
HCT_ART558_052422	HCT_0.2APH_G2	+	G2	35	1675	0.0209
HCT_ART558_091522	HCT_0.2APH_G2	+	G2	20	1722	0.01161
cell_cycle_081721	Ro3306_Colchicine_M	-	M	23	1736	0.01325
cell_cycle_110521	RO3306_Colch_M	-	M	18	2233	0.00806
novobiocin_031522	R_Colch_M	-	M	19	1607	0.01182
high_APH_040422	HCT_M	-	M	24	1990	0.01206
HCT_siPolQ_052422	HCT_M_sicontrl	-	M	27	1962	0.01376
HCT_ART558_052422	HCT_Colch_M	-	M	27	1606	0.01681
HCT_ART558_091522	HCT_Colch_M	-	M	25	1715	0.01458
HCT_ROG2_111622	HCT_Ro3_Colch_M_a	-	M	41	2192	0.0187
HCT_ART_NVB_102723	HCT_Ro3_Colch_M	-	M	57	3335	0.01709
cell_cycle_081721	Ro3306_0.2APH_Colchicine_M	+	M	65	1778	0.03656
cell_cycle_110521	RO3306_0.2APH_Colch_M	+	M	40	2228	0.01795
novobiocin_031522	R_0.2APH_Colch_M	+	M	60	1543	0.03889
high_APH_040422	HCT_0.2APH__M	+	M	42	1949	0.02155
HCT_siPolQ_052422	HCT_M_sicontrl_APH	+	M	54	1975	0.02734
HCT_ART558_052422	HCT_0.2APH_Colch_M	+	M	72	1728	0.04167
HCT_ART558_091522	HCT_0.2APH_Colch_M	+	M	46	1919	0.02397
HCT_ROG2_111622	HCT_0.2APH_Ro3_Colch_M_a	+	M	53	1878	0.02822
HCT_ROG2_111622	HCT_0.2APH_Ro3_Colch_M_b	+	M	93	1961	0.04742
HCT_ART_NVB_102723	HCT_0.2APH_Ro3_Colch_M	+	M	80	3399	0.02354
HCT_sync_ART_Nu7_123023a	HCT_Cntrl_sync_M_0.2APH	+	M	72	2455	0.02933
HCT_sync_ART_Nu7_123023b	HCT_Cntrl_sync_M_0.2APH	+	M	86	2726	0.03155
