# Supplementary material for: Replication stress induces POLQ-mediated structural variant formation throughout common fragile sites after entry into mitosis
Source: Nat Commun. 2024 Nov 6;15:9582. doi: 10.1038/s41467-024-53917-8 (PMC11541566; doi:10.1038/s41467-024-53917-8)
Supplement: Supplementary file 9 — Source Data [file 41467_2024_53917_MOESM9_ESM.zip › Supp_Fig4/Supp_Fig4D.txt]

project	sample	cell_cycle	..0.4uM_APH	..2uM_APH	nSvs	netCoverage	SV_frequency
lblast_011422	RO3306_G2	G2	-	-	25	2565	0.00975
lblast_011422	RO3306_0.4APH_G2	G2	+	-	40	2582	0.01549
lblast_011422	RO3306_Colch_M	M	-	-	29	2859	0.01014
lblast_011422	RO3306_Colch_0.4APH_M	M	+	-	197	2807	0.07018
lblast_011422	RO3306_Colch_2APH_M	M	-	+	21	2805	0.00749
lblast_011422	RO3306_0.4APH_Colch_2APH_M	M	+	+	188	2543	0.07393
