# Supplementary material for: Replication stress induces POLQ-mediated structural variant formation throughout common fragile sites after entry into mitosis
Source: Nat Commun. 2024 Nov 6;15:9582. doi: 10.1038/s41467-024-53917-8 (PMC11541566; doi:10.1038/s41467-024-53917-8)
Supplement: Supplementary file 9 — Source Data [file 41467_2024_53917_MOESM9_ESM.zip › Supp_Fig5/Supp_Fig5A.txt]

Breakpoint Offset (bp)	cell_line = GM12878 | cell_cycle = M	cell_line = GM12878 | cell_cycle = –	cell_line = HCT116 | cell_cycle = M	cell_line = HCT116 | cell_cycle = –	cell_line = HF1 | cell_cycle = –
-41	0	0	0	4e-04	0
-26	0	0	1e-04	0	7e-04
-15	0	0	1e-04	0	0
-14	0	0	3e-04	0	0
-12	0	0	3e-04	0	0
-11	0	0.0044	1e-04	9e-04	7e-04
-10	0	0	7e-04	9e-04	0.0014
-9	0	0	0.0026	0.0021	0.0014
-8	0.0148	0.0044	0.0036	0.003	0.0056
-7	0.0074	0.0044	0.0057	0.0072	0.0077
-6	0.0222	0.0131	0.0189	0.0128	0.0091
-5	0.0296	0.0437	0.0369	0.0294	0.0308
-4	0.1407	0.0699	0.0771	0.0651	0.0834
-3	0.1704	0.131	0.1433	0.1558	0.1549
-2	0.2593	0.2271	0.223	0.2158	0.1976
-1	0.1259	0.1004	0.117	0.1154	0.1682
0	0.0593	0.0917	0.0724	0.0813	0.1226
1	0.0296	0.0524	0.052	0.0528	0.0491
2	0.0296	0.0568	0.0423	0.0366	0.0252
3	0.0222	0.0306	0.0313	0.0302	0.0322
4	0.0074	0.0087	0.0257	0.0204	0.0133
5	0.0148	0.0131	0.0221	0.0285	0.0161
6	0.0148	0.0218	0.02	0.023	0.0084
7	0.0074	0.0044	0.0157	0.0175	0.0119
8	0.0074	0.0087	0.0133	0.0158	0.0077
9	0	0.0131	0.0097	0.0123	0.0056
10	0	0.0087	0.0093	0.0094	0.0035
11	0	0.0131	0.0056	0.0081	0.0028
12	0.0074	0.0087	0.0056	0.006	0.0021
13	0	0.0087	0.0049	0.003	0.0021
14	0.0074	0.0131	0.0054	0.006	0.0056
15	0.0074	0.0044	0.0043	0.0038	0.0049
16	0	0.0087	0.0037	0.0038	0.0042
17	0	0.0044	0.003	0.0034	7e-04
18	0.0074	0.0044	0.0017	0.0038	0.0014
19	0	0.0044	0.0029	0.0034	7e-04
20	0	0.0044	0.0026	0.0021	0.0021
21	0	0	0.0017	9e-04	0.0014
22	0	0.0044	0.001	0.0017	0.0028
23	0	0	0.0011	0.0017	0.0014
24	0	0	0.001	0.0013	7e-04
25	0	0	0.0014	0.0013	0.0021
26	0	0.0044	0.001	0.0017	0
27	0	0	0.0013	0.0021	0
28	0	0	9e-04	9e-04	0.0021
29	0	0	0.0011	0	7e-04
30	0	0	9e-04	4e-04	7e-04
31	0	0	6e-04	4e-04	0
32	0	0.0044	4e-04	0.0021	0
33	0	0	6e-04	0.0013	0
34	0	0	1e-04	4e-04	0
35	0	0	4e-04	9e-04	7e-04
36	0	0	3e-04	0	0
37	0	0	6e-04	9e-04	0
38	0	0	3e-04	4e-04	0
40	0	0	3e-04	0	0
41	0	0	4e-04	0	0
42	0	0	0	0	7e-04
44	0	0	1e-04	0	0.0014
45	0.0074	0	0	0	0
46	0	0	1e-04	0	0
47	0	0	0	9e-04	0
48	0	0	1e-04	0	0
49	0	0	1e-04	0	0
50	0	0	1e-04	0	0
52	0	0	1e-04	0	0
53	0	0	0	4e-04	0
60	0	0	1e-04	0	0
61	0	0	0	0	7e-04
65	0	0.0044	0	0	0
71	0	0	0	4e-04	0
74	0	0	1e-04	0	0
79	0	0	3e-04	0	0
89	0	0	0	0	7e-04
