# Supplementary material for: Replication stress induces POLQ-mediated structural variant formation throughout common fragile sites after entry into mitosis
Source: Nat Commun. 2024 Nov 6;15:9582. doi: 10.1038/s41467-024-53917-8 (PMC11541566; doi:10.1038/s41467-024-53917-8)
Supplement: Supplementary file 9 — Source Data [file 41467_2024_53917_MOESM9_ESM.zip › Supp_Fig5/Supp_Fig5B.txt]

Breakpoint Offset (bp)	cell_cycle = G2	cell_cycle = M	cell_cycle = S	cell_cycle = –
-41	0	0	0	2e-04
-26	0	1e-04	0	2e-04
-20	0.001	0	0	0
-15	0.001	1e-04	0	0
-14	0	3e-04	0	0
-12	0	3e-04	0	0
-11	0	1e-04	0	0.001
-10	0.003	7e-04	0.0023	0.001
-9	0.001	0.0025	0.0012	0.0017
-8	0.001	0.0038	0.0047	0.004
-7	0.006	0.0057	0.0047	0.0072
-6	0.0119	0.0189	0.0105	0.0115
-5	0.0407	0.0367	0.0363	0.0307
-4	0.0834	0.0783	0.0702	0.0719
-3	0.1351	0.1438	0.1626	0.1541
-2	0.2175	0.2237	0.1953	0.21
-1	0.1271	0.1172	0.1251	0.1333
0	0.0785	0.0722	0.0819	0.0966
1	0.0487	0.0516	0.0526	0.0514
2	0.0357	0.042	0.0316	0.0337
3	0.0278	0.0311	0.0304	0.031
4	0.0238	0.0254	0.0316	0.0172
5	0.0228	0.022	0.0234	0.0232
6	0.0218	0.0199	0.0199	0.0177
7	0.0179	0.0156	0.0058	0.0147
8	0.0169	0.0132	0.0105	0.0125
9	0.007	0.0095	0.0175	0.01
10	0.006	0.0091	0.0047	0.0072
11	0.0109	0.0055	0.0012	0.0065
12	0.002	0.0056	0.0105	0.0047
13	0.0079	0.0048	0.0058	0.003
14	0.004	0.0055	0.0023	0.0062
15	0.004	0.0043	0.007	0.0042
16	0.001	0.0036	0.0117	0.0042
17	0.007	0.0029	0.0023	0.0025
18	0.002	0.0018	0.0035	0.003
19	0.001	0.0028	0.0058	0.0025
20	0.004	0.0025	0	0.0022
21	0	0.0017	0.0023	0.001
22	0.004	0.001	0.0023	0.0022
23	0.006	0.0011	0	0.0015
24	0.004	0.001	0.0035	0.001
25	0.001	0.0014	0	0.0015
26	0.001	0.001	0.0012	0.0012
27	0	0.0013	0.0023	0.0012
28	0.001	8e-04	0	0.0012
29	0	0.0011	0.0023	2e-04
30	0.001	8e-04	0	5e-04
31	0	6e-04	0	2e-04
32	0	4e-04	0	0.0015
33	0.001	6e-04	0.0012	7e-04
34	0.001	1e-04	0.0012	2e-04
35	0	4e-04	0.0023	7e-04
36	0	3e-04	0	0
37	0	6e-04	0.0012	5e-04
38	0	3e-04	0.0012	2e-04
39	0	0	0.0012	0
40	0	3e-04	0	0
41	0	4e-04	0	0
42	0.001	0	0	2e-04
44	0	1e-04	0	5e-04
45	0	1e-04	0	0
46	0	1e-04	0	0
47	0	0	0	5e-04
48	0	1e-04	0.0012	0
49	0	1e-04	0	0
50	0	1e-04	0.0012	0
52	0	1e-04	0	0
53	0	0	0	2e-04
56	0	0	0.0012	0
60	0	1e-04	0	0
61	0	0	0	2e-04
65	0	0	0	2e-04
71	0	0	0	2e-04
74	0	1e-04	0	0
79	0	3e-04	0.0012	0
89	0	0	0	2e-04
