# Supplementary material for: Replication stress induces POLQ-mediated structural variant formation throughout common fragile sites after entry into mitosis
Source: Nat Commun. 2024 Nov 6;15:9582. doi: 10.1038/s41467-024-53917-8 (PMC11541566; doi:10.1038/s41467-024-53917-8)
Supplement: Supplementary file 9 — Source Data [file 41467_2024_53917_MOESM9_ESM.zip › Supp_Fig5/Supp_Fig5C.txt]

Breakpoint Offset (bp)	SV_type = deletion	SV_type = duplication	SV_type = inversion >50kb
-51	0	0	0.0014
-45	0	0	0.0014
-41	1e-04	0	0
-37	0	0	0.0014
-35	0	0	0.0014
-34	0	0	0.0014
-31	0	0.0019	0.0014
-27	0	0	0.0014
-26	2e-04	0.0019	0
-25	0	0	0.0028
-23	0	0	0.0014
-22	0	0	0.0057
-21	0	0	0.0028
-20	0	0	0.0028
-19	0	0.0019	0.0028
-18	0	0	0.0014
-17	0	0	0.0014
-16	0	0.0019	0
-15	1e-04	0	0.0042
-14	2e-04	0	0.0085
-13	0	0	0.0113
-12	2e-04	0.0019	0.0099
-11	4e-04	0.0019	0.0057
-10	8e-04	0.0037	0.0227
-9	0.0022	0.0056	0.0113
-8	0.0039	0.0037	0.0227
-7	0.0063	0.0056	0.0255
-6	0.0162	0.013	0.0283
-5	0.0346	0.0296	0.0326
-4	0.076	0.0556	0.0524
-3	0.1475	0.1463	0.085
-2	0.2188	0.1833	0.136
-1	0.123	0.1444	0.1176
0	0.081	0.1407	0.1459
1	0.0515	0.0333	0.0269
2	0.039	0.0296	0.0241
3	0.0311	0.0296	0.0269
4	0.0224	0.0241	0.0212
5	0.0224	0.0204	0.0113
6	0.0191	0.013	0.0127
7	0.0153	0.0204	0.0057
8	0.0129	0.013	0.017
9	0.0097	0.0093	0.017
10	0.0084	0.0037	0.0071
11	0.0058	0.0074	0.0099
12	0.0053	0.013	0.0099
13	0.0041	0.0037	0.0071
14	0.0057	0.0019	0.0042
15	0.0043	0.0037	0.0057
16	0.0039	0.0074	0.0042
17	0.0028	0.0019	0.0071
18	0.0022	0.0019	0.0057
19	0.0027	0.0019	0.0057
20	0.0024	0.0019	0
21	0.0014	0.0037	0.0014
22	0.0014	0	0.0028
23	0.0013	0.0037	0.0028
24	0.001	0	0
25	0.0014	0.0037	0.0014
26	0.0011	0	0
27	0.0013	0	0.0014
28	0.001	0	0
29	8e-04	0	0.0028
30	7e-04	0.0037	0
31	4e-04	0	0
32	8e-04	0	0.0014
33	6e-04	0	0.0014
34	2e-04	0	0.0028
35	5e-04	0	0
36	2e-04	0	0
37	5e-04	0	0
38	3e-04	0	0
40	2e-04	0	0
41	3e-04	0	0
42	1e-04	0	0
44	3e-04	0	0
45	1e-04	0	0
46	1e-04	0	0
47	2e-04	0	0
48	1e-04	0	0
49	1e-04	0	0
50	1e-04	0	0
52	1e-04	0.0019	0
53	1e-04	0	0
59	0	0	0.0014
60	1e-04	0	0
61	1e-04	0	0
65	1e-04	0	0
71	1e-04	0	0
74	1e-04	0	0
79	2e-04	0	0
89	1e-04	0	0
