# Supplementary material for: Replication stress induces POLQ-mediated structural variant formation throughout common fragile sites after entry into mitosis
Source: Nat Commun. 2024 Nov 6;15:9582. doi: 10.1038/s41467-024-53917-8 (PMC11541566; doi:10.1038/s41467-024-53917-8)
Supplement: Supplementary file 9 — Source Data [file 41467_2024_53917_MOESM9_ESM.zip › Supp_Fig5/Supp_Fig5D.txt]

Breakpoint Offset (bp)	..2uM_APH = +	..2uM_APH = –
-26	0	1e-04
-20	0.001	0
-15	0	1e-04
-14	0	3e-04
-12	0	3e-04
-11	0	1e-04
-10	0.0021	7e-04
-9	0.0021	0.0025
-8	0.0021	0.0038
-7	0.0041	0.0057
-6	0.0093	0.0189
-5	0.0331	0.0367
-4	0.0911	0.0783
-3	0.147	0.1438
-2	0.2257	0.2237
-1	0.1128	0.1172
0	0.0735	0.0722
1	0.0487	0.0516
2	0.0559	0.042
3	0.0352	0.0311
4	0.0217	0.0254
5	0.0166	0.022
6	0.0248	0.0199
7	0.0114	0.0156
8	0.0062	0.0132
9	0.0062	0.0095
10	0.0124	0.0091
11	0.0093	0.0055
12	0	0.0056
13	0.0083	0.0048
14	0.0072	0.0055
15	0.0062	0.0043
16	0.001	0.0036
17	0.0031	0.0029
18	0.0031	0.0018
19	0.001	0.0028
20	0.0031	0.0025
21	0.001	0.0017
22	0	0.001
23	0	0.0011
24	0.001	0.001
25	0.001	0.0014
26	0	0.001
27	0	0.0013
28	0.0031	8e-04
29	0.001	0.0011
30	0.001	8e-04
31	0.001	6e-04
32	0	4e-04
33	0	6e-04
34	0	1e-04
35	0	4e-04
36	0	3e-04
37	0.0031	6e-04
38	0	3e-04
40	0	3e-04
41	0	4e-04
44	0	1e-04
45	0	1e-04
46	0	1e-04
48	0	1e-04
49	0	1e-04
50	0	1e-04
52	0	1e-04
54	0.001	0
57	0.001	0
60	0	1e-04
74	0	1e-04
79	0	3e-04
