# Supplementary material for: Replication stress induces POLQ-mediated structural variant formation throughout common fragile sites after entry into mitosis
Source: Nat Commun. 2024 Nov 6;15:9582. doi: 10.1038/s41467-024-53917-8 (PMC11541566; doi:10.1038/s41467-024-53917-8)
Supplement: Supplementary file 9 — Source Data [file 41467_2024_53917_MOESM9_ESM.zip › Supp_Fig5/Supp_Fig5E.txt]

Priming Microhomology (bp)	Resolving Microhomology (bp)	# of SVs
1	1	42
1	2	31
1	3	25
1	4	8
1	5	5
1	6	3
1	7	3
2	1	39
2	2	113
2	3	70
2	4	29
2	5	9
2	6	5
2	7	2
3	1	35
3	2	82
3	3	125
3	4	69
3	5	18
3	6	10
3	7	4
3	8	3
4	1	20
4	2	35
4	3	68
4	4	32
4	5	7
4	6	4
5	1	8
5	2	13
5	3	25
5	4	5
5	5	1
5	6	3
6	1	2
6	2	3
6	3	10
6	4	3
6	5	2
6	8	1
7	1	2
7	2	1
7	3	2
7	4	1
7	5	1
8	3	2
