# Supplementary material for: Replication stress induces POLQ-mediated structural variant formation throughout common fragile sites after entry into mitosis
Source: Nat Commun. 2024 Nov 6;15:9582. doi: 10.1038/s41467-024-53917-8 (PMC11541566; doi:10.1038/s41467-024-53917-8)
Supplement: Supplementary file 9 — Source Data [file 41467_2024_53917_MOESM9_ESM.zip › Supp_Fig5/Supp_Fig5F.txt]

Insertion Size (bp)	Total Template Size (bp)	# of SVs
1	7	73
1	8	78
1	9	35
1	10	21
1	11	9
1	12	6
1	15	1
1	20	1
1	22	1
2	8	31
2	9	34
2	10	18
2	11	6
2	12	5
2	13	2
3	7	54
3	8	62
3	9	45
3	10	21
3	11	12
3	12	3
3	13	1
3	14	2
3	16	1
3	17	1
4	8	23
4	9	23
4	10	20
4	11	9
4	12	11
4	14	1
4	15	2
5	7	20
5	8	39
5	9	35
5	10	38
5	11	15
5	12	4
5	13	7
5	14	1
5	15	1
5	16	1
5	17	1
5	20	2
6	8	16
6	9	18
6	10	23
6	11	16
6	12	16
6	13	7
6	14	3
6	15	3
6	16	2
6	17	1
6	18	1
7	9	4
7	10	8
7	11	17
7	12	15
7	13	9
7	14	4
7	15	4
7	16	1
7	17	1
7	18	1
7	24	1
8	10	4
8	11	2
8	12	14
8	13	11
8	14	5
8	15	3
8	16	5
8	17	1
9	11	2
9	12	3
9	13	2
9	14	2
9	15	5
9	16	2
9	17	1
9	18	2
10	12	1
10	13	3
10	14	5
10	15	3
10	16	3
10	17	3
10	18	1
11	14	1
11	15	1
11	17	1
11	18	5
12	16	2
12	17	7
12	19	1
13	15	1
13	16	1
13	17	3
13	19	4
14	16	1
14	17	2
14	18	4
14	19	2
14	20	1
14	21	3
14	23	1
15	18	1
15	19	1
15	20	2
15	21	2
15	22	1
15	23	2
16	19	1
16	21	2
17	22	1
17	24	1
18	23	2
19	23	1
20	24	2
