# Supplementary material for: Replication stress induces POLQ-mediated structural variant formation throughout common fragile sites after entry into mitosis
Source: Nat Commun. 2024 Nov 6;15:9582. doi: 10.1038/s41467-024-53917-8 (PMC11541566; doi:10.1038/s41467-024-53917-8)
Supplement: Supplementary file 9 — Source Data [file 41467_2024_53917_MOESM9_ESM.zip › Supp_Fig8/Supp_Fig8A.txt]

templateBreakpointN	templateIsBottomStrand	templateType	startPos	endPos
1	FALSE	crossJxn	-499	-489
1	FALSE	crossJxn	-498	-490
1	FALSE	crossJxn	-480	-472
1	FALSE	crossJxn	-473	-467
1	FALSE	crossJxn	-468	-461
1	FALSE	crossJxn	-466	-459
1	FALSE	crossJxn	-465	-455
1	FALSE	crossJxn	-429	-422
1	FALSE	crossJxn	-404	-397
1	FALSE	crossJxn	-402	-396
1	FALSE	crossJxn	-379	-373
1	FALSE	crossJxn	-376	-369
1	FALSE	crossJxn	-368	-361
1	FALSE	crossJxn	-366	-359
1	FALSE	crossJxn	-364	-356
1	FALSE	crossJxn	-357	-350
1	FALSE	crossJxn	-353	-346
1	FALSE	crossJxn	-348	-341
1	FALSE	crossJxn	-346	-339
1	FALSE	crossJxn	-343	-336
1	FALSE	crossJxn	-342	-335
1	FALSE	crossJxn	-330	-323
1	FALSE	crossJxn	-329	-321
1	FALSE	crossJxn	-325	-319
1	FALSE	crossJxn	-306	-300
1	FALSE	crossJxn	-285	-277
1	FALSE	crossJxn	-281	-274
1	FALSE	crossJxn	-236	-227
1	FALSE	crossJxn	-230	-224
1	FALSE	crossJxn	-217	-210
1	FALSE	crossJxn	-211	-204
1	FALSE	crossJxn	-192	-185
1	FALSE	crossJxn	-189	-181
1	FALSE	crossJxn	-160	-154
1	FALSE	crossJxn	-147	-141
1	FALSE	crossJxn	-143	-137
1	FALSE	crossJxn	-137	-130
1	FALSE	crossJxn	-128	-122
1	FALSE	crossJxn	-110	-103
1	FALSE	crossJxn	-102	-96
1	FALSE	crossJxn	-90	-83
1	FALSE	crossJxn	-85	-76
1	FALSE	crossJxn	-62	-53
1	FALSE	crossJxn	-57	-48
1	FALSE	crossJxn	-52	-46
1	FALSE	crossJxn	-32	-21
1	FALSE	crossJxn	-28	-8
1	FALSE	crossJxn	-28	-6
1	FALSE	crossJxn	-27	-2
1	FALSE	crossJxn	-25	-8
1	FALSE	crossJxn	-25	0
1	FALSE	crossJxn	-24	-11
1	FALSE	crossJxn	-24	-9
1	FALSE	crossJxn	-24	-8
1	FALSE	crossJxn	-23	-7
1	FALSE	crossJxn	-23	-7
1	FALSE	crossJxn	-23	-6
1	FALSE	crossJxn	-23	-5
1	FALSE	crossJxn	-23	-4
1	FALSE	crossJxn	-23	-2
1	FALSE	crossJxn	-22	-15
1	FALSE	crossJxn	-22	-9
1	FALSE	crossJxn	-22	-9
1	FALSE	crossJxn	-22	-5
1	FALSE	crossJxn	-22	-4
1	FALSE	crossJxn	-21	-12
1	FALSE	crossJxn	-21	-10
1	FALSE	crossJxn	-21	-9
1	FALSE	crossJxn	-21	-5
1	FALSE	crossJxn	-21	-4
1	FALSE	crossJxn	-21	-4
1	FALSE	crossJxn	-21	-1
1	FALSE	crossJxn	-20	-12
1	FALSE	crossJxn	-20	-6
1	FALSE	crossJxn	-20	-6
1	FALSE	crossJxn	-20	-6
1	FALSE	crossJxn	-20	-4
1	FALSE	crossJxn	-20	-4
1	FALSE	crossJxn	-19	-11
1	FALSE	crossJxn	-19	-8
1	FALSE	crossJxn	-19	-8
1	FALSE	crossJxn	-19	-6
1	FALSE	crossJxn	-19	-6
1	FALSE	crossJxn	-19	-5
1	FALSE	crossJxn	-19	-4
1	FALSE	crossJxn	-19	-4
1	FALSE	crossJxn	-19	-3
1	FALSE	crossJxn	-19	-3
1	FALSE	crossJxn	-19	-2
1	FALSE	crossJxn	-19	-2
1	FALSE	crossJxn	-18	-10
1	FALSE	crossJxn	-18	-10
1	FALSE	crossJxn	-18	-9
1	FALSE	crossJxn	-18	-9
1	FALSE	crossJxn	-18	-9
1	FALSE	crossJxn	-18	-8
1	FALSE	crossJxn	-18	-8
1	FALSE	crossJxn	-18	-8
1	FALSE	crossJxn	-18	-8
1	FALSE	crossJxn	-18	-7
1	FALSE	crossJxn	-18	-6
1	FALSE	crossJxn	-18	-4
1	FALSE	crossJxn	-18	-1
1	FALSE	crossJxn	-18	-1
1	FALSE	crossJxn	-18	-1
1	FALSE	crossJxn	-17	-10
1	FALSE	crossJxn	-17	-10
1	FALSE	crossJxn	-17	-9
1	FALSE	crossJxn	-17	-9
1	FALSE	crossJxn	-17	-8
1	FALSE	crossJxn	-17	-8
1	FALSE	crossJxn	-17	-6
1	FALSE	crossJxn	-17	-6
1	FALSE	crossJxn	-17	-5
1	FALSE	crossJxn	-17	-5
1	FALSE	crossJxn	-17	-5
1	FALSE	crossJxn	-17	-5
1	FALSE	crossJxn	-17	-5
1	FALSE	crossJxn	-17	-5
1	FALSE	crossJxn	-17	-3
1	FALSE	crossJxn	-17	-2
1	FALSE	crossJxn	-17	-1
1	FALSE	crossJxn	-16	-9
1	FALSE	crossJxn	-16	-9
1	FALSE	crossJxn	-16	-9
1	FALSE	crossJxn	-16	-9
1	FALSE	crossJxn	-16	-8
1	FALSE	crossJxn	-16	-7
1	FALSE	crossJxn	-16	-7
1	FALSE	crossJxn	-16	-7
1	FALSE	crossJxn	-16	-6
1	FALSE	crossJxn	-16	-6
1	FALSE	crossJxn	-16	-6
1	FALSE	crossJxn	-16	-6
1	FALSE	crossJxn	-16	-5
1	FALSE	crossJxn	-16	-5
1	FALSE	crossJxn	-16	-5
1	FALSE	crossJxn	-16	-5
1	FALSE	crossJxn	-16	-4
1	FALSE	crossJxn	-16	-4
1	FALSE	crossJxn	-16	-3
1	FALSE	crossJxn	-16	-3
1	FALSE	crossJxn	-16	-2
1	FALSE	crossJxn	-16	0
1	FALSE	crossJxn	-15	-6
1	FALSE	crossJxn	-15	-6
1	FALSE	crossJxn	-15	-6
1	FALSE	crossJxn	-15	-6
1	FALSE	crossJxn	-15	-6
1	FALSE	crossJxn	-15	-4
1	FALSE	crossJxn	-15	-4
1	FALSE	crossJxn	-15	-4
1	FALSE	crossJxn	-15	-3
1	FALSE	crossJxn	-15	-1
1	FALSE	crossJxn	-15	0
1	FALSE	crossJxn	-14	-7
1	FALSE	crossJxn	-14	-6
1	FALSE	crossJxn	-14	-6
1	FALSE	crossJxn	-14	-5
1	FALSE	crossJxn	-14	-5
1	FALSE	crossJxn	-14	-5
1	FALSE	crossJxn	-14	-4
1	FALSE	crossJxn	-14	-3
1	FALSE	crossJxn	-14	-3
1	FALSE	crossJxn	-14	0
1	FALSE	crossJxn	-14	0
1	FALSE	crossJxn	-13	-6
1	FALSE	crossJxn	-13	-6
1	FALSE	crossJxn	-13	-6
1	FALSE	crossJxn	-13	-6
1	FALSE	crossJxn	-13	-5
1	FALSE	crossJxn	-13	-5
1	FALSE	crossJxn	-13	-5
1	FALSE	crossJxn	-13	-4
1	FALSE	crossJxn	-13	-3
1	FALSE	crossJxn	-13	-2
1	FALSE	crossJxn	-13	-1
1	FALSE	crossJxn	-12	-3
1	FALSE	crossJxn	-12	-3
1	FALSE	crossJxn	-12	-2
1	FALSE	crossJxn	-12	-1
1	FALSE	crossJxn	-11	-5
1	FALSE	crossJxn	-11	-4
1	FALSE	crossJxn	-11	-1
1	FALSE	crossJxn	-11	0
1	FALSE	crossJxn	-10	-4
1	FALSE	crossJxn	-10	-3
1	FALSE	crossJxn	-10	-3
1	FALSE	crossJxn	-10	-2
1	FALSE	crossJxn	-10	-2
1	FALSE	crossJxn	-10	-1
1	FALSE	crossJxn	-10	-1
1	FALSE	crossJxn	-9	-2
1	FALSE	crossJxn	-9	-2
1	FALSE	crossJxn	-9	-2
1	FALSE	crossJxn	-9	-2
1	FALSE	crossJxn	-9	-2
1	FALSE	crossJxn	-9	-1
1	FALSE	crossJxn	-9	0
1	FALSE	crossJxn	-9	0
1	FALSE	crossJxn	-8	-1
1	FALSE	crossJxn	-8	0
1	FALSE	crossJxn	-7	0
1	FALSE	other	1	8
1	FALSE	other	6	13
1	FALSE	other	7	14
1	FALSE	other	10	33
1	FALSE	other	14	21
1	FALSE	other	21	32
1	FALSE	other	23	48
1	FALSE	other	26	32
1	FALSE	other	45	51
1	FALSE	other	46	54
1	FALSE	other	98	110
1	FALSE	other	100	107
1	FALSE	other	109	116
1	FALSE	other	112	120
1	FALSE	other	131	137
1	FALSE	other	133	144
1	FALSE	other	140	148
1	FALSE	other	156	163
1	FALSE	other	156	180
1	FALSE	other	157	163
1	FALSE	other	159	166
1	FALSE	other	164	170
1	FALSE	other	169	176
1	FALSE	other	170	182
1	FALSE	other	179	186
1	FALSE	other	181	187
1	FALSE	other	183	191
1	FALSE	other	189	195
1	FALSE	other	192	203
1	FALSE	other	202	209
1	FALSE	other	202	211
1	FALSE	other	208	214
1	FALSE	other	223	229
1	FALSE	other	225	232
1	FALSE	other	231	238
1	FALSE	other	238	245
1	FALSE	other	243	249
1	FALSE	other	244	250
1	FALSE	other	252	261
1	FALSE	other	253	261
1	FALSE	other	259	266
1	FALSE	other	263	274
1	FALSE	other	270	280
1	FALSE	other	277	283
1	FALSE	other	302	310
1	FALSE	other	310	317
1	FALSE	other	332	340
1	FALSE	other	360	372
1	FALSE	other	419	426
1	FALSE	other	424	431
1	FALSE	other	428	436
1	FALSE	other	438	444
1	FALSE	other	452	458
1	FALSE	other	455	462
1	FALSE	other	457	463
1	FALSE	other	463	472
1	FALSE	other	474	483
1	FALSE	other	494	500
1	FALSE	slippage	-17	1
1	FALSE	slippage	-16	4
1	FALSE	slippage	-16	7
1	FALSE	slippage	-14	4
1	FALSE	slippage	-14	6
1	FALSE	slippage	-14	6
1	FALSE	slippage	-14	8
1	FALSE	slippage	-13	1
1	FALSE	slippage	-13	4
1	FALSE	slippage	-12	3
1	FALSE	slippage	-11	2
1	FALSE	slippage	-11	4
1	FALSE	slippage	-11	11
1	FALSE	slippage	-10	7
1	FALSE	slippage	-7	8
1	FALSE	slippage	-5	2
1	FALSE	slippage	-2	8
1	TRUE	foldback	-497	-490
1	TRUE	foldback	-495	-488
1	TRUE	foldback	-489	-482
1	TRUE	foldback	-484	-478
1	TRUE	foldback	-465	-458
1	TRUE	foldback	-462	-453
1	TRUE	foldback	-458	-450
1	TRUE	foldback	-451	-444
1	TRUE	foldback	-441	-435
1	TRUE	foldback	-435	-429
1	TRUE	foldback	-416	-407
1	TRUE	foldback	-415	-407
1	TRUE	foldback	-413	-404
1	TRUE	foldback	-404	-398
1	TRUE	foldback	-399	-393
1	TRUE	foldback	-370	-364
1	TRUE	foldback	-348	-342
1	TRUE	foldback	-333	-326
1	TRUE	foldback	-322	-314
1	TRUE	foldback	-321	-313
1	TRUE	foldback	-308	-301
1	TRUE	foldback	-299	-291
1	TRUE	foldback	-288	-280
1	TRUE	foldback	-272	-266
1	TRUE	foldback	-269	-261
1	TRUE	foldback	-258	-252
1	TRUE	foldback	-247	-241
1	TRUE	foldback	-235	-225
1	TRUE	foldback	-202	-195
1	TRUE	foldback	-199	-193
1	TRUE	foldback	-172	-165
1	TRUE	foldback	-159	-151
1	TRUE	foldback	-140	-133
1	TRUE	foldback	-132	-124
1	TRUE	foldback	-126	-117
1	TRUE	foldback	-109	-103
1	TRUE	foldback	-85	-76
1	TRUE	foldback	-79	-72
1	TRUE	foldback	-76	-69
1	TRUE	foldback	-74	-65
1	TRUE	foldback	-67	-61
1	TRUE	foldback	-62	-51
1	TRUE	foldback	-60	-49
1	TRUE	foldback	-49	-41
1	TRUE	foldback	-47	-38
1	TRUE	foldback	-37	-31
1	TRUE	foldback	-32	-25
1	TRUE	foldback	-31	-21
1	TRUE	foldback	-26	-19
1	TRUE	foldback	-26	-16
1	TRUE	foldback	-26	-13
1	TRUE	foldback	-25	-18
1	TRUE	foldback	-25	-11
1	TRUE	foldback	-24	-14
1	TRUE	foldback	-23	-17
1	TRUE	foldback	-23	-15
1	TRUE	foldback	-23	-14
1	TRUE	foldback	-23	-12
1	TRUE	foldback	-23	-9
1	TRUE	foldback	-23	-9
1	TRUE	foldback	-22	-10
1	TRUE	foldback	-22	-7
1	TRUE	foldback	-21	-15
1	TRUE	foldback	-21	-12
1	TRUE	foldback	-21	-10
1	TRUE	foldback	-21	-10
1	TRUE	foldback	-20	-13
1	TRUE	foldback	-20	-13
1	TRUE	foldback	-20	-13
1	TRUE	foldback	-20	-12
1	TRUE	foldback	-20	-11
1	TRUE	foldback	-20	-11
1	TRUE	foldback	-20	-11
1	TRUE	foldback	-20	-10
1	TRUE	foldback	-20	-10
1	TRUE	foldback	-20	-10
1	TRUE	foldback	-20	-9
1	TRUE	foldback	-19	-13
1	TRUE	foldback	-19	-12
1	TRUE	foldback	-19	-11
1	TRUE	foldback	-19	-11
1	TRUE	foldback	-19	-11
1	TRUE	foldback	-19	-10
1	TRUE	foldback	-19	-10
1	TRUE	foldback	-19	-10
1	TRUE	foldback	-19	-10
1	TRUE	foldback	-19	-9
1	TRUE	foldback	-19	-9
1	TRUE	foldback	-19	-8
1	TRUE	foldback	-19	-7
1	TRUE	foldback	-18	-12
1	TRUE	foldback	-18	-11
1	TRUE	foldback	-18	-10
1	TRUE	foldback	-18	-10
1	TRUE	foldback	-18	-10
1	TRUE	foldback	-18	-10
1	TRUE	foldback	-18	-9
1	TRUE	foldback	-18	-9
1	TRUE	foldback	-18	-8
1	TRUE	foldback	-18	-8
1	TRUE	foldback	-18	-8
1	TRUE	foldback	-18	-8
1	TRUE	foldback	-18	-7
1	TRUE	foldback	-18	-7
1	TRUE	foldback	-18	-7
1	TRUE	foldback	-17	-10
1	TRUE	foldback	-17	-9
1	TRUE	foldback	-17	-9
1	TRUE	foldback	-17	-8
1	TRUE	foldback	-17	-8
1	TRUE	foldback	-17	-8
1	TRUE	foldback	-17	-7
1	TRUE	foldback	-17	-7
1	TRUE	foldback	-17	-7
1	TRUE	foldback	-17	-7
1	TRUE	foldback	-17	-6
1	TRUE	foldback	-17	-6
1	TRUE	foldback	-17	-6
1	TRUE	foldback	-17	-5
1	TRUE	foldback	-16	-10
1	TRUE	foldback	-16	-10
1	TRUE	foldback	-16	-9
1	TRUE	foldback	-16	-9
1	TRUE	foldback	-16	-9
1	TRUE	foldback	-16	-9
1	TRUE	foldback	-16	-9
1	TRUE	foldback	-16	-9
1	TRUE	foldback	-16	-9
1	TRUE	foldback	-16	-9
1	TRUE	foldback	-16	-8
1	TRUE	foldback	-16	-8
1	TRUE	foldback	-16	-8
1	TRUE	foldback	-16	-8
1	TRUE	foldback	-16	-8
1	TRUE	foldback	-16	-8
1	TRUE	foldback	-16	-8
1	TRUE	foldback	-16	-8
1	TRUE	foldback	-16	-8
1	TRUE	foldback	-16	-8
1	TRUE	foldback	-16	-8
1	TRUE	foldback	-16	-8
1	TRUE	foldback	-16	-7
1	TRUE	foldback	-16	-7
1	TRUE	foldback	-16	-7
1	TRUE	foldback	-16	-7
1	TRUE	foldback	-16	-7
1	TRUE	foldback	-16	-7
1	TRUE	foldback	-16	-7
1	TRUE	foldback	-16	-7
1	TRUE	foldback	-16	-6
1	TRUE	foldback	-16	-6
1	TRUE	foldback	-16	-6
1	TRUE	foldback	-16	-5
1	TRUE	foldback	-16	-4
1	TRUE	foldback	-15	-9
1	TRUE	foldback	-15	-9
1	TRUE	foldback	-15	-8
1	TRUE	foldback	-15	-8
1	TRUE	foldback	-15	-8
1	TRUE	foldback	-15	-8
1	TRUE	foldback	-15	-8
1	TRUE	foldback	-15	-7
1	TRUE	foldback	-15	-7
1	TRUE	foldback	-15	-7
1	TRUE	foldback	-15	-6
1	TRUE	foldback	-15	-6
1	TRUE	foldback	-15	-6
1	TRUE	foldback	-15	-6
1	TRUE	foldback	-15	-6
1	TRUE	foldback	-15	-5
1	TRUE	foldback	-15	-5
1	TRUE	foldback	-14	-8
1	TRUE	foldback	-14	-7
1	TRUE	foldback	-14	-7
1	TRUE	foldback	-14	-7
1	TRUE	foldback	-14	-7
1	TRUE	foldback	-14	-7
1	TRUE	foldback	-14	-6
1	TRUE	foldback	-14	-6
1	TRUE	foldback	-14	-6
1	TRUE	foldback	-14	-6
1	TRUE	foldback	-14	-6
1	TRUE	foldback	-14	-6
1	TRUE	foldback	-14	-6
1	TRUE	foldback	-14	-6
1	TRUE	foldback	-14	-5
1	TRUE	foldback	-14	-5
1	TRUE	foldback	-14	-4
1	TRUE	foldback	-13	-7
1	TRUE	foldback	-13	-7
1	TRUE	foldback	-13	-6
1	TRUE	foldback	-13	-6
1	TRUE	foldback	-13	-6
1	TRUE	foldback	-13	-6
1	TRUE	foldback	-13	-6
1	TRUE	foldback	-13	-5
1	TRUE	foldback	-13	-5
1	TRUE	foldback	-13	-5
1	TRUE	foldback	-13	-5
1	TRUE	foldback	-13	-5
1	TRUE	foldback	-12	-6
1	TRUE	foldback	-12	-6
1	TRUE	foldback	-12	-6
1	TRUE	foldback	-12	-5
1	TRUE	foldback	-12	-5
1	TRUE	foldback	-12	-5
1	TRUE	foldback	-12	-5
1	TRUE	foldback	-12	-4
1	TRUE	foldback	-12	-2
1	TRUE	palindrome	-19	0
1	TRUE	palindrome	-16	0
1	TRUE	palindrome	-16	0
1	TRUE	palindrome	-16	0
1	TRUE	palindrome	-15	0
1	TRUE	palindrome	-13	0
1	TRUE	palindrome	-10	0
1	TRUE	palindrome	-8	0
1	TRUE	strandSwitch	0	7
1	TRUE	strandSwitch	0	8
1	TRUE	strandSwitch	6	12
1	TRUE	strandSwitch	29	35
1	TRUE	strandSwitch	36	45
1	TRUE	strandSwitch	39	46
1	TRUE	strandSwitch	48	55
1	TRUE	strandSwitch	53	59
1	TRUE	strandSwitch	85	93
1	TRUE	strandSwitch	87	94
1	TRUE	strandSwitch	104	110
1	TRUE	strandSwitch	106	112
1	TRUE	strandSwitch	126	133
1	TRUE	strandSwitch	128	135
1	TRUE	strandSwitch	151	158
1	TRUE	strandSwitch	152	160
1	TRUE	strandSwitch	172	179
1	TRUE	strandSwitch	199	206
1	TRUE	strandSwitch	209	218
1	TRUE	strandSwitch	225	234
1	TRUE	strandSwitch	238	246
1	TRUE	strandSwitch	264	271
1	TRUE	strandSwitch	275	281
1	TRUE	strandSwitch	349	356
1	TRUE	strandSwitch	371	379
1	TRUE	strandSwitch	387	394
1	TRUE	strandSwitch	389	395
1	TRUE	strandSwitch	393	399
1	TRUE	strandSwitch	394	403
1	TRUE	strandSwitch	406	412
1	TRUE	strandSwitch	408	415
1	TRUE	strandSwitch	418	424
1	TRUE	strandSwitch	426	433
1	TRUE	strandSwitch	426	433
1	TRUE	strandSwitch	432	439
1	TRUE	strandSwitch	444	451
1	TRUE	strandSwitch	447	453
1	TRUE	strandSwitch	450	458
1	TRUE	strandSwitch	461	467
1	TRUE	strandSwitch	466	475
1	TRUE	strandSwitch	466	479
1	TRUE	strandSwitch	477	484
1	TRUE	strandSwitch	477	484
2	FALSE	crossJxn	0	8
2	FALSE	crossJxn	0	8
2	FALSE	crossJxn	0	8
2	FALSE	crossJxn	0	9
2	FALSE	crossJxn	0	9
2	FALSE	crossJxn	0	10
2	FALSE	crossJxn	0	10
2	FALSE	crossJxn	0	10
2	FALSE	crossJxn	0	11
2	FALSE	crossJxn	0	12
2	FALSE	crossJxn	0	13
2	FALSE	crossJxn	0	15
2	FALSE	crossJxn	1	7
2	FALSE	crossJxn	1	9
2	FALSE	crossJxn	1	9
2	FALSE	crossJxn	1	9
2	FALSE	crossJxn	1	10
2	FALSE	crossJxn	1	10
2	FALSE	crossJxn	1	10
2	FALSE	crossJxn	1	10
2	FALSE	crossJxn	1	11
2	FALSE	crossJxn	1	11
2	FALSE	crossJxn	1	11
2	FALSE	crossJxn	1	11
2	FALSE	crossJxn	1	13
2	FALSE	crossJxn	1	14
2	FALSE	crossJxn	1	15
2	FALSE	crossJxn	1	15
2	FALSE	crossJxn	1	17
2	FALSE	crossJxn	1	19
2	FALSE	crossJxn	1	20
2	FALSE	crossJxn	1	21
2	FALSE	crossJxn	1	21
2	FALSE	crossJxn	2	8
2	FALSE	crossJxn	2	9
2	FALSE	crossJxn	2	10
2	FALSE	crossJxn	2	10
2	FALSE	crossJxn	2	12
2	FALSE	crossJxn	2	12
2	FALSE	crossJxn	2	12
2	FALSE	crossJxn	2	12
2	FALSE	crossJxn	2	13
2	FALSE	crossJxn	2	13
2	FALSE	crossJxn	2	14
2	FALSE	crossJxn	2	15
2	FALSE	crossJxn	2	16
2	FALSE	crossJxn	2	18
2	FALSE	crossJxn	2	19
2	FALSE	crossJxn	3	10
2	FALSE	crossJxn	3	10
2	FALSE	crossJxn	3	11
2	FALSE	crossJxn	3	11
2	FALSE	crossJxn	3	12
2	FALSE	crossJxn	3	12
2	FALSE	crossJxn	3	12
2	FALSE	crossJxn	3	13
2	FALSE	crossJxn	3	14
2	FALSE	crossJxn	3	14
2	FALSE	crossJxn	3	14
2	FALSE	crossJxn	3	14
2	FALSE	crossJxn	3	14
2	FALSE	crossJxn	3	14
2	FALSE	crossJxn	3	14
2	FALSE	crossJxn	3	15
2	FALSE	crossJxn	3	15
2	FALSE	crossJxn	3	15
2	FALSE	crossJxn	3	15
2	FALSE	crossJxn	3	18
2	FALSE	crossJxn	3	19
2	FALSE	crossJxn	3	25
2	FALSE	crossJxn	4	10
2	FALSE	crossJxn	4	10
2	FALSE	crossJxn	4	11
2	FALSE	crossJxn	4	11
2	FALSE	crossJxn	4	12
2	FALSE	crossJxn	4	12
2	FALSE	crossJxn	4	12
2	FALSE	crossJxn	4	12
2	FALSE	crossJxn	4	12
2	FALSE	crossJxn	4	12
2	FALSE	crossJxn	4	13
2	FALSE	crossJxn	4	13
2	FALSE	crossJxn	4	13
2	FALSE	crossJxn	4	13
2	FALSE	crossJxn	4	13
2	FALSE	crossJxn	4	15
2	FALSE	crossJxn	4	15
2	FALSE	crossJxn	4	16
2	FALSE	crossJxn	4	16
2	FALSE	crossJxn	4	20
2	FALSE	crossJxn	4	21
2	FALSE	crossJxn	4	28
2	FALSE	crossJxn	5	12
2	FALSE	crossJxn	5	12
2	FALSE	crossJxn	5	12
2	FALSE	crossJxn	5	12
2	FALSE	crossJxn	5	13
2	FALSE	crossJxn	5	13
2	FALSE	crossJxn	5	14
2	FALSE	crossJxn	5	14
2	FALSE	crossJxn	5	14
2	FALSE	crossJxn	5	14
2	FALSE	crossJxn	5	14
2	FALSE	crossJxn	5	14
2	FALSE	crossJxn	5	14
2	FALSE	crossJxn	5	15
2	FALSE	crossJxn	5	15
2	FALSE	crossJxn	5	16
2	FALSE	crossJxn	5	18
2	FALSE	crossJxn	5	18
2	FALSE	crossJxn	5	19
2	FALSE	crossJxn	5	23
2	FALSE	crossJxn	5	24
2	FALSE	crossJxn	6	12
2	FALSE	crossJxn	6	13
2	FALSE	crossJxn	6	13
2	FALSE	crossJxn	6	14
2	FALSE	crossJxn	6	14
2	FALSE	crossJxn	6	14
2	FALSE	crossJxn	6	15
2	FALSE	crossJxn	6	15
2	FALSE	crossJxn	6	15
2	FALSE	crossJxn	6	15
2	FALSE	crossJxn	6	16
2	FALSE	crossJxn	6	16
2	FALSE	crossJxn	6	16
2	FALSE	crossJxn	6	16
2	FALSE	crossJxn	6	17
2	FALSE	crossJxn	6	17
2	FALSE	crossJxn	6	17
2	FALSE	crossJxn	6	17
2	FALSE	crossJxn	6	18
2	FALSE	crossJxn	6	18
2	FALSE	crossJxn	6	18
2	FALSE	crossJxn	6	24
2	FALSE	crossJxn	6	27
2	FALSE	crossJxn	7	13
2	FALSE	crossJxn	7	14
2	FALSE	crossJxn	7	14
2	FALSE	crossJxn	7	15
2	FALSE	crossJxn	7	15
2	FALSE	crossJxn	7	16
2	FALSE	crossJxn	7	16
2	FALSE	crossJxn	7	18
2	FALSE	crossJxn	7	19
2	FALSE	crossJxn	7	22
2	FALSE	crossJxn	8	15
2	FALSE	crossJxn	8	16
2	FALSE	crossJxn	8	17
2	FALSE	crossJxn	8	17
2	FALSE	crossJxn	8	17
2	FALSE	crossJxn	8	21
2	FALSE	crossJxn	8	24
2	FALSE	crossJxn	9	15
2	FALSE	crossJxn	9	16
2	FALSE	crossJxn	9	18
2	FALSE	crossJxn	9	18
2	FALSE	crossJxn	9	19
2	FALSE	crossJxn	9	21
2	FALSE	crossJxn	9	22
2	FALSE	crossJxn	9	25
2	FALSE	crossJxn	10	18
2	FALSE	crossJxn	10	18
2	FALSE	crossJxn	10	19
2	FALSE	crossJxn	10	19
2	FALSE	crossJxn	11	17
2	FALSE	crossJxn	11	18
2	FALSE	crossJxn	11	18
2	FALSE	crossJxn	11	25
2	FALSE	crossJxn	12	19
2	FALSE	crossJxn	12	21
2	FALSE	crossJxn	12	23
2	FALSE	crossJxn	13	20
2	FALSE	crossJxn	13	23
2	FALSE	crossJxn	14	22
2	FALSE	crossJxn	14	22
2	FALSE	crossJxn	14	24
2	FALSE	crossJxn	14	26
2	FALSE	crossJxn	15	23
2	FALSE	crossJxn	17	39
2	FALSE	crossJxn	20	27
2	FALSE	crossJxn	22	28
2	FALSE	crossJxn	26	33
2	FALSE	crossJxn	37	43
2	FALSE	crossJxn	62	69
2	FALSE	crossJxn	67	75
2	FALSE	crossJxn	77	85
2	FALSE	crossJxn	85	91
2	FALSE	crossJxn	90	96
2	FALSE	crossJxn	93	100
2	FALSE	crossJxn	102	112
2	FALSE	crossJxn	109	115
2	FALSE	crossJxn	115	123
2	FALSE	crossJxn	124	131
2	FALSE	crossJxn	126	133
2	FALSE	crossJxn	128	136
2	FALSE	crossJxn	152	159
2	FALSE	crossJxn	161	172
2	FALSE	crossJxn	164	171
2	FALSE	crossJxn	176	184
2	FALSE	crossJxn	198	206
2	FALSE	crossJxn	218	225
2	FALSE	crossJxn	233	240
2	FALSE	crossJxn	235	244
2	FALSE	crossJxn	236	243
2	FALSE	crossJxn	240	246
2	FALSE	crossJxn	250	257
2	FALSE	crossJxn	267	273
2	FALSE	crossJxn	286	294
2	FALSE	crossJxn	300	310
2	FALSE	crossJxn	302	308
2	FALSE	crossJxn	309	316
2	FALSE	crossJxn	316	322
2	FALSE	crossJxn	338	345
2	FALSE	crossJxn	366	374
2	FALSE	crossJxn	371	378
2	FALSE	crossJxn	372	378
2	FALSE	crossJxn	386	392
2	FALSE	crossJxn	387	396
2	FALSE	crossJxn	396	403
2	FALSE	crossJxn	417	424
2	FALSE	crossJxn	422	428
2	FALSE	crossJxn	424	435
2	FALSE	crossJxn	440	447
2	FALSE	crossJxn	441	448
2	FALSE	crossJxn	444	451
2	FALSE	crossJxn	452	464
2	FALSE	crossJxn	461	467
2	FALSE	crossJxn	462	469
2	FALSE	crossJxn	470	477
2	FALSE	crossJxn	475	481
2	FALSE	crossJxn	478	484
2	FALSE	other	-500	-493
2	FALSE	other	-491	-485
2	FALSE	other	-474	-465
2	FALSE	other	-473	-448
2	FALSE	other	-462	-456
2	FALSE	other	-457	-449
2	FALSE	other	-445	-439
2	FALSE	other	-412	-406
2	FALSE	other	-387	-379
2	FALSE	other	-373	-365
2	FALSE	other	-372	-365
2	FALSE	other	-352	-345
2	FALSE	other	-347	-338
2	FALSE	other	-327	-321
2	FALSE	other	-285	-279
2	FALSE	other	-272	-266
2	FALSE	other	-228	-220
2	FALSE	other	-198	-189
2	FALSE	other	-196	-190
2	FALSE	other	-195	-185
2	FALSE	other	-189	-182
2	FALSE	other	-165	-157
2	FALSE	other	-160	-154
2	FALSE	other	-159	-148
2	FALSE	other	-155	-148
2	FALSE	other	-153	-144
2	FALSE	other	-148	-142
2	FALSE	other	-145	-139
2	FALSE	other	-109	-102
2	FALSE	other	-107	-100
2	FALSE	other	-105	-99
2	FALSE	other	-88	-80
2	FALSE	other	-79	-62
2	FALSE	other	-70	-62
2	FALSE	other	-65	-58
2	FALSE	other	-48	-39
2	FALSE	other	-41	-34
2	FALSE	other	-26	-13
2	FALSE	other	-23	-11
2	FALSE	other	-17	-10
2	FALSE	slippage	-36	6
2	FALSE	slippage	-13	11
2	FALSE	slippage	-11	11
2	FALSE	slippage	-11	12
2	FALSE	slippage	-11	12
2	FALSE	slippage	-10	2
2	FALSE	slippage	-10	4
2	FALSE	slippage	-9	0
2	FALSE	slippage	-8	11
2	FALSE	slippage	-7	14
2	FALSE	slippage	-6	12
2	FALSE	slippage	-5	8
2	FALSE	slippage	-5	11
2	FALSE	slippage	-5	19
2	FALSE	slippage	-4	3
2	FALSE	slippage	-4	8
2	FALSE	slippage	-3	12
2	FALSE	slippage	-2	7
2	FALSE	slippage	-2	12
2	FALSE	slippage	-2	12
2	FALSE	slippage	-2	13
2	FALSE	slippage	-1	6
2	FALSE	slippage	-1	14
2	FALSE	slippage	-1	17
2	TRUE	foldback	2	12
2	TRUE	foldback	2	13
2	TRUE	foldback	3	10
2	TRUE	foldback	3	13
2	TRUE	foldback	3	14
2	TRUE	foldback	4	12
2	TRUE	foldback	4	13
2	TRUE	foldback	4	14
2	TRUE	foldback	4	15
2	TRUE	foldback	4	19
2	TRUE	foldback	5	11
2	TRUE	foldback	5	12
2	TRUE	foldback	5	12
2	TRUE	foldback	5	12
2	TRUE	foldback	5	13
2	TRUE	foldback	5	13
2	TRUE	foldback	5	13
2	TRUE	foldback	5	13
2	TRUE	foldback	5	14
2	TRUE	foldback	5	14
2	TRUE	foldback	5	14
2	TRUE	foldback	5	14
2	TRUE	foldback	5	14
2	TRUE	foldback	5	15
2	TRUE	foldback	5	16
2	TRUE	foldback	6	12
2	TRUE	foldback	6	13
2	TRUE	foldback	6	13
2	TRUE	foldback	6	13
2	TRUE	foldback	6	14
2	TRUE	foldback	6	14
2	TRUE	foldback	6	14
2	TRUE	foldback	6	14
2	TRUE	foldback	6	14
2	TRUE	foldback	6	14
2	TRUE	foldback	6	14
2	TRUE	foldback	6	14
2	TRUE	foldback	6	14
2	TRUE	foldback	6	15
2	TRUE	foldback	6	15
2	TRUE	foldback	6	15
2	TRUE	foldback	6	15
2	TRUE	foldback	6	15
2	TRUE	foldback	6	16
2	TRUE	foldback	6	16
2	TRUE	foldback	6	17
2	TRUE	foldback	6	17
2	TRUE	foldback	6	17
2	TRUE	foldback	6	18
2	TRUE	foldback	6	19
2	TRUE	foldback	7	13
2	TRUE	foldback	7	14
2	TRUE	foldback	7	14
2	TRUE	foldback	7	14
2	TRUE	foldback	7	14
2	TRUE	foldback	7	14
2	TRUE	foldback	7	14
2	TRUE	foldback	7	15
2	TRUE	foldback	7	15
2	TRUE	foldback	7	15
2	TRUE	foldback	7	15
2	TRUE	foldback	7	16
2	TRUE	foldback	7	16
2	TRUE	foldback	7	16
2	TRUE	foldback	7	16
2	TRUE	foldback	7	16
2	TRUE	foldback	7	17
2	TRUE	foldback	7	18
2	TRUE	foldback	7	18
2	TRUE	foldback	7	18
2	TRUE	foldback	7	18
2	TRUE	foldback	7	18
2	TRUE	foldback	7	18
2	TRUE	foldback	8	14
2	TRUE	foldback	8	15
2	TRUE	foldback	8	15
2	TRUE	foldback	8	15
2	TRUE	foldback	8	15
2	TRUE	foldback	8	16
2	TRUE	foldback	8	16
2	TRUE	foldback	8	16
2	TRUE	foldback	8	17
2	TRUE	foldback	8	17
2	TRUE	foldback	8	18
2	TRUE	foldback	8	18
2	TRUE	foldback	8	19
2	TRUE	foldback	8	19
2	TRUE	foldback	8	19
2	TRUE	foldback	8	20
2	TRUE	foldback	8	23
2	TRUE	foldback	9	15
2	TRUE	foldback	9	15
2	TRUE	foldback	9	15
2	TRUE	foldback	9	16
2	TRUE	foldback	9	16
2	TRUE	foldback	9	16
2	TRUE	foldback	9	16
2	TRUE	foldback	9	17
2	TRUE	foldback	9	17
2	TRUE	foldback	9	17
2	TRUE	foldback	9	17
2	TRUE	foldback	9	17
2	TRUE	foldback	9	18
2	TRUE	foldback	9	18
2	TRUE	foldback	9	18
2	TRUE	foldback	9	18
2	TRUE	foldback	9	19
2	TRUE	foldback	9	19
2	TRUE	foldback	9	19
2	TRUE	foldback	9	19
2	TRUE	foldback	9	21
2	TRUE	foldback	10	17
2	TRUE	foldback	10	17
2	TRUE	foldback	10	17
2	TRUE	foldback	10	17
2	TRUE	foldback	10	17
2	TRUE	foldback	10	17
2	TRUE	foldback	10	17
2	TRUE	foldback	10	18
2	TRUE	foldback	10	18
2	TRUE	foldback	10	18
2	TRUE	foldback	10	18
2	TRUE	foldback	10	19
2	TRUE	foldback	10	19
2	TRUE	foldback	10	20
2	TRUE	foldback	10	20
2	TRUE	foldback	10	21
2	TRUE	foldback	10	26
2	TRUE	foldback	11	17
2	TRUE	foldback	11	17
2	TRUE	foldback	11	18
2	TRUE	foldback	11	18
2	TRUE	foldback	11	19
2	TRUE	foldback	11	19
2	TRUE	foldback	11	19
2	TRUE	foldback	11	19
2	TRUE	foldback	11	20
2	TRUE	foldback	11	20
2	TRUE	foldback	11	21
2	TRUE	foldback	11	21
2	TRUE	foldback	11	21
2	TRUE	foldback	12	19
2	TRUE	foldback	12	19
2	TRUE	foldback	12	19
2	TRUE	foldback	12	19
2	TRUE	foldback	12	21
2	TRUE	foldback	12	22
2	TRUE	foldback	13	21
2	TRUE	foldback	13	21
2	TRUE	foldback	13	24
2	TRUE	foldback	14	20
2	TRUE	foldback	14	21
2	TRUE	foldback	14	22
2	TRUE	foldback	14	22
2	TRUE	foldback	14	24
2	TRUE	foldback	15	21
2	TRUE	foldback	16	25
2	TRUE	foldback	17	24
2	TRUE	foldback	18	25
2	TRUE	foldback	25	31
2	TRUE	foldback	34	41
2	TRUE	foldback	43	56
2	TRUE	foldback	64	72
2	TRUE	foldback	77	83
2	TRUE	foldback	79	87
2	TRUE	foldback	103	111
2	TRUE	foldback	114	122
2	TRUE	foldback	122	131
2	TRUE	foldback	146	153
2	TRUE	foldback	162	168
2	TRUE	foldback	166	172
2	TRUE	foldback	177	184
2	TRUE	foldback	181	187
2	TRUE	foldback	188	196
2	TRUE	foldback	190	199
2	TRUE	foldback	200	206
2	TRUE	foldback	218	225
2	TRUE	foldback	248	254
2	TRUE	foldback	249	258
2	TRUE	foldback	253	259
2	TRUE	foldback	253	260
2	TRUE	foldback	276	282
2	TRUE	foldback	305	312
2	TRUE	foldback	306	312
2	TRUE	foldback	312	319
2	TRUE	foldback	327	335
2	TRUE	foldback	329	338
2	TRUE	foldback	336	345
2	TRUE	foldback	339	345
2	TRUE	foldback	345	352
2	TRUE	foldback	351	358
2	TRUE	foldback	369	375
2	TRUE	foldback	371	378
2	TRUE	foldback	373	382
2	TRUE	foldback	380	386
2	TRUE	foldback	388	396
2	TRUE	foldback	405	413
2	TRUE	foldback	416	422
2	TRUE	foldback	443	452
2	TRUE	foldback	467	473
2	TRUE	foldback	477	484
2	TRUE	foldback	481	489
2	TRUE	foldback	485	494
2	TRUE	palindrome	0	10
2	TRUE	palindrome	0	11
2	TRUE	palindrome	0	13
2	TRUE	palindrome	0	16
2	TRUE	palindrome	0	19
2	TRUE	strandSwitch	-500	-486
2	TRUE	strandSwitch	-498	-492
2	TRUE	strandSwitch	-497	-489
2	TRUE	strandSwitch	-497	-484
2	TRUE	strandSwitch	-497	-482
2	TRUE	strandSwitch	-489	-483
2	TRUE	strandSwitch	-488	-482
2	TRUE	strandSwitch	-485	-478
2	TRUE	strandSwitch	-480	-473
2	TRUE	strandSwitch	-476	-468
2	TRUE	strandSwitch	-447	-441
2	TRUE	strandSwitch	-443	-435
2	TRUE	strandSwitch	-435	-423
2	TRUE	strandSwitch	-427	-420
2	TRUE	strandSwitch	-423	-415
2	TRUE	strandSwitch	-382	-376
2	TRUE	strandSwitch	-369	-362
2	TRUE	strandSwitch	-361	-353
2	TRUE	strandSwitch	-334	-324
2	TRUE	strandSwitch	-317	-309
2	TRUE	strandSwitch	-300	-290
2	TRUE	strandSwitch	-296	-289
2	TRUE	strandSwitch	-295	-287
2	TRUE	strandSwitch	-293	-287
2	TRUE	strandSwitch	-272	-266
2	TRUE	strandSwitch	-260	-254
2	TRUE	strandSwitch	-259	-245
2	TRUE	strandSwitch	-258	-250
2	TRUE	strandSwitch	-241	-235
2	TRUE	strandSwitch	-237	-230
2	TRUE	strandSwitch	-223	-215
2	TRUE	strandSwitch	-214	-207
2	TRUE	strandSwitch	-204	-197
2	TRUE	strandSwitch	-203	-197
2	TRUE	strandSwitch	-186	-179
2	TRUE	strandSwitch	-172	-166
2	TRUE	strandSwitch	-163	-155
2	TRUE	strandSwitch	-156	-148
2	TRUE	strandSwitch	-131	-125
2	TRUE	strandSwitch	-122	-116
2	TRUE	strandSwitch	-111	-104
2	TRUE	strandSwitch	-104	-96
2	TRUE	strandSwitch	-76	-69
2	TRUE	strandSwitch	-65	-58
2	TRUE	strandSwitch	-65	-58
2	TRUE	strandSwitch	-61	-55
2	TRUE	strandSwitch	-59	-51
2	TRUE	strandSwitch	-41	-33
2	TRUE	strandSwitch	-35	-27
2	TRUE	strandSwitch	-29	-22
2	TRUE	strandSwitch	-26	-19
2	TRUE	strandSwitch	-24	-17
2	TRUE	strandSwitch	-23	-17
2	TRUE	strandSwitch	-23	-17
2	TRUE	strandSwitch	-14	-7
2	TRUE	strandSwitch	-10	-2
2	TRUE	strandSwitch	-4	3
