# Supplementary material for: Replication stress induces POLQ-mediated structural variant formation throughout common fragile sites after entry into mitosis
Source: Nat Commun. 2024 Nov 6;15:9582. doi: 10.1038/s41467-024-53917-8 (PMC11541566; doi:10.1038/s41467-024-53917-8)
Supplement: Supplementary file 9 — Source Data [file 41467_2024_53917_MOESM9_ESM.zip › Supp_Fig9/Supp_Fig9.xlsx]

## Sheet: Sheet1
HCT116	NHEJ Efficiency relative to WT						HCT116	TMEJ Efficiency relative to WT
WT	ART558	NVB	Nu7441				1	0
1	0.11						1	0		4.26
1	0.1		0.03				1	0.131		1.75
1	0.38		0.019				1		0.121
1		1.77					1		0.139
1		0.2
